# Supplementary material for: Surveying lncRNA-lncRNA cooperations reveals dominant effect on tumor immunity cross cancers
Source: Commun Biol. 2022 Dec 3;5:1324. doi: 10.1038/s42003-022-04249-0 (PMC9719535; doi:10.1038/s42003-022-04249-0)
Supplement: Supplementary file 3 — Dataset 1 [file 42003_2022_4249_MOESM3_ESM.xlsx]

## Sheet: Cooperative lncRNAs
lncRNAs that exhibit cooperation in at least 6 cancers.
lncRNA	Cancer_number	Cancer
ENSG00000005206	14	BLCA,BRCA,CESC,GBM,KIRC,KIRP,LGG,LIHC,LUAD,OV,PRAD,SKCM,STAD,THCA
ENSG00000233038	13	BLCA,BRCA,CESC,COAD,GBM,KICH,KIRC,LUAD,LUSC,READ,STAD,THCA,UCEC
ENSG00000247774	13	BLCA,BRCA,CESC,COAD,GBM,KICH,KIRC,LUAD,LUSC,READ,STAD,THCA,UCEC
ENSG00000251442	13	BLCA,BRCA,COAD,GBM,KICH,KIRC,LIHC,LUAD,LUSC,SKCM,STAD,THCA,UCEC
ENSG00000225331	12	BLCA,BRCA,CESC,GBM,KICH,KIRC,LUAD,LUSC,OV,SKCM,STAD,THCA
ENSG00000142396	11	BLCA,BRCA,CESC,HNSC,KICH,KIRC,KIRP,LIHC,LUAD,STAD,UCEC
ENSG00000163597	11	BLCA,CESC,HNSC,KICH,KIRC,KIRP,LIHC,LUAD,SKCM,STAD,UCEC
ENSG00000234883	11	BLCA,BRCA,CESC,COAD,KICH,KIRC,LUAD,LUSC,STAD,THCA,UCEC
ENSG00000242258	11	BLCA,BRCA,CESC,COAD,KIRC,LUAD,LUSC,SKCM,STAD,THCA,UCEC
ENSG00000245164	11	BLCA,BRCA,CESC,KICH,KIRC,LUAD,LUSC,SKCM,STAD,THCA,UCEC
ENSG00000226791	10	BLCA,BRCA,CESC,GBM,KIRC,LUAD,LUSC,SKCM,STAD,THCA
ENSG00000231486	10	BLCA,BRCA,CESC,COAD,KIRC,LGG,LUSC,SKCM,STAD,THCA
ENSG00000249096	10	BLCA,BRCA,CESC,KIRC,LUAD,LUSC,READ,SKCM,THCA,UCEC
ENSG00000265148	10	BLCA,BRCA,KIRC,KIRP,LIHC,LUAD,LUSC,SKCM,STAD,THCA
ENSG00000265743	10	BLCA,BRCA,CESC,GBM,KICH,KIRC,LUAD,LUSC,STAD,THCA
ENSG00000224429	9	BRCA,CESC,KIRC,LIHC,LUAD,LUSC,SKCM,STAD,THCA
ENSG00000235576	9	BLCA,BRCA,CESC,KIRC,LUAD,LUSC,SKCM,STAD,THCA
ENSG00000238121	9	BLCA,BRCA,CESC,KIRC,LUAD,LUSC,SKCM,STAD,THCA
ENSG00000241657	9	BRCA,CESC,KIRC,LGG,LUAD,LUSC,SKCM,STAD,THCA
ENSG00000255197	9	BLCA,BRCA,CESC,GBM,KIRC,LUAD,LUSC,STAD,THCA
ENSG00000256039	9	BLCA,BRCA,CESC,KIRC,LUAD,LUSC,SKCM,STAD,THCA
ENSG00000261827	9	BLCA,BRCA,CESC,KICH,KIRC,LUAD,LUSC,STAD,THCA
ENSG00000268001	9	BLCA,BRCA,COAD,LUAD,LUSC,READ,SKCM,STAD,UCEC
ENSG00000268027	9	BLCA,BRCA,CESC,KICH,KIRC,LUAD,LUSC,SKCM,STAD
ENSG00000268802	9	BLCA,BRCA,CESC,GBM,KICH,KIRC,LUAD,LUSC,STAD
ENSG00000126005	8	BLCA,BRCA,KIRC,KIRP,LUAD,PRAD,SKCM,THCA
ENSG00000153363	8	COAD,HNSC,LIHC,LUAD,READ,STAD,THCA,UCEC
ENSG00000172965	8	BLCA,CESC,KICH,KIRC,KIRP,LIHC,LUAD,OV
ENSG00000206028	8	BLCA,CESC,KIRC,LUAD,SKCM,STAD,THCA,UCEC
ENSG00000228427	8	BLCA,CESC,GBM,KIRC,LUAD,LUSC,STAD,THCA
ENSG00000230812	8	CESC,HNSC,KIRC,LUAD,LUSC,SKCM,STAD,THCA
ENSG00000237181	8	BLCA,BRCA,CESC,KICH,LUAD,LUSC,STAD,THCA
ENSG00000237513	8	BLCA,BRCA,KIRC,LUAD,LUSC,SKCM,STAD,THCA
ENSG00000237604	8	BRCA,GBM,KIRC,LUAD,LUSC,OV,SKCM,THCA
ENSG00000239636	8	BLCA,BRCA,CESC,KIRC,LUAD,LUSC,SKCM,THCA
ENSG00000240350	8	BLCA,BRCA,CESC,LIHC,LUAD,LUSC,STAD,THCA
ENSG00000251301	8	BLCA,BRCA,CESC,KIRC,LUAD,LUSC,SKCM,THCA
ENSG00000253701	8	BLCA,BRCA,COAD,LUAD,LUSC,SKCM,THCA,UCEC
ENSG00000260997	8	BLCA,CESC,KICH,KIRC,LUAD,LUSC,STAD,THCA
ENSG00000261644	8	BLCA,BRCA,CESC,KIRC,LUAD,SKCM,STAD,THCA
ENSG00000265206	8	BLCA,CESC,GBM,KIRC,LUAD,SKCM,STAD,THCA
ENSG00000269220	8	BLCA,CESC,GBM,KICH,KIRC,LUAD,LUSC,STAD
ENSG00000270164	8	BLCA,BRCA,CESC,KIRC,LUAD,LUSC,SKCM,STAD
ENSG00000272908	8	BLCA,BRCA,CESC,GBM,KIRC,LUAD,LUSC,STAD
ENSG00000273445	8	BLCA,BRCA,CESC,KIRC,LUAD,LUSC,SKCM,STAD
ENSG00000170919	7	BLCA,CESC,GBM,KIRP,LIHC,LUAD,OV
ENSG00000188206	7	COAD,KICH,LUSC,OV,READ,SKCM,UCEC
ENSG00000198106	7	BLCA,BRCA,KIRC,LUAD,OV,SKCM,THCA
ENSG00000206337	7	BLCA,BRCA,KIRC,LIHC,LUAD,THCA,UCEC
ENSG00000223552	7	BRCA,CESC,GBM,KIRC,LUAD,LUSC,THCA
ENSG00000223799	7	BRCA,KIRC,LUAD,OV,SKCM,STAD,THCA
ENSG00000224137	7	BRCA,KIRC,LUAD,LUSC,SKCM,STAD,THCA
ENSG00000225783	7	BLCA,CESC,KIRC,LUAD,STAD,THCA,UCEC
ENSG00000227039	7	BRCA,KIRC,LGG,LUAD,LUSC,SKCM,THCA
ENSG00000229874	7	BRCA,GBM,KICH,KIRP,LUAD,LUSC,OV
ENSG00000230155	7	BRCA,CESC,KIRC,LUAD,LUSC,SKCM,THCA
ENSG00000237499	7	BLCA,BRCA,KIRC,LUAD,LUSC,STAD,THCA
ENSG00000254703	7	BLCA,BRCA,LUAD,LUSC,SKCM,STAD,THCA
ENSG00000257824	7	BRCA,GBM,KIRC,LUAD,LUSC,STAD,THCA
ENSG00000258181	7	BRCA,KIRC,LGG,LUAD,SKCM,STAD,THCA
ENSG00000259834	7	BLCA,CESC,KIRC,LUAD,LUSC,STAD,THCA
ENSG00000261269	7	BLCA,BRCA,CESC,KICH,LUAD,LUSC,SKCM
ENSG00000264707	7	BRCA,GBM,KICH,KIRC,LUAD,LUSC,THCA
ENSG00000267121	7	BLCA,CESC,KICH,KIRC,LUAD,LUSC,STAD
ENSG00000267364	7	BLCA,BRCA,CESC,KIRC,LUAD,LUSC,STAD
ENSG00000269987	7	BLCA,COAD,GBM,KICH,KIRC,LUSC,SKCM
ENSG00000271856	7	BLCA,BRCA,KIRC,LUAD,LUSC,SKCM,STAD
ENSG00000272282	7	BLCA,BRCA,CESC,KIRC,LUAD,LUSC,SKCM
ENSG00000272666	7	BLCA,BRCA,CESC,KIRC,LGG,LIHC,STAD
ENSG00000131484	6	BLCA,KIRC,KIRP,LIHC,OV,THCA
ENSG00000132832	6	BRCA,CESC,KIRC,LUAD,STAD,THCA
ENSG00000167912	6	BLCA,BRCA,CESC,KIRC,SKCM,THCA
ENSG00000177410	6	CESC,KIRP,LUAD,LUSC,OV,UCEC
ENSG00000177640	6	BLCA,CESC,COAD,KIRP,SKCM,THCA
ENSG00000177738	6	BRCA,CESC,KIRC,KIRP,LIHC,THCA
ENSG00000197332	6	BLCA,LUAD,OV,PRAD,READ,UCEC
ENSG00000205885	6	BRCA,KIRC,LUSC,OV,SKCM,THCA
ENSG00000224307	6	BLCA,GBM,KIRC,LIHC,LUAD,SKCM
ENSG00000225973	6	COAD,GBM,KIRP,LUAD,PRAD,READ
ENSG00000226029	6	CESC,GBM,KIRC,KIRP,OV,UCEC
ENSG00000228393	6	COAD,GBM,LIHC,OV,READ,UCEC
ENSG00000235831	6	BLCA,BRCA,COAD,KIRC,LUAD,LUSC
ENSG00000236383	6	BLCA,BRCA,LUAD,OV,SKCM,UCEC
ENSG00000236935	6	BLCA,BRCA,KIRC,LUAD,LUSC,SKCM
ENSG00000245954	6	BRCA,KIRC,LUAD,SKCM,STAD,THCA
ENSG00000246526	6	BRCA,CESC,KIRC,LUSC,SKCM,THCA
ENSG00000247556	6	COAD,KICH,LUAD,OV,READ,SKCM
ENSG00000247982	6	BRCA,LUAD,LUSC,OV,SKCM,THCA
ENSG00000253522	6	BRCA,KIRC,LUAD,LUSC,OV,THCA
ENSG00000257167	6	CESC,GBM,KIRP,LUAD,PRAD,UCEC
ENSG00000258733	6	BRCA,CESC,KIRC,LUAD,SKCM,THCA
ENSG00000259004	6	BRCA,GBM,KIRC,LUAD,SKCM,THCA
ENSG00000259436	6	BRCA,KIRC,LUAD,SKCM,STAD,THCA
ENSG00000260655	6	BLCA,BRCA,LUAD,SKCM,STAD,THCA
ENSG00000261270	6	BRCA,KIRP,LUAD,LUSC,OV,SKCM
ENSG00000261355	6	COAD,GBM,KIRP,OV,SKCM,UCEC
ENSG00000261438	6	BLCA,KIRC,LUAD,LUSC,OV,THCA
ENSG00000262370	6	BLCA,BRCA,CESC,LUAD,LUSC,THCA
ENSG00000264885	6	COAD,GBM,KICH,OV,SKCM,UCEC
ENSG00000266088	6	BLCA,BRCA,KIRC,LUAD,LUSC,STAD
ENSG00000267040	6	BLCA,BRCA,CESC,KIRC,LUAD,OV
ENSG00000267074	6	BRCA,KIRC,LUAD,LUSC,SKCM,STAD
ENSG00000267787	6	BLCA,BRCA,CESC,KIRC,LUAD,OV
ENSG00000269481	6	KIRC,LIHC,LUAD,LUSC,SKCM,STAD
ENSG00000270107	6	BRCA,GBM,KIRC,LUSC,SKCM,STAD
ENSG00000272005	6	COAD,GBM,KICH,KIRP,LUAD,READ
ENSG00000272053	6	BRCA,KIRC,LUAD,LUSC,SKCM,STAD
ENSG00000272081	6	BLCA,BRCA,LUAD,LUSC,SKCM,STAD
ENSG00000273112	6	BLCA,BRCA,CESC,LGG,LUAD,LUSC
ENSG00000273341	6	BLCA,BRCA,KICH,KIRC,LUAD,SKCM
