# Supplementary material for: Surveying lncRNA-lncRNA cooperations reveals dominant effect on tumor immunity cross cancers
Source: Commun Biol. 2022 Dec 3;5:1324. doi: 10.1038/s42003-022-04249-0 (PMC9719535; doi:10.1038/s42003-022-04249-0)
Supplement: Supplementary file 4 — Dataset 2 [file 42003_2022_4249_MOESM4_ESM.xlsx]

## Sheet: 51 hub IC-lncRNAs
This table shows 51 hub IC-lncRNAs .
lncRNA	Type	symbol	PMID	lnc2cancer
ENSG00000132832	common	RP11-445H22	29687854, 25929808	breast cancer/gastric cancer
ENSG00000167912	common	RP11-25K19		-
ENSG00000224429	common	LINC00539		-
ENSG00000231486	common	AC096579		-
ENSG00000245164	common	LINC00861	32000042, 33179755	-
ENSG00000256039	common	RP11-291B21		-
ENSG00000272908	common	RP11-121A8		-
ENSG00000223552	common	RP11-24F11		-
ENSG00000224298	common	AC069363		-
ENSG00000225331	common	AP001055		-
ENSG00000226791	common	AC109826		-
ENSG00000227039	common	ITGB2-AS1	34627422, 34555498, 34170494, 34148032, 31957875	breast cancer, pancreatic ductal adenocarcinoma,osteosarcoma
ENSG00000228037	common	RP3-395M20		-
ENSG00000228427	common	RP5-1091N2		-
ENSG00000230438	common	RP11-420G6		-
ENSG00000234883	common	MIR155HG	31889587,31161625,31081043,15738415,27821766	clear cell renal cell carcinoma, pancreatic cancer, laryngeal squamous cell cancer, diffuse large B-cell lymphoma, colon cancer, T and NK cell lymphoma,glioma
ENSG00000235831	common	BHLHE40-AS1	34735975, 31907974	-
ENSG00000241657	common	TRBV11-2		-
ENSG00000260997	common	RP4-647J21		-
ENSG00000265148	common	BZRAP1-AS1	36032951, 35662687, 31847842	hepatocellular carcinoma
ENSG00000100181	specific	TPTEP1	35985238, 34539985, 34238665, 34107956, 33985519, 33173989	non small cell lung cancer, hepatocellular carcinoma
ENSG00000166770	specific	ZNF667-AS1	35997118, 35813862, 35504176, 35165277	esophageal cancer,laryngeal squamous cell cancer,cervical cancer
ENSG00000170846	specific	AC093323	-	-
ENSG00000172965	specific	MIR4435-1HG	35794986, 32538823,35784328	hepatocellular carcinoma, non small cell lung cancer
ENSG00000178977	specific	LINC00324	35237522, 35218157, 34322788, 33416104	liver cancer, gastric cancer
ENSG00000203446	specific	AC004988	31930166	ovarian cancer
ENSG00000215246	specific	RP11-43F13	-	-
ENSG00000224137	specific	AC079767	-	-
ENSG00000226751	specific	AF127936		-
ENSG00000229056	specific	AC020571	-	-
ENSG00000233038	specific	AC011899		-
ENSG00000237604	specific	AP001056	30862109	-
ENSG00000247774	specific	PCED1B-AS1	35176937, 35997114	glioblastoma
ENSG00000255197	specific	RP11-750H9	35928454, 35844445, 34312372, 33987935	-
ENSG00000264707	specific	RP11-760N9	-	-
ENSG00000267121	specific	CTD-2020K17	29504606	ovarian cancer
ENSG00000267364	specific	RP11-47L3		-
ENSG00000268027	specific	AC006129	36016939, 35756659	-
ENSG00000268802	specific	CTD-2587H19	-	-
ENSG00000273112	specific	RP11-25K21		-
ENSG00000224875	other	AC083949		-
ENSG00000225177	other	RP11-390P2		-
ENSG00000235576	other	AC092580	33194770, 29220122	-
ENSG00000251442	other	RP11-792D21	-	-
ENSG00000254703	other	FLI1-AS1	36052982, 35500152	-
ENSG00000261438	other	RP11-399O19	-	-
ENSG00000261827	other	RP11-340F14	-	-
ENSG00000262370	other	RP11-473M20	35433487, 34925511	lung adenocarcinoma
ENSG00000265743	other	RP11-848P1	35438133	-
ENSG00000268001	other	CTC-241F20		-
ENSG00000268164	other	CTD-2337J16	-	-
