# Supplementary material for: Surveying lncRNA-lncRNA cooperations reveals dominant effect on tumor immunity cross cancers
Source: Commun Biol. 2022 Dec 3;5:1324. doi: 10.1038/s42003-022-04249-0 (PMC9719535; doi:10.1038/s42003-022-04249-0)
Supplement: Supplementary file 5 — Dataset 3 [file 42003_2022_4249_MOESM5_ESM.xlsx]

## Sheet: Sheet1
IC-lncRNAs regulating the interactions.
lncRNA	Gene Interaction	Gene1	Cell_1	Gene2	Cell_2	Gene Interaction reference
ENSG00000167912	CD27_CD70	CD27	cancer cell	CD70	lymphocytes	22232214
ENSG00000167912	CD27_CD70	CD27	cancer cell	CD70	DC cells	22232214
ENSG00000167912	CD27_CD70	CD27	B cells	CD70	cancer cell	11980654
ENSG00000167912	CADM1_CRTAM	CADM1	cancer cell	CRTAM	T cells	23530148,15811952
ENSG00000167912	PDCD1_CD274	PDCD1	B cells	CD274	cancer cell	12091876
ENSG00000167912	FAS_FASLG	FAS	B cells	FASLG	cancer cell	11049999
ENSG00000167912	CXCR3_CXCL10	CXCR3	T cells	CXCL10	cancer cell	29671006,15150261
ENSG00000167912	CD274_PDCD1	CD274	cancer cell	PDCD1	T cells	19826049,30089911
ENSG00000167912	PDCD1_CD274	PDCD1	T cells	CD274	cancer cell	23300177,12091876,29996099
ENSG00000167912	CD40LG_CD40	CD40LG	DC cells	CD40	cancer cell	18713981
ENSG00000167912	HLA-G_LILRB1	HLA-G	cancer cell	LILRB1	leukocytes	22678912
ENSG00000167912	HLA-G_LILRB1	HLA-G	cancer cell	LILRB1	macrophage	22678912
ENSG00000167912	HLA-G_LILRB1	HLA-G	cancer cell	LILRB1	DC cells	22678912
ENSG00000167912	FAS_FASLG	FAS	neutrophils	FASLG	cancer cell	12629150
ENSG00000167912	TNFRSF18_TNFSF18	TNFRSF18	NK cells	TNFSF18	cancer cell	17360848
ENSG00000167912	TNFRSF4_TNFSF4	TNFRSF4	cancer cell	TNFSF4	NK cells	29321210
ENSG00000167912	CD28_CD80	CD28	cancer cell	CD80	DC cells	21715687
ENSG00000167912	CD28_CD86	CD28	cancer cell	CD86	DC cells	21715687
ENSG00000167912	CTLA4_CD80	CTLA4	T cells	CD80	cancer cell	24523507
ENSG00000167912	CD27_CD70	CD27	T cells	CD70	cancer cell	11980654
ENSG00000167912	TNFSF9_TNFRSF9	TNFSF9	cancer cell	TNFRSF9	T cells	10946324
ENSG00000167912	CD40_CD40LG	CD40	cancer cell	CD40LG	T cells	10201939
ENSG00000167912	CD80_CD28	CD80	cancer cell	CD28	T cells	24819296
ENSG00000167912	CADM1_CRTAM	CADM1	cancer cell	CRTAM	NK cells	15811952
ENSG00000167912	CCR7_CCL21	CCR7	APC	CCL21	cancer cell	20339029
ENSG00000167912	CD40_CD40LG	CD40	cancer cell	CD40LG	B cells	10891490
ENSG00000167912	CD40LG_CD40	CD40LG	T cells	CD40	cancer cell	25992978
ENSG00000167912	CLEC7A_LGALS9	CLEC7A	macrophage	LGALS9	cancer cell	28394331
ENSG00000167912	CXCL12_CXCR4	CXCL12	cancer cell	CXCR4	leukocytes	19309551
ENSG00000167912	HLA-G_LILRB1	HLA-G	cancer cell	LILRB1	MDSCs	21482709
ENSG00000167912	PDCD1_CD274	PDCD1	macrophage	CD274	cancer cell	28514441
ENSG00000167912	TNFRSF14_CD160	TNFRSF14	cancer cell	CD160	NK cells	23761635
ENSG00000231486	CD27_CD70	CD27	cancer cell	CD70	lymphocytes	22232214
ENSG00000231486	CD27_CD70	CD27	cancer cell	CD70	DC cells	22232214
ENSG00000231486	CD27_CD70	CD27	B cells	CD70	cancer cell	11980654
ENSG00000231486	CADM1_CRTAM	CADM1	cancer cell	CRTAM	T cells	23530148,15811952
ENSG00000231486	PDCD1_CD274	PDCD1	B cells	CD274	cancer cell	12091876
ENSG00000231486	FAS_FASLG	FAS	B cells	FASLG	cancer cell	11049999
ENSG00000231486	CXCR3_CXCL10	CXCR3	T cells	CXCL10	cancer cell	29671006,15150261
ENSG00000231486	CD274_PDCD1	CD274	cancer cell	PDCD1	T cells	19826049,30089911
ENSG00000231486	PDCD1_CD274	PDCD1	T cells	CD274	cancer cell	23300177,12091876,29996099
ENSG00000231486	CD40LG_CD40	CD40LG	DC cells	CD40	cancer cell	18713981
ENSG00000231486	FAS_FASLG	FAS	neutrophils	FASLG	cancer cell	12629150
ENSG00000231486	TNFRSF18_TNFSF18	TNFRSF18	NK cells	TNFSF18	cancer cell	17360848
ENSG00000231486	CD28_CD80	CD28	cancer cell	CD80	DC cells	21715687
ENSG00000231486	CD28_CD86	CD28	cancer cell	CD86	DC cells	21715687
ENSG00000231486	CTLA4_CD80	CTLA4	T cells	CD80	cancer cell	24523507
ENSG00000231486	CD27_CD70	CD27	T cells	CD70	cancer cell	11980654
ENSG00000231486	TNFSF9_TNFRSF9	TNFSF9	cancer cell	TNFRSF9	T cells	10946324
ENSG00000231486	CD40_CD40LG	CD40	cancer cell	CD40LG	T cells	10201939
ENSG00000231486	CD80_CD28	CD80	cancer cell	CD28	T cells	24819296
ENSG00000231486	CADM1_CRTAM	CADM1	cancer cell	CRTAM	NK cells	15811952
ENSG00000231486	CCR7_CCL21	CCR7	APC	CCL21	cancer cell	20339029
ENSG00000231486	CD40_CD40LG	CD40	cancer cell	CD40LG	B cells	10891490
ENSG00000231486	CD40LG_CD40	CD40LG	T cells	CD40	cancer cell	25992978
ENSG00000231486	CXCL12_CXCR4	CXCL12	cancer cell	CXCR4	leukocytes	19309551
ENSG00000231486	PDCD1_CD274	PDCD1	macrophage	CD274	cancer cell	28514441
ENSG00000231486	TNFRSF14_CD160	TNFRSF14	cancer cell	CD160	NK cells	23761635
ENSG00000132832	CD27_CD70	CD27	cancer cell	CD70	lymphocytes	22232214
ENSG00000132832	CD27_CD70	CD27	cancer cell	CD70	DC cells	22232214
ENSG00000132832	CD27_CD70	CD27	B cells	CD70	cancer cell	11980654
ENSG00000132832	CADM1_CRTAM	CADM1	cancer cell	CRTAM	T cells	23530148,15811952
ENSG00000132832	PDCD1_CD274	PDCD1	B cells	CD274	cancer cell	12091876
ENSG00000132832	FAS_FASLG	FAS	B cells	FASLG	cancer cell	11049999
ENSG00000132832	CXCR3_CXCL10	CXCR3	T cells	CXCL10	cancer cell	29671006,15150261
ENSG00000132832	CD274_PDCD1	CD274	cancer cell	PDCD1	T cells	19826049,30089911
ENSG00000132832	PDCD1_CD274	PDCD1	T cells	CD274	cancer cell	23300177,12091876,29996099
ENSG00000132832	CD40LG_CD40	CD40LG	DC cells	CD40	cancer cell	18713981
ENSG00000132832	FAS_FASLG	FAS	neutrophils	FASLG	cancer cell	12629150
ENSG00000132832	TNFRSF18_TNFSF18	TNFRSF18	NK cells	TNFSF18	cancer cell	17360848
ENSG00000132832	CD28_CD80	CD28	cancer cell	CD80	DC cells	21715687
ENSG00000132832	CD28_CD86	CD28	cancer cell	CD86	DC cells	21715687
ENSG00000132832	CTLA4_CD80	CTLA4	T cells	CD80	cancer cell	24523507
ENSG00000132832	CD27_CD70	CD27	T cells	CD70	cancer cell	11980654
ENSG00000132832	TNFSF9_TNFRSF9	TNFSF9	cancer cell	TNFRSF9	T cells	10946324
ENSG00000132832	CD40_CD40LG	CD40	cancer cell	CD40LG	T cells	10201939
ENSG00000132832	CD80_CD28	CD80	cancer cell	CD28	T cells	24819296
ENSG00000132832	CADM1_CRTAM	CADM1	cancer cell	CRTAM	NK cells	15811952
ENSG00000132832	CCR7_CCL21	CCR7	APC	CCL21	cancer cell	20339029
ENSG00000132832	CD40_CD40LG	CD40	cancer cell	CD40LG	B cells	10891490
ENSG00000132832	CD40LG_CD40	CD40LG	T cells	CD40	cancer cell	25992978
ENSG00000132832	CLEC7A_LGALS9	CLEC7A	macrophage	LGALS9	cancer cell	28394331
ENSG00000132832	CXCL12_CXCR4	CXCL12	cancer cell	CXCR4	leukocytes	19309551
ENSG00000132832	PDCD1_CD274	PDCD1	macrophage	CD274	cancer cell	28514441
ENSG00000230438	CADM1_CRTAM	CADM1	cancer cell	CRTAM	T cells	23530148,15811952
ENSG00000230438	PDCD1_CD274	PDCD1	B cells	CD274	cancer cell	12091876
ENSG00000230438	FAS_FASLG	FAS	B cells	FASLG	cancer cell	11049999
ENSG00000230438	CD274_PDCD1	CD274	cancer cell	PDCD1	T cells	19826049,30089911
ENSG00000230438	PDCD1_CD274	PDCD1	T cells	CD274	cancer cell	23300177,12091876,29996099
ENSG00000230438	CD40LG_CD40	CD40LG	DC cells	CD40	cancer cell	18713981
ENSG00000230438	FAS_FASLG	FAS	neutrophils	FASLG	cancer cell	12629150
ENSG00000230438	CD28_CD80	CD28	cancer cell	CD80	DC cells	21715687
ENSG00000230438	CD28_CD86	CD28	cancer cell	CD86	DC cells	21715687
ENSG00000230438	CTLA4_CD80	CTLA4	T cells	CD80	cancer cell	24523507
ENSG00000230438	CD40_CD40LG	CD40	cancer cell	CD40LG	T cells	10201939
ENSG00000230438	CD80_CD28	CD80	cancer cell	CD28	T cells	24819296
ENSG00000230438	CADM1_CRTAM	CADM1	cancer cell	CRTAM	NK cells	15811952
ENSG00000230438	CCR7_CCL21	CCR7	APC	CCL21	cancer cell	20339029
ENSG00000230438	CD40_CD40LG	CD40	cancer cell	CD40LG	B cells	10891490
ENSG00000230438	CD40LG_CD40	CD40LG	T cells	CD40	cancer cell	25992978
ENSG00000230438	CLEC7A_LGALS9	CLEC7A	macrophage	LGALS9	cancer cell	28394331
ENSG00000230438	CXCL12_CXCR4	CXCL12	cancer cell	CXCR4	leukocytes	19309551
ENSG00000230438	PDCD1_CD274	PDCD1	macrophage	CD274	cancer cell	28514441
ENSG00000230438	TNFRSF14_CD160	TNFRSF14	cancer cell	CD160	NK cells	23761635
ENSG00000265148	CD27_CD70	CD27	cancer cell	CD70	lymphocytes	22232214
ENSG00000265148	CD27_CD70	CD27	cancer cell	CD70	DC cells	22232214
ENSG00000265148	CD27_CD70	CD27	B cells	CD70	cancer cell	11980654
ENSG00000265148	CADM1_CRTAM	CADM1	cancer cell	CRTAM	T cells	23530148,15811952
ENSG00000265148	PDCD1_CD274	PDCD1	B cells	CD274	cancer cell	12091876
ENSG00000265148	FAS_FASLG	FAS	B cells	FASLG	cancer cell	11049999
ENSG00000265148	CXCR3_CXCL10	CXCR3	T cells	CXCL10	cancer cell	29671006,15150261
ENSG00000265148	CD274_PDCD1	CD274	cancer cell	PDCD1	T cells	19826049,30089911
ENSG00000265148	PDCD1_CD274	PDCD1	T cells	CD274	cancer cell	23300177,12091876,29996099
ENSG00000265148	CD40LG_CD40	CD40LG	DC cells	CD40	cancer cell	18713981
ENSG00000265148	FAS_FASLG	FAS	neutrophils	FASLG	cancer cell	12629150
ENSG00000265148	TNFRSF18_TNFSF18	TNFRSF18	NK cells	TNFSF18	cancer cell	17360848
ENSG00000265148	CD28_CD80	CD28	cancer cell	CD80	DC cells	21715687
ENSG00000265148	CD28_CD86	CD28	cancer cell	CD86	DC cells	21715687
ENSG00000265148	CTLA4_CD80	CTLA4	T cells	CD80	cancer cell	24523507
ENSG00000265148	CD27_CD70	CD27	T cells	CD70	cancer cell	11980654
ENSG00000265148	TNFSF9_TNFRSF9	TNFSF9	cancer cell	TNFRSF9	T cells	10946324
ENSG00000265148	CD40_CD40LG	CD40	cancer cell	CD40LG	T cells	10201939
ENSG00000265148	CD80_CD28	CD80	cancer cell	CD28	T cells	24819296
ENSG00000265148	CADM1_CRTAM	CADM1	cancer cell	CRTAM	NK cells	15811952
ENSG00000265148	CCR7_CCL21	CCR7	APC	CCL21	cancer cell	20339029
ENSG00000265148	CD40_CD40LG	CD40	cancer cell	CD40LG	B cells	10891490
ENSG00000265148	CD40LG_CD40	CD40LG	T cells	CD40	cancer cell	25992978
ENSG00000265148	CLEC7A_LGALS9	CLEC7A	macrophage	LGALS9	cancer cell	28394331
ENSG00000265148	CXCL12_CXCR4	CXCL12	cancer cell	CXCR4	leukocytes	19309551
ENSG00000265148	PDCD1_CD274	PDCD1	macrophage	CD274	cancer cell	28514441
ENSG00000178977	CD27_CD70	CD27	cancer cell	CD70	lymphocytes	22232214
ENSG00000178977	CD27_CD70	CD27	cancer cell	CD70	DC cells	22232214
ENSG00000178977	CD27_CD70	CD27	B cells	CD70	cancer cell	11980654
ENSG00000178977	CADM1_CRTAM	CADM1	cancer cell	CRTAM	T cells	23530148,15811952
ENSG00000178977	FAS_FASLG	FAS	B cells	FASLG	cancer cell	11049999
ENSG00000178977	CXCR3_CXCL10	CXCR3	T cells	CXCL10	cancer cell	29671006,15150261
ENSG00000178977	CD40LG_CD40	CD40LG	DC cells	CD40	cancer cell	18713981
ENSG00000178977	HLA-G_LILRB1	HLA-G	cancer cell	LILRB1	leukocytes	22678912
ENSG00000178977	HLA-G_LILRB1	HLA-G	cancer cell	LILRB1	macrophage	22678912
ENSG00000178977	HLA-G_LILRB1	HLA-G	cancer cell	LILRB1	DC cells	22678912
ENSG00000178977	FAS_FASLG	FAS	neutrophils	FASLG	cancer cell	12629150
ENSG00000178977	TNFRSF18_TNFSF18	TNFRSF18	NK cells	TNFSF18	cancer cell	17360848
ENSG00000178977	CD28_CD80	CD28	cancer cell	CD80	DC cells	21715687
ENSG00000178977	CD27_CD70	CD27	T cells	CD70	cancer cell	11980654
ENSG00000178977	TNFSF9_TNFRSF9	TNFSF9	cancer cell	TNFRSF9	T cells	10946324
ENSG00000178977	CD40_CD40LG	CD40	cancer cell	CD40LG	T cells	10201939
ENSG00000178977	CD80_CD28	CD80	cancer cell	CD28	T cells	24819296
ENSG00000178977	CADM1_CRTAM	CADM1	cancer cell	CRTAM	NK cells	15811952
ENSG00000178977	CCR7_CCL21	CCR7	APC	CCL21	cancer cell	20339029
ENSG00000178977	CD40_CD40LG	CD40	cancer cell	CD40LG	B cells	10891490
ENSG00000178977	CD40LG_CD40	CD40LG	T cells	CD40	cancer cell	25992978
ENSG00000178977	CXCL12_CXCR4	CXCL12	cancer cell	CXCR4	leukocytes	19309551
ENSG00000178977	HLA-G_LILRB1	HLA-G	cancer cell	LILRB1	MDSCs	21482709
ENSG00000226791	CD27_CD70	CD27	cancer cell	CD70	lymphocytes	22232214
ENSG00000226791	CD27_CD70	CD27	cancer cell	CD70	DC cells	22232214
ENSG00000226791	CD27_CD70	CD27	B cells	CD70	cancer cell	11980654
ENSG00000226791	CADM1_CRTAM	CADM1	cancer cell	CRTAM	T cells	23530148,15811952
ENSG00000226791	PDCD1_CD274	PDCD1	B cells	CD274	cancer cell	12091876
ENSG00000226791	FAS_FASLG	FAS	B cells	FASLG	cancer cell	11049999
ENSG00000226791	CD274_PDCD1	CD274	cancer cell	PDCD1	T cells	19826049,30089911
ENSG00000226791	PDCD1_CD274	PDCD1	T cells	CD274	cancer cell	23300177,12091876,29996099
ENSG00000226791	CD40LG_CD40	CD40LG	DC cells	CD40	cancer cell	18713981
ENSG00000226791	FAS_FASLG	FAS	neutrophils	FASLG	cancer cell	12629150
ENSG00000226791	TNFRSF18_TNFSF18	TNFRSF18	NK cells	TNFSF18	cancer cell	17360848
ENSG00000226791	CD28_CD80	CD28	cancer cell	CD80	DC cells	21715687
ENSG00000226791	CD28_CD86	CD28	cancer cell	CD86	DC cells	21715687
ENSG00000226791	CTLA4_CD80	CTLA4	T cells	CD80	cancer cell	24523507
ENSG00000226791	CD27_CD70	CD27	T cells	CD70	cancer cell	11980654
ENSG00000226791	CD40_CD40LG	CD40	cancer cell	CD40LG	T cells	10201939
ENSG00000226791	CD80_CD28	CD80	cancer cell	CD28	T cells	24819296
ENSG00000226791	CADM1_CRTAM	CADM1	cancer cell	CRTAM	NK cells	15811952
ENSG00000226791	CCR7_CCL21	CCR7	APC	CCL21	cancer cell	20339029
ENSG00000226791	CD40_CD40LG	CD40	cancer cell	CD40LG	B cells	10891490
ENSG00000226791	CD40LG_CD40	CD40LG	T cells	CD40	cancer cell	25992978
ENSG00000226791	CXCL12_CXCR4	CXCL12	cancer cell	CXCR4	leukocytes	19309551
ENSG00000226791	PDCD1_CD274	PDCD1	macrophage	CD274	cancer cell	28514441
ENSG00000228037	CD27_CD70	CD27	cancer cell	CD70	lymphocytes	22232214
ENSG00000228037	CD27_CD70	CD27	cancer cell	CD70	DC cells	22232214
ENSG00000228037	CD27_CD70	CD27	B cells	CD70	cancer cell	11980654
ENSG00000228037	CADM1_CRTAM	CADM1	cancer cell	CRTAM	T cells	23530148,15811952
ENSG00000228037	PDCD1_CD274	PDCD1	B cells	CD274	cancer cell	12091876
ENSG00000228037	FAS_FASLG	FAS	B cells	FASLG	cancer cell	11049999
ENSG00000228037	CXCR3_CXCL10	CXCR3	T cells	CXCL10	cancer cell	29671006,15150261
ENSG00000228037	CD274_PDCD1	CD274	cancer cell	PDCD1	T cells	19826049,30089911
ENSG00000228037	PDCD1_CD274	PDCD1	T cells	CD274	cancer cell	23300177,12091876,29996099
ENSG00000228037	FAS_FASLG	FAS	neutrophils	FASLG	cancer cell	12629150
ENSG00000228037	TNFRSF18_TNFSF18	TNFRSF18	NK cells	TNFSF18	cancer cell	17360848
ENSG00000228037	CD28_CD86	CD28	cancer cell	CD86	DC cells	21715687
ENSG00000228037	CD27_CD70	CD27	T cells	CD70	cancer cell	11980654
ENSG00000228037	TNFSF9_TNFRSF9	TNFSF9	cancer cell	TNFRSF9	T cells	10946324
ENSG00000228037	CADM1_CRTAM	CADM1	cancer cell	CRTAM	NK cells	15811952
ENSG00000228037	CCR7_CCL21	CCR7	APC	CCL21	cancer cell	20339029
ENSG00000228037	CXCL12_CXCR4	CXCL12	cancer cell	CXCR4	leukocytes	19309551
ENSG00000228037	PDCD1_CD274	PDCD1	macrophage	CD274	cancer cell	28514441
ENSG00000224429	CD27_CD70	CD27	cancer cell	CD70	lymphocytes	22232214
ENSG00000224429	CD27_CD70	CD27	cancer cell	CD70	DC cells	22232214
ENSG00000224429	CD27_CD70	CD27	B cells	CD70	cancer cell	11980654
ENSG00000224429	CADM1_CRTAM	CADM1	cancer cell	CRTAM	T cells	23530148,15811952
ENSG00000224429	PDCD1_CD274	PDCD1	B cells	CD274	cancer cell	12091876
ENSG00000224429	FAS_FASLG	FAS	B cells	FASLG	cancer cell	11049999
ENSG00000224429	CD274_PDCD1	CD274	cancer cell	PDCD1	T cells	19826049,30089911
ENSG00000224429	PDCD1_CD274	PDCD1	T cells	CD274	cancer cell	23300177,12091876,29996099
ENSG00000224429	FAS_FASLG	FAS	neutrophils	FASLG	cancer cell	12629150
ENSG00000224429	TNFRSF18_TNFSF18	TNFRSF18	NK cells	TNFSF18	cancer cell	17360848
ENSG00000224429	CD28_CD80	CD28	cancer cell	CD80	DC cells	21715687
ENSG00000224429	CD28_CD86	CD28	cancer cell	CD86	DC cells	21715687
ENSG00000224429	CTLA4_CD80	CTLA4	T cells	CD80	cancer cell	24523507
ENSG00000224429	CD27_CD70	CD27	T cells	CD70	cancer cell	11980654
ENSG00000224429	CD80_CD28	CD80	cancer cell	CD28	T cells	24819296
ENSG00000224429	CADM1_CRTAM	CADM1	cancer cell	CRTAM	NK cells	15811952
ENSG00000224429	CCR7_CCL21	CCR7	APC	CCL21	cancer cell	20339029
ENSG00000224429	CXCL12_CXCR4	CXCL12	cancer cell	CXCR4	leukocytes	19309551
ENSG00000224429	PDCD1_CD274	PDCD1	macrophage	CD274	cancer cell	28514441
ENSG00000225331	CADM1_CRTAM	CADM1	cancer cell	CRTAM	T cells	23530148,15811952
ENSG00000225331	PDCD1_CD274	PDCD1	B cells	CD274	cancer cell	12091876
ENSG00000225331	CD274_PDCD1	CD274	cancer cell	PDCD1	T cells	19826049,30089911
ENSG00000225331	PDCD1_CD274	PDCD1	T cells	CD274	cancer cell	23300177,12091876,29996099
ENSG00000225331	CD40LG_CD40	CD40LG	DC cells	CD40	cancer cell	18713981
ENSG00000225331	TNFRSF4_TNFSF4	TNFRSF4	cancer cell	TNFSF4	NK cells	29321210
ENSG00000225331	CD28_CD80	CD28	cancer cell	CD80	DC cells	21715687
ENSG00000225331	CD28_CD86	CD28	cancer cell	CD86	DC cells	21715687
ENSG00000225331	CTLA4_CD80	CTLA4	T cells	CD80	cancer cell	24523507
ENSG00000225331	CD40_CD40LG	CD40	cancer cell	CD40LG	T cells	10201939
ENSG00000225331	CD80_CD28	CD80	cancer cell	CD28	T cells	24819296
ENSG00000225331	CADM1_CRTAM	CADM1	cancer cell	CRTAM	NK cells	15811952
ENSG00000225331	CD40_CD40LG	CD40	cancer cell	CD40LG	B cells	10891490
ENSG00000225331	CD40LG_CD40	CD40LG	T cells	CD40	cancer cell	25992978
ENSG00000225331	CLEC7A_LGALS9	CLEC7A	macrophage	LGALS9	cancer cell	28394331
ENSG00000225331	CXCL12_CXCR4	CXCL12	cancer cell	CXCR4	leukocytes	19309551
ENSG00000225331	PDCD1_CD274	PDCD1	macrophage	CD274	cancer cell	28514441
ENSG00000225331	TNFRSF14_CD160	TNFRSF14	cancer cell	CD160	NK cells	23761635
ENSG00000226751	CADM1_CRTAM	CADM1	cancer cell	CRTAM	T cells	23530148,15811952
ENSG00000226751	PDCD1_CD274	PDCD1	B cells	CD274	cancer cell	12091876
ENSG00000226751	FAS_FASLG	FAS	B cells	FASLG	cancer cell	11049999
ENSG00000226751	CD274_PDCD1	CD274	cancer cell	PDCD1	T cells	19826049,30089911
ENSG00000226751	PDCD1_CD274	PDCD1	T cells	CD274	cancer cell	23300177,12091876,29996099
ENSG00000226751	CD40LG_CD40	CD40LG	DC cells	CD40	cancer cell	18713981
ENSG00000226751	FAS_FASLG	FAS	neutrophils	FASLG	cancer cell	12629150
ENSG00000226751	CD28_CD80	CD28	cancer cell	CD80	DC cells	21715687
ENSG00000226751	CD28_CD86	CD28	cancer cell	CD86	DC cells	21715687
ENSG00000226751	CTLA4_CD80	CTLA4	T cells	CD80	cancer cell	24523507
ENSG00000226751	CD40_CD40LG	CD40	cancer cell	CD40LG	T cells	10201939
ENSG00000226751	CD80_CD28	CD80	cancer cell	CD28	T cells	24819296
ENSG00000226751	CADM1_CRTAM	CADM1	cancer cell	CRTAM	NK cells	15811952
ENSG00000226751	CCR7_CCL21	CCR7	APC	CCL21	cancer cell	20339029
ENSG00000226751	CD40_CD40LG	CD40	cancer cell	CD40LG	B cells	10891490
ENSG00000226751	CD40LG_CD40	CD40LG	T cells	CD40	cancer cell	25992978
ENSG00000226751	CLEC7A_LGALS9	CLEC7A	macrophage	LGALS9	cancer cell	28394331
ENSG00000226751	CXCL12_CXCR4	CXCL12	cancer cell	CXCR4	leukocytes	19309551
ENSG00000226751	PDCD1_CD274	PDCD1	macrophage	CD274	cancer cell	28514441
ENSG00000267364	CD27_CD70	CD27	cancer cell	CD70	lymphocytes	22232214
ENSG00000267364	CD27_CD70	CD27	cancer cell	CD70	DC cells	22232214
ENSG00000267364	CD27_CD70	CD27	B cells	CD70	cancer cell	11980654
ENSG00000267364	CADM1_CRTAM	CADM1	cancer cell	CRTAM	T cells	23530148,15811952
ENSG00000267364	PDCD1_CD274	PDCD1	B cells	CD274	cancer cell	12091876
ENSG00000267364	FAS_FASLG	FAS	B cells	FASLG	cancer cell	11049999
ENSG00000267364	CD274_PDCD1	CD274	cancer cell	PDCD1	T cells	19826049,30089911
ENSG00000267364	PDCD1_CD274	PDCD1	T cells	CD274	cancer cell	23300177,12091876,29996099
ENSG00000267364	FAS_FASLG	FAS	neutrophils	FASLG	cancer cell	12629150
ENSG00000267364	TNFRSF18_TNFSF18	TNFRSF18	NK cells	TNFSF18	cancer cell	17360848
ENSG00000267364	CD28_CD86	CD28	cancer cell	CD86	DC cells	21715687
ENSG00000267364	CD27_CD70	CD27	T cells	CD70	cancer cell	11980654
ENSG00000267364	CADM1_CRTAM	CADM1	cancer cell	CRTAM	NK cells	15811952
ENSG00000267364	CXCL12_CXCR4	CXCL12	cancer cell	CXCR4	leukocytes	19309551
ENSG00000267364	PDCD1_CD274	PDCD1	macrophage	CD274	cancer cell	28514441
ENSG00000172965	CADM1_CRTAM	CADM1	cancer cell	CRTAM	T cells	23530148,15811952
ENSG00000172965	PDCD1_CD274	PDCD1	B cells	CD274	cancer cell	12091876
ENSG00000172965	CD274_PDCD1	CD274	cancer cell	PDCD1	T cells	19826049,30089911
ENSG00000172965	PDCD1_CD274	PDCD1	T cells	CD274	cancer cell	23300177,12091876,29996099
ENSG00000172965	CD28_CD80	CD28	cancer cell	CD80	DC cells	21715687
ENSG00000172965	CD28_CD86	CD28	cancer cell	CD86	DC cells	21715687
ENSG00000172965	CTLA4_CD80	CTLA4	T cells	CD80	cancer cell	24523507
ENSG00000172965	CD80_CD28	CD80	cancer cell	CD28	T cells	24819296
ENSG00000172965	CADM1_CRTAM	CADM1	cancer cell	CRTAM	NK cells	15811952
ENSG00000172965	CXCL12_CXCR4	CXCL12	cancer cell	CXCR4	leukocytes	19309551
ENSG00000172965	PDCD1_CD274	PDCD1	macrophage	CD274	cancer cell	28514441
ENSG00000264707	CD27_CD70	CD27	cancer cell	CD70	lymphocytes	22232214
ENSG00000264707	CD27_CD70	CD27	cancer cell	CD70	DC cells	22232214
ENSG00000264707	CD27_CD70	CD27	B cells	CD70	cancer cell	11980654
ENSG00000264707	CADM1_CRTAM	CADM1	cancer cell	CRTAM	T cells	23530148,15811952
ENSG00000264707	FAS_FASLG	FAS	B cells	FASLG	cancer cell	11049999
ENSG00000264707	CXCR3_CXCL10	CXCR3	T cells	CXCL10	cancer cell	29671006,15150261
ENSG00000264707	FAS_FASLG	FAS	neutrophils	FASLG	cancer cell	12629150
ENSG00000264707	TNFRSF18_TNFSF18	TNFRSF18	NK cells	TNFSF18	cancer cell	17360848
ENSG00000264707	CD28_CD80	CD28	cancer cell	CD80	DC cells	21715687
ENSG00000264707	CD27_CD70	CD27	T cells	CD70	cancer cell	11980654
ENSG00000264707	TNFSF9_TNFRSF9	TNFSF9	cancer cell	TNFRSF9	T cells	10946324
ENSG00000264707	CD80_CD28	CD80	cancer cell	CD28	T cells	24819296
ENSG00000264707	CADM1_CRTAM	CADM1	cancer cell	CRTAM	NK cells	15811952
ENSG00000264707	CCR7_CCL21	CCR7	APC	CCL21	cancer cell	20339029
ENSG00000264707	CXCL12_CXCR4	CXCL12	cancer cell	CXCR4	leukocytes	19309551
ENSG00000229056	CADM1_CRTAM	CADM1	cancer cell	CRTAM	T cells	23530148,15811952
ENSG00000229056	PDCD1_CD274	PDCD1	B cells	CD274	cancer cell	12091876
ENSG00000229056	CD274_PDCD1	CD274	cancer cell	PDCD1	T cells	19826049,30089911
ENSG00000229056	PDCD1_CD274	PDCD1	T cells	CD274	cancer cell	23300177,12091876,29996099
ENSG00000229056	CD40LG_CD40	CD40LG	DC cells	CD40	cancer cell	18713981
ENSG00000229056	CD28_CD86	CD28	cancer cell	CD86	DC cells	21715687
ENSG00000229056	CD40_CD40LG	CD40	cancer cell	CD40LG	T cells	10201939
ENSG00000229056	CADM1_CRTAM	CADM1	cancer cell	CRTAM	NK cells	15811952
ENSG00000229056	CCR7_CCL21	CCR7	APC	CCL21	cancer cell	20339029
ENSG00000229056	CD40_CD40LG	CD40	cancer cell	CD40LG	B cells	10891490
ENSG00000229056	CD40LG_CD40	CD40LG	T cells	CD40	cancer cell	25992978
ENSG00000229056	CXCL12_CXCR4	CXCL12	cancer cell	CXCR4	leukocytes	19309551
ENSG00000229056	PDCD1_CD274	PDCD1	macrophage	CD274	cancer cell	28514441
ENSG00000272908	CD27_CD70	CD27	cancer cell	CD70	lymphocytes	22232214
ENSG00000272908	CD27_CD70	CD27	cancer cell	CD70	DC cells	22232214
ENSG00000272908	CD27_CD70	CD27	B cells	CD70	cancer cell	11980654
ENSG00000272908	CADM1_CRTAM	CADM1	cancer cell	CRTAM	T cells	23530148,15811952
ENSG00000272908	FAS_FASLG	FAS	B cells	FASLG	cancer cell	11049999
ENSG00000272908	FAS_FASLG	FAS	neutrophils	FASLG	cancer cell	12629150
ENSG00000272908	TNFRSF18_TNFSF18	TNFRSF18	NK cells	TNFSF18	cancer cell	17360848
ENSG00000272908	CD28_CD80	CD28	cancer cell	CD80	DC cells	21715687
ENSG00000272908	CD27_CD70	CD27	T cells	CD70	cancer cell	11980654
ENSG00000272908	TNFSF9_TNFRSF9	TNFSF9	cancer cell	TNFRSF9	T cells	10946324
ENSG00000272908	CD80_CD28	CD80	cancer cell	CD28	T cells	24819296
ENSG00000272908	CADM1_CRTAM	CADM1	cancer cell	CRTAM	NK cells	15811952
ENSG00000223552	CADM1_CRTAM	CADM1	cancer cell	CRTAM	T cells	23530148,15811952
ENSG00000223552	PDCD1_CD274	PDCD1	B cells	CD274	cancer cell	12091876
ENSG00000223552	CXCR3_CXCL10	CXCR3	T cells	CXCL10	cancer cell	29671006,15150261
ENSG00000223552	CD274_PDCD1	CD274	cancer cell	PDCD1	T cells	19826049,30089911
ENSG00000223552	PDCD1_CD274	PDCD1	T cells	CD274	cancer cell	23300177,12091876,29996099
ENSG00000223552	CD28_CD80	CD28	cancer cell	CD80	DC cells	21715687
ENSG00000223552	CD28_CD86	CD28	cancer cell	CD86	DC cells	21715687
ENSG00000223552	CTLA4_CD80	CTLA4	T cells	CD80	cancer cell	24523507
ENSG00000223552	CD80_CD28	CD80	cancer cell	CD28	T cells	24819296
ENSG00000223552	CADM1_CRTAM	CADM1	cancer cell	CRTAM	NK cells	15811952
ENSG00000223552	CCR7_CCL21	CCR7	APC	CCL21	cancer cell	20339029
ENSG00000223552	CXCL12_CXCR4	CXCL12	cancer cell	CXCR4	leukocytes	19309551
ENSG00000223552	PDCD1_CD274	PDCD1	macrophage	CD274	cancer cell	28514441
ENSG00000227039	CADM1_CRTAM	CADM1	cancer cell	CRTAM	T cells	23530148,15811952
ENSG00000227039	PDCD1_CD274	PDCD1	B cells	CD274	cancer cell	12091876
ENSG00000227039	CD274_PDCD1	CD274	cancer cell	PDCD1	T cells	19826049,30089911
ENSG00000227039	PDCD1_CD274	PDCD1	T cells	CD274	cancer cell	23300177,12091876,29996099
ENSG00000227039	CD40LG_CD40	CD40LG	DC cells	CD40	cancer cell	18713981
ENSG00000227039	CD28_CD80	CD28	cancer cell	CD80	DC cells	21715687
ENSG00000227039	CD28_CD86	CD28	cancer cell	CD86	DC cells	21715687
ENSG00000227039	CTLA4_CD80	CTLA4	T cells	CD80	cancer cell	24523507
ENSG00000227039	CD40_CD40LG	CD40	cancer cell	CD40LG	T cells	10201939
ENSG00000227039	CD80_CD28	CD80	cancer cell	CD28	T cells	24819296
ENSG00000227039	CADM1_CRTAM	CADM1	cancer cell	CRTAM	NK cells	15811952
ENSG00000227039	CD40_CD40LG	CD40	cancer cell	CD40LG	B cells	10891490
ENSG00000227039	CD40LG_CD40	CD40LG	T cells	CD40	cancer cell	25992978
ENSG00000227039	CXCL12_CXCR4	CXCL12	cancer cell	CXCR4	leukocytes	19309551
ENSG00000227039	PDCD1_CD274	PDCD1	macrophage	CD274	cancer cell	28514441
ENSG00000228427	CADM1_CRTAM	CADM1	cancer cell	CRTAM	T cells	23530148,15811952
ENSG00000228427	PDCD1_CD274	PDCD1	B cells	CD274	cancer cell	12091876
ENSG00000228427	CXCR3_CXCL10	CXCR3	T cells	CXCL10	cancer cell	29671006,15150261
ENSG00000228427	CD274_PDCD1	CD274	cancer cell	PDCD1	T cells	19826049,30089911
ENSG00000228427	PDCD1_CD274	PDCD1	T cells	CD274	cancer cell	23300177,12091876,29996099
ENSG00000228427	CD28_CD80	CD28	cancer cell	CD80	DC cells	21715687
ENSG00000228427	CD28_CD86	CD28	cancer cell	CD86	DC cells	21715687
ENSG00000228427	CTLA4_CD80	CTLA4	T cells	CD80	cancer cell	24523507
ENSG00000228427	CD80_CD28	CD80	cancer cell	CD28	T cells	24819296
ENSG00000228427	CADM1_CRTAM	CADM1	cancer cell	CRTAM	NK cells	15811952
ENSG00000228427	CCR7_CCL21	CCR7	APC	CCL21	cancer cell	20339029
ENSG00000228427	CXCL12_CXCR4	CXCL12	cancer cell	CXCR4	leukocytes	19309551
ENSG00000228427	PDCD1_CD274	PDCD1	macrophage	CD274	cancer cell	28514441
ENSG00000234883	CADM1_CRTAM	CADM1	cancer cell	CRTAM	T cells	23530148,15811952
ENSG00000234883	CXCR3_CXCL10	CXCR3	T cells	CXCL10	cancer cell	29671006,15150261
ENSG00000234883	CD28_CD80	CD28	cancer cell	CD80	DC cells	21715687
ENSG00000234883	CD28_CD86	CD28	cancer cell	CD86	DC cells	21715687
ENSG00000234883	CD80_CD28	CD80	cancer cell	CD28	T cells	24819296
ENSG00000234883	CADM1_CRTAM	CADM1	cancer cell	CRTAM	NK cells	15811952
ENSG00000234883	CCR7_CCL21	CCR7	APC	CCL21	cancer cell	20339029
ENSG00000234883	CXCL12_CXCR4	CXCL12	cancer cell	CXCR4	leukocytes	19309551
ENSG00000224137	CADM1_CRTAM	CADM1	cancer cell	CRTAM	T cells	23530148,15811952
ENSG00000224137	PDCD1_CD274	PDCD1	B cells	CD274	cancer cell	12091876
ENSG00000224137	CD274_PDCD1	CD274	cancer cell	PDCD1	T cells	19826049,30089911
ENSG00000224137	PDCD1_CD274	PDCD1	T cells	CD274	cancer cell	23300177,12091876,29996099
ENSG00000224137	CD40LG_CD40	CD40LG	DC cells	CD40	cancer cell	18713981
ENSG00000224137	CD28_CD80	CD28	cancer cell	CD80	DC cells	21715687
ENSG00000224137	CD28_CD86	CD28	cancer cell	CD86	DC cells	21715687
ENSG00000224137	CTLA4_CD80	CTLA4	T cells	CD80	cancer cell	24523507
ENSG00000224137	CD40_CD40LG	CD40	cancer cell	CD40LG	T cells	10201939
ENSG00000224137	CD80_CD28	CD80	cancer cell	CD28	T cells	24819296
ENSG00000224137	CADM1_CRTAM	CADM1	cancer cell	CRTAM	NK cells	15811952
ENSG00000224137	CD40_CD40LG	CD40	cancer cell	CD40LG	B cells	10891490
ENSG00000224137	CD40LG_CD40	CD40LG	T cells	CD40	cancer cell	25992978
ENSG00000224137	CXCL12_CXCR4	CXCL12	cancer cell	CXCR4	leukocytes	19309551
ENSG00000224137	PDCD1_CD274	PDCD1	macrophage	CD274	cancer cell	28514441
ENSG00000233038	CD27_CD70	CD27	cancer cell	CD70	lymphocytes	22232214
ENSG00000233038	CD27_CD70	CD27	cancer cell	CD70	DC cells	22232214
ENSG00000233038	CD27_CD70	CD27	B cells	CD70	cancer cell	11980654
ENSG00000233038	CADM1_CRTAM	CADM1	cancer cell	CRTAM	T cells	23530148,15811952
ENSG00000233038	FAS_FASLG	FAS	B cells	FASLG	cancer cell	11049999
ENSG00000233038	CXCR3_CXCL10	CXCR3	T cells	CXCL10	cancer cell	29671006,15150261
ENSG00000233038	FAS_FASLG	FAS	neutrophils	FASLG	cancer cell	12629150
ENSG00000233038	TNFRSF18_TNFSF18	TNFRSF18	NK cells	TNFSF18	cancer cell	17360848
ENSG00000233038	CD28_CD80	CD28	cancer cell	CD80	DC cells	21715687
ENSG00000233038	CD27_CD70	CD27	T cells	CD70	cancer cell	11980654
ENSG00000233038	CD80_CD28	CD80	cancer cell	CD28	T cells	24819296
ENSG00000233038	CADM1_CRTAM	CADM1	cancer cell	CRTAM	NK cells	15811952
ENSG00000233038	CCR7_CCL21	CCR7	APC	CCL21	cancer cell	20339029
ENSG00000233038	CXCL12_CXCR4	CXCL12	cancer cell	CXCR4	leukocytes	19309551
ENSG00000237604	CD27_CD70	CD27	cancer cell	CD70	lymphocytes	22232214
ENSG00000237604	CD27_CD70	CD27	cancer cell	CD70	DC cells	22232214
ENSG00000237604	CD27_CD70	CD27	B cells	CD70	cancer cell	11980654
ENSG00000237604	CADM1_CRTAM	CADM1	cancer cell	CRTAM	T cells	23530148,15811952
ENSG00000237604	FAS_FASLG	FAS	B cells	FASLG	cancer cell	11049999
ENSG00000237604	FAS_FASLG	FAS	neutrophils	FASLG	cancer cell	12629150
ENSG00000237604	TNFRSF18_TNFSF18	TNFRSF18	NK cells	TNFSF18	cancer cell	17360848
ENSG00000237604	CD28_CD80	CD28	cancer cell	CD80	DC cells	21715687
ENSG00000237604	CD27_CD70	CD27	T cells	CD70	cancer cell	11980654
ENSG00000237604	TNFSF9_TNFRSF9	TNFSF9	cancer cell	TNFRSF9	T cells	10946324
ENSG00000237604	CD80_CD28	CD80	cancer cell	CD28	T cells	24819296
ENSG00000237604	CADM1_CRTAM	CADM1	cancer cell	CRTAM	NK cells	15811952
ENSG00000237604	CXCL12_CXCR4	CXCL12	cancer cell	CXCR4	leukocytes	19309551
ENSG00000273112	CADM1_CRTAM	CADM1	cancer cell	CRTAM	T cells	23530148,15811952
ENSG00000273112	PDCD1_CD274	PDCD1	B cells	CD274	cancer cell	12091876
ENSG00000273112	CD274_PDCD1	CD274	cancer cell	PDCD1	T cells	19826049,30089911
ENSG00000273112	PDCD1_CD274	PDCD1	T cells	CD274	cancer cell	23300177,12091876,29996099
ENSG00000273112	CD28_CD80	CD28	cancer cell	CD80	DC cells	21715687
ENSG00000273112	CD28_CD86	CD28	cancer cell	CD86	DC cells	21715687
ENSG00000273112	CTLA4_CD80	CTLA4	T cells	CD80	cancer cell	24523507
ENSG00000273112	CD80_CD28	CD80	cancer cell	CD28	T cells	24819296
ENSG00000273112	CADM1_CRTAM	CADM1	cancer cell	CRTAM	NK cells	15811952
ENSG00000273112	CCR7_CCL21	CCR7	APC	CCL21	cancer cell	20339029
ENSG00000273112	CXCL12_CXCR4	CXCL12	cancer cell	CXCR4	leukocytes	19309551
ENSG00000273112	PDCD1_CD274	PDCD1	macrophage	CD274	cancer cell	28514441
ENSG00000224298	CADM1_CRTAM	CADM1	cancer cell	CRTAM	T cells	23530148,15811952
ENSG00000224298	FAS_FASLG	FAS	B cells	FASLG	cancer cell	11049999
ENSG00000224298	CXCR3_CXCL10	CXCR3	T cells	CXCL10	cancer cell	29671006,15150261
ENSG00000224298	CD40LG_CD40	CD40LG	DC cells	CD40	cancer cell	18713981
ENSG00000224298	FAS_FASLG	FAS	neutrophils	FASLG	cancer cell	12629150
ENSG00000224298	CD28_CD80	CD28	cancer cell	CD80	DC cells	21715687
ENSG00000224298	CD40_CD40LG	CD40	cancer cell	CD40LG	T cells	10201939
ENSG00000224298	CD80_CD28	CD80	cancer cell	CD28	T cells	24819296
ENSG00000224298	CADM1_CRTAM	CADM1	cancer cell	CRTAM	NK cells	15811952
ENSG00000224298	CCR7_CCL21	CCR7	APC	CCL21	cancer cell	20339029
ENSG00000224298	CD40_CD40LG	CD40	cancer cell	CD40LG	B cells	10891490
ENSG00000224298	CD40LG_CD40	CD40LG	T cells	CD40	cancer cell	25992978
ENSG00000224298	CLEC7A_LGALS9	CLEC7A	macrophage	LGALS9	cancer cell	28394331
ENSG00000224298	CXCL12_CXCR4	CXCL12	cancer cell	CXCR4	leukocytes	19309551
ENSG00000247774	CADM1_CRTAM	CADM1	cancer cell	CRTAM	T cells	23530148,15811952
ENSG00000247774	PDCD1_CD274	PDCD1	B cells	CD274	cancer cell	12091876
ENSG00000247774	CD274_PDCD1	CD274	cancer cell	PDCD1	T cells	19826049,30089911
ENSG00000247774	PDCD1_CD274	PDCD1	T cells	CD274	cancer cell	23300177,12091876,29996099
ENSG00000247774	CD28_CD80	CD28	cancer cell	CD80	DC cells	21715687
ENSG00000247774	CD28_CD86	CD28	cancer cell	CD86	DC cells	21715687
ENSG00000247774	CTLA4_CD80	CTLA4	T cells	CD80	cancer cell	24523507
ENSG00000247774	CD80_CD28	CD80	cancer cell	CD28	T cells	24819296
ENSG00000247774	CADM1_CRTAM	CADM1	cancer cell	CRTAM	NK cells	15811952
ENSG00000247774	CXCL12_CXCR4	CXCL12	cancer cell	CXCR4	leukocytes	19309551
ENSG00000247774	PDCD1_CD274	PDCD1	macrophage	CD274	cancer cell	28514441
ENSG00000225177	CADM1_CRTAM	CADM1	cancer cell	CRTAM	T cells	23530148,15811952
ENSG00000225177	PDCD1_CD274	PDCD1	B cells	CD274	cancer cell	12091876
ENSG00000225177	CD274_PDCD1	CD274	cancer cell	PDCD1	T cells	19826049,30089911
ENSG00000225177	PDCD1_CD274	PDCD1	T cells	CD274	cancer cell	23300177,12091876,29996099
ENSG00000225177	CD28_CD86	CD28	cancer cell	CD86	DC cells	21715687
ENSG00000225177	CADM1_CRTAM	CADM1	cancer cell	CRTAM	NK cells	15811952
ENSG00000225177	CXCL12_CXCR4	CXCL12	cancer cell	CXCR4	leukocytes	19309551
ENSG00000225177	PDCD1_CD274	PDCD1	macrophage	CD274	cancer cell	28514441
ENSG00000261438	CADM1_CRTAM	CADM1	cancer cell	CRTAM	T cells	23530148,15811952
ENSG00000261438	PDCD1_CD274	PDCD1	B cells	CD274	cancer cell	12091876
ENSG00000261438	CD274_PDCD1	CD274	cancer cell	PDCD1	T cells	19826049,30089911
ENSG00000261438	PDCD1_CD274	PDCD1	T cells	CD274	cancer cell	23300177,12091876,29996099
ENSG00000261438	CD28_CD86	CD28	cancer cell	CD86	DC cells	21715687
ENSG00000261438	CADM1_CRTAM	CADM1	cancer cell	CRTAM	NK cells	15811952
ENSG00000261438	CXCL12_CXCR4	CXCL12	cancer cell	CXCR4	leukocytes	19309551
ENSG00000261438	PDCD1_CD274	PDCD1	macrophage	CD274	cancer cell	28514441
ENSG00000262370	CADM1_CRTAM	CADM1	cancer cell	CRTAM	T cells	23530148,15811952
ENSG00000262370	PDCD1_CD274	PDCD1	B cells	CD274	cancer cell	12091876
ENSG00000262370	CD274_PDCD1	CD274	cancer cell	PDCD1	T cells	19826049,30089911
ENSG00000262370	PDCD1_CD274	PDCD1	T cells	CD274	cancer cell	23300177,12091876,29996099
ENSG00000262370	CD28_CD86	CD28	cancer cell	CD86	DC cells	21715687
ENSG00000262370	CADM1_CRTAM	CADM1	cancer cell	CRTAM	NK cells	15811952
ENSG00000262370	CXCL12_CXCR4	CXCL12	cancer cell	CXCR4	leukocytes	19309551
ENSG00000262370	PDCD1_CD274	PDCD1	macrophage	CD274	cancer cell	28514441
ENSG00000241657	CADM1_CRTAM	CADM1	cancer cell	CRTAM	T cells	23530148,15811952
ENSG00000241657	CXCR3_CXCL10	CXCR3	T cells	CXCL10	cancer cell	29671006,15150261
ENSG00000241657	CD40LG_CD40	CD40LG	DC cells	CD40	cancer cell	18713981
ENSG00000241657	CD28_CD80	CD28	cancer cell	CD80	DC cells	21715687
ENSG00000241657	CD40_CD40LG	CD40	cancer cell	CD40LG	T cells	10201939
ENSG00000241657	CD80_CD28	CD80	cancer cell	CD28	T cells	24819296
ENSG00000241657	CADM1_CRTAM	CADM1	cancer cell	CRTAM	NK cells	15811952
ENSG00000241657	CCR7_CCL21	CCR7	APC	CCL21	cancer cell	20339029
ENSG00000241657	CD40_CD40LG	CD40	cancer cell	CD40LG	B cells	10891490
ENSG00000241657	CD40LG_CD40	CD40LG	T cells	CD40	cancer cell	25992978
ENSG00000241657	CXCL12_CXCR4	CXCL12	cancer cell	CXCR4	leukocytes	19309551
ENSG00000254703	CD27_CD70	CD27	cancer cell	CD70	lymphocytes	22232214
ENSG00000254703	CD27_CD70	CD27	cancer cell	CD70	DC cells	22232214
ENSG00000254703	CD27_CD70	CD27	B cells	CD70	cancer cell	11980654
ENSG00000254703	CADM1_CRTAM	CADM1	cancer cell	CRTAM	T cells	23530148,15811952
ENSG00000254703	FAS_FASLG	FAS	B cells	FASLG	cancer cell	11049999
ENSG00000254703	FAS_FASLG	FAS	neutrophils	FASLG	cancer cell	12629150
ENSG00000254703	CD28_CD80	CD28	cancer cell	CD80	DC cells	21715687
ENSG00000254703	CD27_CD70	CD27	T cells	CD70	cancer cell	11980654
ENSG00000254703	CD80_CD28	CD80	cancer cell	CD28	T cells	24819296
ENSG00000254703	CADM1_CRTAM	CADM1	cancer cell	CRTAM	NK cells	15811952
ENSG00000254703	CXCL12_CXCR4	CXCL12	cancer cell	CXCR4	leukocytes	19309551
ENSG00000166770	CD27_CD70	CD27	cancer cell	CD70	lymphocytes	22232214
ENSG00000166770	CD27_CD70	CD27	cancer cell	CD70	DC cells	22232214
ENSG00000166770	CD27_CD70	CD27	B cells	CD70	cancer cell	11980654
ENSG00000166770	CADM1_CRTAM	CADM1	cancer cell	CRTAM	T cells	23530148,15811952
ENSG00000166770	FAS_FASLG	FAS	B cells	FASLG	cancer cell	11049999
ENSG00000166770	FAS_FASLG	FAS	neutrophils	FASLG	cancer cell	12629150
ENSG00000166770	TNFRSF18_TNFSF18	TNFRSF18	NK cells	TNFSF18	cancer cell	17360848
ENSG00000166770	CD27_CD70	CD27	T cells	CD70	cancer cell	11980654
ENSG00000166770	CADM1_CRTAM	CADM1	cancer cell	CRTAM	NK cells	15811952
ENSG00000170846	CD27_CD70	CD27	cancer cell	CD70	lymphocytes	22232214
ENSG00000170846	CD27_CD70	CD27	cancer cell	CD70	DC cells	22232214
ENSG00000170846	CD27_CD70	CD27	B cells	CD70	cancer cell	11980654
ENSG00000170846	CADM1_CRTAM	CADM1	cancer cell	CRTAM	T cells	23530148,15811952
ENSG00000170846	FAS_FASLG	FAS	B cells	FASLG	cancer cell	11049999
ENSG00000170846	FAS_FASLG	FAS	neutrophils	FASLG	cancer cell	12629150
ENSG00000170846	TNFRSF18_TNFSF18	TNFRSF18	NK cells	TNFSF18	cancer cell	17360848
ENSG00000170846	CD27_CD70	CD27	T cells	CD70	cancer cell	11980654
ENSG00000170846	TNFSF9_TNFRSF9	TNFSF9	cancer cell	TNFRSF9	T cells	10946324
ENSG00000170846	CADM1_CRTAM	CADM1	cancer cell	CRTAM	NK cells	15811952
ENSG00000268027	CADM1_CRTAM	CADM1	cancer cell	CRTAM	T cells	23530148,15811952
ENSG00000268027	CD28_CD80	CD28	cancer cell	CD80	DC cells	21715687
ENSG00000268027	CD80_CD28	CD80	cancer cell	CD28	T cells	24819296
ENSG00000268027	CADM1_CRTAM	CADM1	cancer cell	CRTAM	NK cells	15811952
ENSG00000268802	CD27_CD70	CD27	cancer cell	CD70	lymphocytes	22232214
ENSG00000268802	CD27_CD70	CD27	cancer cell	CD70	DC cells	22232214
ENSG00000268802	CD27_CD70	CD27	B cells	CD70	cancer cell	11980654
ENSG00000268802	CADM1_CRTAM	CADM1	cancer cell	CRTAM	T cells	23530148,15811952
ENSG00000268802	FAS_FASLG	FAS	B cells	FASLG	cancer cell	11049999
ENSG00000268802	FAS_FASLG	FAS	neutrophils	FASLG	cancer cell	12629150
ENSG00000268802	TNFRSF18_TNFSF18	TNFRSF18	NK cells	TNFSF18	cancer cell	17360848
ENSG00000268802	CD28_CD80	CD28	cancer cell	CD80	DC cells	21715687
ENSG00000268802	CD27_CD70	CD27	T cells	CD70	cancer cell	11980654
ENSG00000268802	CD80_CD28	CD80	cancer cell	CD28	T cells	24819296
ENSG00000268802	CADM1_CRTAM	CADM1	cancer cell	CRTAM	NK cells	15811952
ENSG00000268001	CD27_CD70	CD27	cancer cell	CD70	lymphocytes	22232214
ENSG00000268001	CD27_CD70	CD27	cancer cell	CD70	DC cells	22232214
ENSG00000268001	CD27_CD70	CD27	B cells	CD70	cancer cell	11980654
ENSG00000268001	CADM1_CRTAM	CADM1	cancer cell	CRTAM	T cells	23530148,15811952
ENSG00000268001	FAS_FASLG	FAS	B cells	FASLG	cancer cell	11049999
ENSG00000268001	FAS_FASLG	FAS	neutrophils	FASLG	cancer cell	12629150
ENSG00000268001	CD28_CD80	CD28	cancer cell	CD80	DC cells	21715687
ENSG00000268001	CD27_CD70	CD27	T cells	CD70	cancer cell	11980654
ENSG00000268001	CD80_CD28	CD80	cancer cell	CD28	T cells	24819296
ENSG00000268001	CADM1_CRTAM	CADM1	cancer cell	CRTAM	NK cells	15811952
ENSG00000268001	CXCL12_CXCR4	CXCL12	cancer cell	CXCR4	leukocytes	19309551
ENSG00000224875	CADM1_CRTAM	CADM1	cancer cell	CRTAM	T cells	23530148,15811952
ENSG00000224875	CD40LG_CD40	CD40LG	DC cells	CD40	cancer cell	18713981
ENSG00000224875	CD28_CD80	CD28	cancer cell	CD80	DC cells	21715687
ENSG00000224875	CD28_CD86	CD28	cancer cell	CD86	DC cells	21715687
ENSG00000224875	CD40_CD40LG	CD40	cancer cell	CD40LG	T cells	10201939
ENSG00000224875	CD80_CD28	CD80	cancer cell	CD28	T cells	24819296
ENSG00000224875	CADM1_CRTAM	CADM1	cancer cell	CRTAM	NK cells	15811952
ENSG00000224875	CD40_CD40LG	CD40	cancer cell	CD40LG	B cells	10891490
ENSG00000224875	CD40LG_CD40	CD40LG	T cells	CD40	cancer cell	25992978
ENSG00000235576	CADM1_CRTAM	CADM1	cancer cell	CRTAM	T cells	23530148,15811952
ENSG00000235576	CD40LG_CD40	CD40LG	DC cells	CD40	cancer cell	18713981
ENSG00000235576	CD40_CD40LG	CD40	cancer cell	CD40LG	T cells	10201939
ENSG00000235576	CADM1_CRTAM	CADM1	cancer cell	CRTAM	NK cells	15811952
ENSG00000235576	CD40_CD40LG	CD40	cancer cell	CD40LG	B cells	10891490
ENSG00000235576	CD40LG_CD40	CD40LG	T cells	CD40	cancer cell	25992978
ENSG00000235831	CADM1_CRTAM	CADM1	cancer cell	CRTAM	T cells	23530148,15811952
ENSG00000235831	CXCR3_CXCL10	CXCR3	T cells	CXCL10	cancer cell	29671006,15150261
ENSG00000235831	CD28_CD80	CD28	cancer cell	CD80	DC cells	21715687
ENSG00000235831	CD80_CD28	CD80	cancer cell	CD28	T cells	24819296
ENSG00000235831	CADM1_CRTAM	CADM1	cancer cell	CRTAM	NK cells	15811952
ENSG00000235831	CCR7_CCL21	CCR7	APC	CCL21	cancer cell	20339029
ENSG00000235831	CXCL12_CXCR4	CXCL12	cancer cell	CXCR4	leukocytes	19309551
ENSG00000256039	CADM1_CRTAM	CADM1	cancer cell	CRTAM	T cells	23530148,15811952
ENSG00000256039	CD40LG_CD40	CD40LG	DC cells	CD40	cancer cell	18713981
ENSG00000256039	CD28_CD80	CD28	cancer cell	CD80	DC cells	21715687
ENSG00000256039	CD40_CD40LG	CD40	cancer cell	CD40LG	T cells	10201939
ENSG00000256039	CD80_CD28	CD80	cancer cell	CD28	T cells	24819296
ENSG00000256039	CADM1_CRTAM	CADM1	cancer cell	CRTAM	NK cells	15811952
ENSG00000256039	CD40_CD40LG	CD40	cancer cell	CD40LG	B cells	10891490
ENSG00000256039	CD40LG_CD40	CD40LG	T cells	CD40	cancer cell	25992978
ENSG00000215246	CADM1_CRTAM	CADM1	cancer cell	CRTAM	T cells	23530148,15811952
ENSG00000215246	CD28_CD80	CD28	cancer cell	CD80	DC cells	21715687
ENSG00000215246	CD80_CD28	CD80	cancer cell	CD28	T cells	24819296
ENSG00000215246	CADM1_CRTAM	CADM1	cancer cell	CRTAM	NK cells	15811952
ENSG00000215246	CXCL12_CXCR4	CXCL12	cancer cell	CXCR4	leukocytes	19309551
ENSG00000251442	CADM1_CRTAM	CADM1	cancer cell	CRTAM	T cells	23530148,15811952
ENSG00000251442	CD28_CD80	CD28	cancer cell	CD80	DC cells	21715687
ENSG00000251442	CD80_CD28	CD80	cancer cell	CD28	T cells	24819296
ENSG00000251442	CADM1_CRTAM	CADM1	cancer cell	CRTAM	NK cells	15811952
ENSG00000251442	CXCL12_CXCR4	CXCL12	cancer cell	CXCR4	leukocytes	19309551
ENSG00000265743	CADM1_CRTAM	CADM1	cancer cell	CRTAM	T cells	23530148,15811952
ENSG00000265743	CD28_CD80	CD28	cancer cell	CD80	DC cells	21715687
ENSG00000265743	CD80_CD28	CD80	cancer cell	CD28	T cells	24819296
ENSG00000265743	CADM1_CRTAM	CADM1	cancer cell	CRTAM	NK cells	15811952
ENSG00000265743	CXCL12_CXCR4	CXCL12	cancer cell	CXCR4	leukocytes	19309551
ENSG00000268164	CADM1_CRTAM	CADM1	cancer cell	CRTAM	T cells	23530148,15811952
ENSG00000268164	CD28_CD80	CD28	cancer cell	CD80	DC cells	21715687
ENSG00000268164	CD80_CD28	CD80	cancer cell	CD28	T cells	24819296
ENSG00000268164	CADM1_CRTAM	CADM1	cancer cell	CRTAM	NK cells	15811952
ENSG00000268164	CXCL12_CXCR4	CXCL12	cancer cell	CXCR4	leukocytes	19309551
ENSG00000100181	CADM1_CRTAM	CADM1	cancer cell	CRTAM	T cells	23530148,15811952
ENSG00000100181	CD40LG_CD40	CD40LG	DC cells	CD40	cancer cell	18713981
ENSG00000100181	CD28_CD80	CD28	cancer cell	CD80	DC cells	21715687
ENSG00000100181	CD40_CD40LG	CD40	cancer cell	CD40LG	T cells	10201939
ENSG00000100181	CD80_CD28	CD80	cancer cell	CD28	T cells	24819296
ENSG00000100181	CADM1_CRTAM	CADM1	cancer cell	CRTAM	NK cells	15811952
ENSG00000100181	CD40_CD40LG	CD40	cancer cell	CD40LG	B cells	10891490
ENSG00000100181	CD40LG_CD40	CD40LG	T cells	CD40	cancer cell	25992978
ENSG00000245164	CADM1_CRTAM	CADM1	cancer cell	CRTAM	T cells	23530148,15811952
ENSG00000245164	CD28_CD80	CD28	cancer cell	CD80	DC cells	21715687
ENSG00000245164	CD80_CD28	CD80	cancer cell	CD28	T cells	24819296
ENSG00000245164	CADM1_CRTAM	CADM1	cancer cell	CRTAM	NK cells	15811952
ENSG00000260997	CADM1_CRTAM	CADM1	cancer cell	CRTAM	T cells	23530148,15811952
ENSG00000260997	CD28_CD80	CD28	cancer cell	CD80	DC cells	21715687
ENSG00000260997	CD80_CD28	CD80	cancer cell	CD28	T cells	24819296
ENSG00000260997	CADM1_CRTAM	CADM1	cancer cell	CRTAM	NK cells	15811952
ENSG00000203446	CADM1_CRTAM	CADM1	cancer cell	CRTAM	T cells	23530148,15811952
ENSG00000203446	CD28_CD80	CD28	cancer cell	CD80	DC cells	21715687
ENSG00000203446	CD80_CD28	CD80	cancer cell	CD28	T cells	24819296
ENSG00000203446	CADM1_CRTAM	CADM1	cancer cell	CRTAM	NK cells	15811952
ENSG00000261827	CADM1_CRTAM	CADM1	cancer cell	CRTAM	T cells	23530148,15811952
ENSG00000261827	CD28_CD80	CD28	cancer cell	CD80	DC cells	21715687
ENSG00000261827	CD80_CD28	CD80	cancer cell	CD28	T cells	24819296
ENSG00000261827	CADM1_CRTAM	CADM1	cancer cell	CRTAM	NK cells	15811952
ENSG00000255197	CADM1_CRTAM	CADM1	cancer cell	CRTAM	T cells	23530148,15811952
ENSG00000255197	CD28_CD80	CD28	cancer cell	CD80	DC cells	21715687
ENSG00000255197	CD80_CD28	CD80	cancer cell	CD28	T cells	24819296
ENSG00000255197	CADM1_CRTAM	CADM1	cancer cell	CRTAM	NK cells	15811952
ENSG00000267121	CADM1_CRTAM	CADM1	cancer cell	CRTAM	T cells	23530148,15811952
ENSG00000267121	CD28_CD80	CD28	cancer cell	CD80	DC cells	21715687
ENSG00000267121	CD80_CD28	CD80	cancer cell	CD28	T cells	24819296
ENSG00000267121	CADM1_CRTAM	CADM1	cancer cell	CRTAM	NK cells	15811952
