# Supplementary material for: Surveying lncRNA-lncRNA cooperations reveals dominant effect on tumor immunity cross cancers
Source: Commun Biol. 2022 Dec 3;5:1324. doi: 10.1038/s42003-022-04249-0 (PMC9719535; doi:10.1038/s42003-022-04249-0)
Supplement: Supplementary file 6 — Dataset 4 [file 42003_2022_4249_MOESM6_ESM.xlsx]

## Sheet: Fig. 1b
lnc1	lnc2			lncRNA	degree	cancer_number	cancer	BLCA	BRCA	CESC	COAD	GBM	HNSC	KICH	KIRC	KIRP	LGG	LIHC	LUAD	LUSC	OV	PRAD	READ	SKCM	STAD	THCA	UCEC	symbol	symbol2
ENSG00000005206.12	ENSG00000179743.2			ENSG00000131484.3	639	6	BLCA,KIRC,KIRP,LIHC,OV,THCA	16.6667	0	0	0	0	0	0	16.6667	16.6667	0	16.6667	0	0	16.6667	0	0	0	0	16.6667	0	RP11-798G7.5	RP11-798G7
ENSG00000005206.12	ENSG00000254341.1			ENSG00000132832.5	563	6	BRCA,CESC,KIRC,LUAD,STAD,THCA	0	16.6667	16.6667	0	0	0	0	16.6667	0	0	0	16.6667	0	0	0	0	0	16.6667	16.6667	0	RP11-445H22.3	RP11-445H22
ENSG00000005206.12	ENSG00000261731.2			ENSG00000167912.5	277	6	BLCA,BRCA,CESC,KIRC,SKCM,THCA	16.6667	16.6667	16.6667	0	0	0	0	16.6667	0	0	0	0	0	0	0	0	16.6667	0	16.6667	0	RP11-25K19.1	RP11-25K19
ENSG00000005206.12	ENSG00000262766.1			ENSG00000163364.5	184	4	BLCA,HNSC,LUAD,STAD	25	0	0	0	0	25	0	0	0	0	0	25	0	0	0	0	0	25	0	0	AC017048.3	AC017048
ENSG00000005206.12	ENSG00000263874.1			ENSG00000172965.10	171	8	BLCA,CESC,KICH,KIRC,KIRP,LIHC,LUAD,OV	12.5	0	12.5	0	0	0	12.5	12.5	12.5	0	12.5	12.5	0	12.5	0	0	0	0	0	0	MIR4435-1HG	MIR4435-1HG
ENSG00000005206.12	ENSG00000272792.1			ENSG00000175061.13	157	4	GBM,KIRP,OV,SKCM	0	0	0	0	25	0	0	0	25	0	0	0	0	25	0	0	25	0	0	0	C17orf76-AS1	C17orf76-AS1
ENSG00000126005.11	ENSG00000197332.7			ENSG00000005206.12	145	14	BLCA,BRCA,CESC,GBM,KIRC,KIRP,LGG,LIHC,LUAD,OV,PRAD,SKCM,STAD,THCA	7.14286	7.14286	7.14286	0	7.14286	0	0	7.14286	7.14286	7.14286	7.14286	7.14286	0	7.14286	7.14286	0	7.14286	7.14286	7.14286	0	SPPL2B	SPPL2B
ENSG00000126005.11	ENSG00000223764.2			ENSG00000142396.6	119	11	BLCA,BRCA,CESC,HNSC,KICH,KIRC,KIRP,LIHC,LUAD,STAD,UCEC	9.09091	9.09091	9.09091	0	0	9.09091	9.09091	9.09091	9.09091	0	9.09091	9.09091	0	0	0	0	0	9.09091	0	9.09091	ERVK3-1	ERVK3-1
ENSG00000126005.11	ENSG00000232445.1			ENSG00000163597.10	111	11	BLCA,CESC,HNSC,KICH,KIRC,KIRP,LIHC,LUAD,SKCM,STAD,UCEC	9.09091	0	9.09091	0	0	9.09091	9.09091	9.09091	9.09091	0	9.09091	9.09091	0	0	0	0	9.09091	9.09091	0	9.09091	SNHG16	SNHG16
ENSG00000126005.11	ENSG00000234160.1			ENSG00000177640.11	97	6	BLCA,CESC,COAD,KIRP,SKCM,THCA	16.6667	0	16.6667	16.6667	0	0	0	0	16.6667	0	0	0	0	0	0	0	16.6667	0	16.6667	0	CASC2	CASC2
ENSG00000126005.11	ENSG00000269996.1			ENSG00000126005.11	96	8	BLCA,BRCA,KIRC,KIRP,LUAD,PRAD,SKCM,THCA	12.5	12.5	0	0	0	0	0	12.5	12.5	0	0	12.5	0	0	12.5	0	12.5	0	12.5	0	MMP24-AS1	MMP24-AS1
ENSG00000126005.11	ENSG00000271579.1			ENSG00000224429.3	88	9	BRCA,CESC,KIRC,LIHC,LUAD,LUSC,SKCM,STAD,THCA	0	11.1111	11.1111	0	0	0	0	11.1111	0	0	11.1111	11.1111	11.1111	0	0	0	11.1111	11.1111	11.1111	0	LINC00539	LINC00539
ENSG00000126005.11	ENSG00000273117.1			ENSG00000226751.2	85	5	GBM,KIRC,LUAD,LUSC,SKCM	0	0	0	0	20	0	0	20	0	0	0	20	20	0	0	0	20	0	0	0	AF127936.5	AF127936
ENSG00000131484.3	ENSG00000235373.1			ENSG00000166770.6	85	2	HNSC,KIRC	0	0	0	0	0	50	0	50	0	0	0	0	0	0	0	0	0	0	0	0	ZNF667-AS1	ZNF667-AS1
ENSG00000142396.6	ENSG00000177640.11			ENSG00000225331.1	83	12	BLCA,BRCA,CESC,GBM,KICH,KIRC,LUAD,LUSC,OV,SKCM,STAD,THCA	8.33333	8.33333	8.33333	0	8.33333	0	8.33333	8.33333	0	0	0	8.33333	8.33333	8.33333	0	0	8.33333	8.33333	8.33333	0	AP001055.6	AP001055
ENSG00000142396.6	ENSG00000203362.2			ENSG00000170846.11	80	5	BLCA,KIRP,LUAD,SKCM,UCEC	20	0	0	0	0	0	0	0	20	0	0	20	0	0	0	0	20	0	0	20	AC093323.3	AC093323
ENSG00000142396.6	ENSG00000227540.1			ENSG00000149656.4	79	3	OV,STAD,UCEC	0	0	0	0	0	0	0	0	0	0	0	0	0	33.3333	0	0	0	33.3333	0	33.3333	LINC00266-1	LINC00266-1
ENSG00000142396.6	ENSG00000238123.1			ENSG00000269896.1	77	3	GBM,KIRC,OV	0	0	0	0	33.3333	0	0	33.3333	0	0	0	0	0	33.3333	0	0	0	0	0	0	RP4-740C4.6	RP4-740C4
ENSG00000142396.6	ENSG00000259093.1			ENSG00000152487.6	77	3	KIRP,OV,STAD	0	0	0	0	0	0	0	0	33.3333	0	0	0	0	33.3333	0	0	0	33.3333	0	0	ARL5B-AS1	ARL5B-AS1
ENSG00000142396.6	ENSG00000260833.2			ENSG00000130600.11	76	4	BRCA,KIRC,STAD,THCA	0	25	0	0	0	0	0	25	0	0	0	0	0	0	0	0	0	25	25	0	H19	H19
ENSG00000142396.6	ENSG00000267374.1			ENSG00000229056.2	76	3	LUSC,PRAD,THCA	0	0	0	0	0	0	0	0	0	0	0	0	33.3333	0	33.3333	0	0	0	33.3333	0	AC020571.3	AC020571
ENSG00000142396.6	ENSG00000271888.1			ENSG00000178977.3	75	5	GBM,KIRC,LUAD,SKCM,THCA	0	0	0	0	20	0	0	20	0	0	0	20	0	0	0	0	20	0	20	0	LINC00324	LINC00324
ENSG00000163364.5	ENSG00000233903.2			ENSG00000135253.9	74	4	HNSC,KIRC,KIRP,OV	0	0	0	0	0	25	0	25	25	0	0	0	0	25	0	0	0	0	0	0	KCP	KCP
ENSG00000163364.5	ENSG00000259230.1			ENSG00000153363.8	73	8	COAD,HNSC,LIHC,LUAD,READ,STAD,THCA,UCEC	0	0	0	12.5	0	12.5	0	0	0	0	12.5	12.5	0	0	0	12.5	0	12.5	12.5	12.5	LINC00467	LINC00467
ENSG00000163597.10	ENSG00000227540.1			ENSG00000226791.3	72	10	BLCA,BRCA,CESC,GBM,KIRC,LUAD,LUSC,SKCM,STAD,THCA	10	10	10	0	10	0	0	10	0	0	0	10	10	0	0	0	10	10	10	0	AC109826.1	AC109826
ENSG00000163597.10	ENSG00000255867.1			ENSG00000170919.11	71	7	BLCA,CESC,GBM,KIRP,LIHC,LUAD,OV	14.2857	0	14.2857	0	14.2857	0	0	0	14.2857	0	14.2857	14.2857	0	14.2857	0	0	0	0	0	0	TPT1-AS1	TPT1-AS1
ENSG00000163597.10	ENSG00000259093.1			ENSG00000224298.2	71	5	CESC,KIRC,LUAD,LUSC,SKCM	0	0	20	0	0	0	0	20	0	0	0	20	20	0	0	0	20	0	0	0	AC069363.1	AC069363
ENSG00000163597.10	ENSG00000259802.1			ENSG00000228427.1	69	8	BLCA,CESC,GBM,KIRC,LUAD,LUSC,STAD,THCA	12.5	0	12.5	0	12.5	0	0	12.5	0	0	0	12.5	12.5	0	0	0	0	12.5	12.5	0	RP5-1091N2.9	RP5-1091N2
ENSG00000163597.10	ENSG00000260160.1			ENSG00000100181.17	68	5	BRCA,LGG,PRAD,SKCM,STAD	0	20	0	0	0	0	0	0	0	20	0	0	0	0	20	0	20	20	0	0	TPTEP1	TPTEP1
ENSG00000163597.10	ENSG00000262147.1			ENSG00000177738.3	67	6	BRCA,CESC,KIRC,KIRP,LIHC,THCA	0	16.6667	16.6667	0	0	0	0	16.6667	16.6667	0	16.6667	0	0	0	0	0	0	0	16.6667	0	CTD-2201E18.3	CTD-2201E18
ENSG00000163597.10	ENSG00000263327.2			ENSG00000269990.1	67	1	GBM	0	0	0	0	100	0	0	0	0	0	0	0	0	0	0	0	0	0	0	0	CTD-3074O7.12	CTD-3074O7
ENSG00000163597.10	ENSG00000269376.1			ENSG00000224137.1	62	7	BRCA,KIRC,LUAD,LUSC,SKCM,STAD,THCA	0	14.2857	0	0	0	0	0	14.2857	0	0	0	14.2857	14.2857	0	0	0	14.2857	14.2857	14.2857	0	AC079767.4	AC079767
ENSG00000163597.10	ENSG00000271579.1			ENSG00000223552.1	61	7	BRCA,CESC,GBM,KIRC,LUAD,LUSC,THCA	0	14.2857	14.2857	0	14.2857	0	0	14.2857	0	0	0	14.2857	14.2857	0	0	0	0	0	14.2857	0	RP11-24F11.2	RP11-24F11
ENSG00000163597.10	ENSG00000271782.1			ENSG00000228037.1	60	5	BRCA,LUAD,LUSC,SKCM,THCA	0	20	0	0	0	0	0	0	0	0	0	20	20	0	0	0	20	0	20	0	RP3-395M20.9	RP3-395M20
ENSG00000163597.10	ENSG00000272144.1			ENSG00000247679.2	59	3	GBM,KIRP,OV	0	0	0	0	33.3333	0	0	0	33.3333	0	0	0	0	33.3333	0	0	0	0	0	0	RP11-1277A3.1	RP11-1277A3
ENSG00000163597.10	ENSG00000272468.1			ENSG00000225973.3	58	6	COAD,GBM,KIRP,LUAD,PRAD,READ	0	0	0	16.6667	16.6667	0	0	0	16.6667	0	0	16.6667	0	0	16.6667	16.6667	0	0	0	0	RP11-139H15.1	RP11-139H15
ENSG00000167912.5	ENSG00000172250.10			ENSG00000269972.1	57	5	COAD,GBM,KICH,LUSC,SKCM	0	0	0	20	20	0	20	0	0	0	0	0	20	0	0	0	20	0	0	0	RP3-430N8.10	RP3-430N8
ENSG00000167912.5	ENSG00000172965.10			ENSG00000224875.2	57	3	BRCA,LUAD,LUSC	0	33.3333	0	0	0	0	0	0	0	0	0	33.3333	33.3333	0	0	0	0	0	0	0	AC083949.1	AC083949
ENSG00000167912.5	ENSG00000175147.7			ENSG00000267251.1	57	1	GBM	0	0	0	0	100	0	0	0	0	0	0	0	0	0	0	0	0	0	0	0	AC139100.3	AC139100
ENSG00000167912.5	ENSG00000179406.6			ENSG00000203446.2	55	2	LUAD,LUSC	0	0	0	0	0	0	0	0	0	0	0	50	50	0	0	0	0	0	0	0	AC004988.1	AC004988
ENSG00000167912.5	ENSG00000182165.13			ENSG00000088970.11	54	4	KIRC,LGG,OV,THCA	0	0	0	0	0	0	0	25	0	25	0	0	0	25	0	0	0	0	25	0	PLK1S1	PLK1S1
ENSG00000167912.5	ENSG00000198106.7			ENSG00000215246.4	51	3	BRCA,LUAD,LUSC	0	33.3333	0	0	0	0	0	0	0	0	0	33.3333	33.3333	0	0	0	0	0	0	0	RP11-43F13.3	RP11-43F13
ENSG00000167912.5	ENSG00000206028.1			ENSG00000255717.2	50	5	COAD,LUAD,OV,READ,UCEC	0	0	0	20	0	0	0	0	0	0	0	20	0	20	0	20	0	0	0	20	SNHG1	SNHG1
ENSG00000167912.5	ENSG00000206337.6			ENSG00000179406.6	49	4	BLCA,GBM,OV,UCEC	25	0	0	0	25	0	0	0	0	0	0	0	0	25	0	0	0	0	0	25	LINC00174	LINC00174
ENSG00000167912.5	ENSG00000212978.5			ENSG00000172250.10	48	4	BLCA,KIRC,KIRP,LUAD	25	0	0	0	0	0	0	25	25	0	0	25	0	0	0	0	0	0	0	0	SERHL	SERHL
ENSG00000167912.5	ENSG00000222041.6			ENSG00000117242.7	45	4	BRCA,OV,PRAD,THCA	0	25	0	0	0	0	0	0	0	0	0	0	0	25	25	0	0	0	25	0	PINK1-AS	PINK1-AS
ENSG00000167912.5	ENSG00000223960.2			ENSG00000251136.4	45	3	COAD,KIRP,LIHC	0	0	0	33.3333	0	0	0	0	33.3333	0	33.3333	0	0	0	0	0	0	0	0	0	RP11-37B2.1	RP11-37B2
ENSG00000167912.5	ENSG00000224307.1			ENSG00000244393.3	45	2	KICH,OV	0	0	0	0	0	0	50	0	0	0	0	0	0	50	0	0	0	0	0	0	RP11-592B15.3	RP11-592B15
ENSG00000167912.5	ENSG00000225331.1			ENSG00000273002.1	40	2	GBM,OV	0	0	0	0	50	0	0	0	0	0	0	0	0	50	0	0	0	0	0	0	RP11-336K24.12	RP11-336K24
ENSG00000167912.5	ENSG00000225684.3			ENSG00000264707.1	39	7	BRCA,GBM,KICH,KIRC,LUAD,LUSC,THCA	0	14.2857	0	0	14.2857	0	14.2857	14.2857	0	0	0	14.2857	14.2857	0	0	0	0	0	14.2857	0	RP11-760N9.1	RP11-760N9
ENSG00000167912.5	ENSG00000225783.2			ENSG00000186594.8	38	4	COAD,LUAD,SKCM,UCEC	0	0	0	25	0	0	0	0	0	0	0	25	0	0	0	0	25	0	0	25	MIR22HG	MIR22HG
ENSG00000167912.5	ENSG00000226245.1			ENSG00000233038.1	36	13	BLCA,BRCA,CESC,COAD,GBM,KICH,KIRC,LUAD,LUSC,READ,STAD,THCA,UCEC	7.69231	7.69231	7.69231	7.69231	7.69231	0	7.69231	7.69231	0	0	0	7.69231	7.69231	0	0	7.69231	0	7.69231	7.69231	7.69231	AC011899.9	AC011899
ENSG00000167912.5	ENSG00000226738.1			ENSG00000247774.2	36	13	BLCA,BRCA,CESC,COAD,GBM,KICH,KIRC,LUAD,LUSC,READ,STAD,THCA,UCEC	7.69231	7.69231	7.69231	7.69231	7.69231	0	7.69231	7.69231	0	0	0	7.69231	7.69231	0	0	7.69231	0	7.69231	7.69231	7.69231	PCED1B-AS1	PCED1B-AS1
ENSG00000167912.5	ENSG00000226791.3			ENSG00000226029.1	36	6	CESC,GBM,KIRC,KIRP,OV,UCEC	0	0	16.6667	0	16.6667	0	0	16.6667	16.6667	0	0	0	0	16.6667	0	0	0	0	0	16.6667	RP4-798A10.2	RP4-798A10
ENSG00000167912.5	ENSG00000226950.2			ENSG00000197332.7	35	6	BLCA,LUAD,OV,PRAD,READ,UCEC	16.6667	0	0	0	0	0	0	0	0	0	0	16.6667	0	16.6667	16.6667	16.6667	0	0	0	16.6667	ZNF833P	ZNF833P
ENSG00000167912.5	ENSG00000227531.1			ENSG00000223745.3	35	4	GBM,OV,READ,SKCM	0	0	0	0	25	0	0	0	0	0	0	0	0	25	0	25	25	0	0	0	RP4-717I23.3	RP4-717I23
ENSG00000167912.5	ENSG00000227885.1			ENSG00000260336.1	35	1	GBM	0	0	0	0	100	0	0	0	0	0	0	0	0	0	0	0	0	0	0	0	RP11-395B7.7	RP11-395B7
ENSG00000167912.5	ENSG00000228288.2			ENSG00000269290.1	34	3	GBM,OV,SKCM	0	0	0	0	33.3333	0	0	0	0	0	0	0	0	33.3333	0	0	33.3333	0	0	0	RP11-869B15.1	RP11-869B15
ENSG00000167912.5	ENSG00000228427.1			ENSG00000273373.1	34	2	GBM,OV	0	0	0	0	50	0	0	0	0	0	0	0	0	50	0	0	0	0	0	0	RP5-1074L1.4	RP5-1074L1
ENSG00000167912.5	ENSG00000229124.2			ENSG00000175147.7	33	5	BLCA,CESC,KIRP,LUAD,OV	20	0	20	0	0	0	0	0	20	0	0	20	0	20	0	0	0	0	0	0	TMEM51-AS1	TMEM51-AS1
ENSG00000167912.5	ENSG00000229178.1			ENSG00000271971.1	33	3	GBM,OV,SKCM	0	0	0	0	33.3333	0	0	0	0	0	0	0	0	33.3333	0	0	33.3333	0	0	0	CTD-2006H14.2	CTD-2006H14
ENSG00000167912.5	ENSG00000229645.4			ENSG00000268802.1	32	9	BLCA,BRCA,CESC,GBM,KICH,KIRC,LUAD,LUSC,STAD	11.1111	11.1111	11.1111	0	11.1111	0	11.1111	11.1111	0	0	0	11.1111	11.1111	0	0	0	0	11.1111	0	0	CTD-2587H19.1	CTD-2587H19
ENSG00000167912.5	ENSG00000230438.5			ENSG00000272005.1	32	6	COAD,GBM,KICH,KIRP,LUAD,READ	0	0	0	16.6667	16.6667	0	16.6667	0	16.6667	0	0	16.6667	0	0	0	16.6667	0	0	0	0	RP11-91J19.4	RP11-91J19
ENSG00000167912.5	ENSG00000230630.1			ENSG00000251442.1	31	13	BLCA,BRCA,COAD,GBM,KICH,KIRC,LIHC,LUAD,LUSC,SKCM,STAD,THCA,UCEC	7.69231	7.69231	0	7.69231	7.69231	0	7.69231	7.69231	0	0	7.69231	7.69231	7.69231	0	0	0	7.69231	7.69231	7.69231	7.69231	RP11-792D21.2	RP11-792D21
ENSG00000167912.5	ENSG00000231407.1			ENSG00000177410.8	31	6	CESC,KIRP,LUAD,LUSC,OV,UCEC	0	0	16.6667	0	0	0	0	0	16.6667	0	0	16.6667	16.6667	16.6667	0	0	0	0	0	16.6667	ZFAS1	ZFAS1
ENSG00000167912.5	ENSG00000231486.3			ENSG00000239213.1	31	4	GBM,KICH,KIRC,SKCM	0	0	0	0	25	0	25	25	0	0	0	0	0	0	0	0	25	0	0	0	RP11-85F14.5	RP11-85F14
ENSG00000167912.5	ENSG00000231528.2			ENSG00000230124.2	31	3	GBM,LUSC,OV	0	0	0	0	33.3333	0	0	0	0	0	0	0	33.3333	33.3333	0	0	0	0	0	0	RP5-1180C10.2	RP5-1180C10
ENSG00000167912.5	ENSG00000231721.2			ENSG00000232909.1	31	1	GBM	0	0	0	0	100	0	0	0	0	0	0	0	0	0	0	0	0	0	0	0	RP3-510O8.4	RP3-510O8
ENSG00000167912.5	ENSG00000231999.2			ENSG00000249096.2	30	10	BLCA,BRCA,CESC,KIRC,LUAD,LUSC,READ,SKCM,THCA,UCEC	10	10	10	0	0	0	0	10	0	0	0	10	10	0	0	10	10	0	10	10	RP11-290F5.1	RP11-290F5
ENSG00000167912.5	ENSG00000232759.1			ENSG00000272908.1	30	8	BLCA,BRCA,CESC,GBM,KIRC,LUAD,LUSC,STAD	12.5	12.5	12.5	0	12.5	0	0	12.5	0	0	0	12.5	12.5	0	0	0	0	12.5	0	0	RP11-121A8.1	RP11-121A8
ENSG00000167912.5	ENSG00000232807.2			ENSG00000230844.2	30	2	COAD,OV	0	0	0	50	0	0	0	0	0	0	0	0	0	50	0	0	0	0	0	0	ZNF674-AS1	ZNF674-AS1
ENSG00000167912.5	ENSG00000233006.2			ENSG00000230724.5	30	2	GBM,OV	0	0	0	0	50	0	0	0	0	0	0	0	0	50	0	0	0	0	0	0	LINC01001	LINC01001
ENSG00000167912.5	ENSG00000233038.1			ENSG00000178440.5	30	2	KIRP,OV	0	0	0	0	0	0	0	0	50	0	0	0	0	50	0	0	0	0	0	0	LINC00843	LINC00843
ENSG00000167912.5	ENSG00000233117.2			ENSG00000260997.1	29	8	BLCA,CESC,KICH,KIRC,LUAD,LUSC,STAD,THCA	12.5	0	12.5	0	0	0	12.5	12.5	0	0	0	12.5	12.5	0	0	0	0	12.5	12.5	0	RP4-647J21.1	RP4-647J21
ENSG00000167912.5	ENSG00000233483.2			ENSG00000231607.4	29	4	COAD,KICH,LUAD,SKCM	0	0	0	25	0	0	25	0	0	0	0	25	0	0	0	0	25	0	0	0	DLEU2	DLEU2
ENSG00000167912.5	ENSG00000233627.2			ENSG00000234608.3	29	3	GBM,KIRP,LUAD	0	0	0	0	33.3333	0	0	0	33.3333	0	0	33.3333	0	0	0	0	0	0	0	0	MAPKAPK5-AS1	MAPKAPK5-AS1
ENSG00000167912.5	ENSG00000234072.1			ENSG00000261799.1	28	3	GBM,KICH,SKCM	0	0	0	0	33.3333	0	33.3333	0	0	0	0	0	0	0	0	0	33.3333	0	0	0	RP11-283I3.6	RP11-283I3
ENSG00000167912.5	ENSG00000234456.3			ENSG00000234883.2	27	11	BLCA,BRCA,CESC,COAD,KICH,KIRC,LUAD,LUSC,STAD,THCA,UCEC	9.09091	9.09091	9.09091	9.09091	0	0	9.09091	9.09091	0	0	0	9.09091	9.09091	0	0	0	0	9.09091	9.09091	9.09091	MIR155HG	MIR155HG
ENSG00000167912.5	ENSG00000234883.2			ENSG00000265743.1	27	10	BLCA,BRCA,CESC,GBM,KICH,KIRC,LUAD,LUSC,STAD,THCA	10	10	10	0	10	0	10	10	0	0	0	10	10	0	0	0	0	10	10	0	RP11-848P1.3	RP11-848P1
ENSG00000167912.5	ENSG00000234956.1			ENSG00000261827.1	27	9	BLCA,BRCA,CESC,KICH,KIRC,LUAD,LUSC,STAD,THCA	11.1111	11.1111	11.1111	0	0	0	11.1111	11.1111	0	0	0	11.1111	11.1111	0	0	0	0	11.1111	11.1111	0	RP11-340F14.5	RP11-340F14
ENSG00000167912.5	ENSG00000235499.1			ENSG00000227039.2	27	7	BRCA,KIRC,LGG,LUAD,LUSC,SKCM,THCA	0	14.2857	0	0	0	0	0	14.2857	0	14.2857	0	14.2857	14.2857	0	0	0	14.2857	0	14.2857	0	ITGB2-AS1	ITGB2-AS1
ENSG00000167912.5	ENSG00000235576.1			ENSG00000259959.1	27	4	GBM,KIRC,OV,SKCM	0	0	0	0	25	0	0	25	0	0	0	0	0	25	0	0	25	0	0	0	RP11-121C2.2	RP11-121C2
ENSG00000167912.5	ENSG00000235831.2			ENSG00000196810.4	27	2	GBM,UCEC	0	0	0	0	50	0	0	0	0	0	0	0	0	0	0	0	0	0	0	50	CTBP1-AS2	CTBP1-AS2
ENSG00000167912.5	ENSG00000236383.3			ENSG00000255197.1	26	9	BLCA,BRCA,CESC,GBM,KIRC,LUAD,LUSC,STAD,THCA	11.1111	11.1111	11.1111	0	11.1111	0	0	11.1111	0	0	0	11.1111	11.1111	0	0	0	0	11.1111	11.1111	0	RP11-750H9.5	RP11-750H9
ENSG00000167912.5	ENSG00000236481.1			ENSG00000230565.1	26	3	BRCA,GBM,OV	0	33.3333	0	0	33.3333	0	0	0	0	0	0	0	0	33.3333	0	0	0	0	0	0	ZNF32-AS2	ZNF32-AS2
ENSG00000167912.5	ENSG00000236914.3			ENSG00000231486.3	25	10	BLCA,BRCA,CESC,COAD,KIRC,LGG,LUSC,SKCM,STAD,THCA	10	10	10	10	0	0	0	10	0	10	0	0	10	0	0	0	10	10	10	0	AC096579.7	AC096579
ENSG00000167912.5	ENSG00000236935.1			ENSG00000273290.1	25	5	CESC,GBM,KICH,OV,SKCM	0	0	20	0	20	0	20	0	0	0	0	0	0	20	0	0	20	0	0	0	CTC-297N7.8	CTC-297N7
ENSG00000167912.5	ENSG00000237181.1			ENSG00000175873.3	25	4	GBM,KIRC,LIHC,OV	0	0	0	0	25	0	0	25	0	0	25	0	0	25	0	0	0	0	0	0	AC004840.9	AC004840
ENSG00000167912.5	ENSG00000237499.2			ENSG00000232063.1	25	3	KICH,LUAD,READ	0	0	0	0	0	0	33.3333	0	0	0	0	33.3333	0	0	0	33.3333	0	0	0	0	RP11-307E17.8	RP11-307E17
ENSG00000167912.5	ENSG00000237513.1			ENSG00000245164.2	24	11	BLCA,BRCA,CESC,KICH,KIRC,LUAD,LUSC,SKCM,STAD,THCA,UCEC	9.09091	9.09091	9.09091	0	0	0	9.09091	9.09091	0	0	0	9.09091	9.09091	0	0	0	9.09091	9.09091	9.09091	9.09091	LINC00861	LINC00861
ENSG00000167912.5	ENSG00000237976.1			ENSG00000268001.1	24	9	BLCA,BRCA,COAD,LUAD,LUSC,READ,SKCM,STAD,UCEC	11.1111	11.1111	0	11.1111	0	0	0	0	0	0	0	11.1111	11.1111	0	0	11.1111	11.1111	11.1111	0	11.1111	CTC-241F20.3	CTC-241F20
ENSG00000167912.5	ENSG00000238121.1			ENSG00000253352.4	24	4	COAD,GBM,KICH,SKCM	0	0	0	25	25	0	25	0	0	0	0	0	0	0	0	0	25	0	0	0	TUG1	TUG1
ENSG00000167912.5	ENSG00000239636.1			ENSG00000250604.1	24	2	GBM,THCA	0	0	0	0	50	0	0	0	0	0	0	0	0	0	0	0	0	0	50	0	RP11-597D13.8	RP11-597D13
ENSG00000167912.5	ENSG00000240350.1			ENSG00000244879.3	24	2	OV,READ	0	0	0	0	0	0	0	0	0	0	0	0	0	50	0	50	0	0	0	0	GABPB1-AS1	GABPB1-AS1
ENSG00000167912.5	ENSG00000242258.1			ENSG00000234912.5	24	1	READ	0	0	0	0	0	0	0	0	0	0	0	0	0	0	0	100	0	0	0	0	LINC00338	LINC00338
ENSG00000167912.5	ENSG00000245164.2			ENSG00000268027.1	23	9	BLCA,BRCA,CESC,KICH,KIRC,LUAD,LUSC,SKCM,STAD	11.1111	11.1111	11.1111	0	0	0	11.1111	11.1111	0	0	0	11.1111	11.1111	0	0	0	11.1111	11.1111	0	0	AC006129.2	AC006129
ENSG00000167912.5	ENSG00000245812.2			ENSG00000269987.1	23	7	BLCA,COAD,GBM,KICH,KIRC,LUSC,SKCM	14.2857	0	0	14.2857	14.2857	0	14.2857	14.2857	0	0	0	0	14.2857	0	0	0	14.2857	0	0	0	RP3-430N8.11	RP3-430N8
ENSG00000167912.5	ENSG00000246090.2			ENSG00000235245.1	23	4	GBM,LUAD,OV,SKCM	0	0	0	0	25	0	0	0	0	0	0	25	0	25	0	0	25	0	0	0	RP11-122K13.12	RP11-122K13
ENSG00000167912.5	ENSG00000246339.4			ENSG00000272645.1	23	2	GBM,OV	0	0	0	0	50	0	0	0	0	0	0	0	0	50	0	0	0	0	0	0	RP11-504P24.8	RP11-504P24
ENSG00000167912.5	ENSG00000247092.2			ENSG00000231025.1	22	4	BLCA,GBM,LUAD,OV	25	0	0	0	25	0	0	0	0	0	0	25	0	25	0	0	0	0	0	0	RP11-175O19.4	RP11-175O19
ENSG00000167912.5	ENSG00000247774.2			ENSG00000273142.1	22	4	BLCA,GBM,LUSC,OV	25	0	0	0	25	0	0	0	0	0	0	0	25	25	0	0	0	0	0	0	RP11-458F8.4	RP11-458F8
ENSG00000167912.5	ENSG00000249096.2			ENSG00000177788.5	22	4	KICH,KIRP,OV,SKCM	0	0	0	0	0	0	25	0	25	0	0	0	0	25	0	0	25	0	0	0	RP5-1061H20.4	RP5-1061H20
ENSG00000167912.5	ENSG00000249249.1			ENSG00000257824.1	21	7	BRCA,GBM,KIRC,LUAD,LUSC,STAD,THCA	0	14.2857	0	0	14.2857	0	0	14.2857	0	0	0	14.2857	14.2857	0	0	0	0	14.2857	14.2857	0	RP11-1049A21.2	RP11-1049A21
ENSG00000167912.5	ENSG00000249669.3			ENSG00000247092.2	21	2	BLCA,COAD	50	0	0	50	0	0	0	0	0	0	0	0	0	0	0	0	0	0	0	0	SNHG10	SNHG10
ENSG00000167912.5	ENSG00000249685.1			ENSG00000272142.1	21	2	KICH,KIRP	0	0	0	0	0	0	50	0	50	0	0	0	0	0	0	0	0	0	0	0	RP11-428J1.5	RP11-428J1
ENSG00000167912.5	ENSG00000250899.3			ENSG00000237604.1	20	8	BRCA,GBM,KIRC,LUAD,LUSC,OV,SKCM,THCA	0	12.5	0	0	12.5	0	0	12.5	0	0	0	12.5	12.5	12.5	0	0	12.5	0	12.5	0	AP001056.1	AP001056
ENSG00000167912.5	ENSG00000251301.2			ENSG00000224307.1	20	6	BLCA,GBM,KIRC,LIHC,LUAD,SKCM	16.6667	0	0	0	16.6667	0	0	16.6667	0	0	16.6667	16.6667	0	0	0	0	16.6667	0	0	0	RP11-344B5.2	RP11-344B5
ENSG00000167912.5	ENSG00000251442.1			ENSG00000270107.1	20	6	BRCA,GBM,KIRC,LUSC,SKCM,STAD	0	16.6667	0	0	16.6667	0	0	16.6667	0	0	0	0	16.6667	0	0	0	16.6667	16.6667	0	0	CTD-2306M10.1	CTD-2306M10
ENSG00000167912.5	ENSG00000251661.3			ENSG00000272849.1	20	4	GBM,KIRP,LUSC,OV	0	0	0	0	25	0	0	0	25	0	0	0	25	25	0	0	0	0	0	0	RP11-347I19.8	RP11-347I19
ENSG00000167912.5	ENSG00000253701.1			ENSG00000260751.2	20	2	GBM,OV	0	0	0	0	50	0	0	0	0	0	0	0	0	50	0	0	0	0	0	0	CTD-2196E14.6	CTD-2196E14
ENSG00000167912.5	ENSG00000254703.2			ENSG00000270012.1	20	2	GBM,OV	0	0	0	0	50	0	0	0	0	0	0	0	0	50	0	0	0	0	0	0	LL0XNC01-7P3.1	LL0XNC01-7P3
ENSG00000167912.5	ENSG00000254910.1			ENSG00000271978.1	20	2	KICH,OV	0	0	0	0	0	0	50	0	0	0	0	0	0	50	0	0	0	0	0	0	RP11-428J1.4	RP11-428J1
ENSG00000167912.5	ENSG00000255145.1			ENSG00000235831.2	19	6	BLCA,BRCA,COAD,KIRC,LUAD,LUSC	16.6667	16.6667	0	16.6667	0	0	0	16.6667	0	0	0	16.6667	16.6667	0	0	0	0	0	0	0	BHLHE40-AS1	BHLHE40-AS1
ENSG00000167912.5	ENSG00000255182.1			ENSG00000237094.7	19	3	GBM,OV,UCEC	0	0	0	0	33.3333	0	0	0	0	0	0	0	0	33.3333	0	0	0	0	0	33.3333	RP4-669L17.10	RP4-669L17
ENSG00000167912.5	ENSG00000255197.1			ENSG00000272630.1	19	2	GBM,OV	0	0	0	0	50	0	0	0	0	0	0	0	0	50	0	0	0	0	0	0	RP11-344N10.5	RP11-344N10
ENSG00000167912.5	ENSG00000255248.2			ENSG00000254275.2	19	2	READ,UCEC	0	0	0	0	0	0	0	0	0	0	0	0	0	0	0	50	0	0	0	50	RP11-89M16.1	RP11-89M16
ENSG00000167912.5	ENSG00000256039.1			ENSG00000186148.7	19	2	OV,UCEC	0	0	0	0	0	0	0	0	0	0	0	0	0	50	0	0	0	0	0	50	AC013271.3	AC013271
ENSG00000167912.5	ENSG00000256576.1			ENSG00000204588.5	19	2	LIHC,UCEC	0	0	0	0	0	0	0	0	0	0	50	0	0	0	0	0	0	0	0	50	AC013268.5	AC013268
ENSG00000167912.5	ENSG00000257543.1			ENSG00000170590.4	19	1	OV	0	0	0	0	0	0	0	0	0	0	0	0	0	100	0	0	0	0	0	0	LINC00266-3	LINC00266-3
ENSG00000167912.5	ENSG00000259807.1			ENSG00000253701.1	18	8	BLCA,BRCA,COAD,LUAD,LUSC,SKCM,THCA,UCEC	12.5	12.5	0	12.5	0	0	0	0	0	0	0	12.5	12.5	0	0	0	12.5	0	12.5	12.5	AL928768.3	AL928768
ENSG00000167912.5	ENSG00000259834.1			ENSG00000273112.1	18	6	BLCA,BRCA,CESC,LGG,LUAD,LUSC	16.6667	16.6667	16.6667	0	0	0	0	0	0	16.6667	0	16.6667	16.6667	0	0	0	0	0	0	0	RP11-25K21.6	RP11-25K21
ENSG00000167912.5	ENSG00000259863.1			ENSG00000261270.1	18	6	BRCA,KIRP,LUAD,LUSC,OV,SKCM	0	16.6667	0	0	0	0	0	0	16.6667	0	0	16.6667	16.6667	16.6667	0	0	16.6667	0	0	0	RP11-325K4.3	RP11-325K4
ENSG00000167912.5	ENSG00000260248.1			ENSG00000104691.10	18	5	KIRC,LGG,OV,SKCM,THCA	0	0	0	0	0	0	0	20	0	20	0	0	0	20	0	0	20	0	20	0	UBXN8	UBXN8
ENSG00000167912.5	ENSG00000260265.1			ENSG00000257027.1	18	4	KICH,KIRP,OV,THCA	0	0	0	0	0	0	25	0	25	0	0	0	0	25	0	0	0	0	25	0	RP11-705C15.3	RP11-705C15
ENSG00000167912.5	ENSG00000260418.1			ENSG00000175772.10	18	4	KIRP,LIHC,OV,STAD	0	0	0	0	0	0	0	0	25	0	25	0	0	25	0	0	0	25	0	0	AC112229.7	AC112229
ENSG00000167912.5	ENSG00000260517.1			ENSG00000264112.1	18	3	GBM,OV,UCEC	0	0	0	0	33.3333	0	0	0	0	0	0	0	0	33.3333	0	0	0	0	0	33.3333	RP11-159D12.2	RP11-159D12
ENSG00000167912.5	ENSG00000260655.1			ENSG00000271147.3	18	3	KICH,KIRP,SKCM	0	0	0	0	0	0	33.3333	0	33.3333	0	0	0	0	0	0	0	33.3333	0	0	0	RP4-769N13.6	RP4-769N13
ENSG00000167912.5	ENSG00000260997.1			ENSG00000272379.1	18	2	BRCA,KICH	0	50	0	0	0	0	50	0	0	0	0	0	0	0	0	0	0	0	0	0	RP1-257A7.5	RP1-257A7
ENSG00000167912.5	ENSG00000261269.1			ENSG00000240567.1	18	1	KICH	0	0	0	0	0	0	100	0	0	0	0	0	0	0	0	0	0	0	0	0	RP11-3P17.4	RP11-3P17
ENSG00000167912.5	ENSG00000261437.1			ENSG00000265148.1	17	10	BLCA,BRCA,KIRC,KIRP,LIHC,LUAD,LUSC,SKCM,STAD,THCA	10	10	0	0	0	0	0	10	10	0	10	10	10	0	0	0	10	10	10	0	BZRAP1-AS1	BZRAP1-AS1
ENSG00000167912.5	ENSG00000261438.1			ENSG00000256039.1	17	9	BLCA,BRCA,CESC,KIRC,LUAD,LUSC,SKCM,STAD,THCA	11.1111	11.1111	11.1111	0	0	0	0	11.1111	0	0	0	11.1111	11.1111	0	0	0	11.1111	11.1111	11.1111	0	RP11-291B21.2	RP11-291B21
ENSG00000167912.5	ENSG00000261505.1			ENSG00000269220.1	17	8	BLCA,CESC,GBM,KICH,KIRC,LUAD,LUSC,STAD	12.5	0	12.5	0	12.5	0	12.5	12.5	0	0	0	12.5	12.5	0	0	0	0	12.5	0	0	LINC00528	LINC00528
ENSG00000167912.5	ENSG00000261644.1			ENSG00000267121.1	17	7	BLCA,CESC,KICH,KIRC,LUAD,LUSC,STAD	14.2857	0	14.2857	0	0	0	14.2857	14.2857	0	0	0	14.2857	14.2857	0	0	0	0	14.2857	0	0	CTD-2020K17.1	CTD-2020K17
ENSG00000167912.5	ENSG00000261827.1			ENSG00000261355.1	17	6	COAD,GBM,KIRP,OV,SKCM,UCEC	0	0	0	16.6667	16.6667	0	0	0	16.6667	0	0	0	0	16.6667	0	0	16.6667	0	0	16.6667	RP11-698N11.4	RP11-698N11
ENSG00000167912.5	ENSG00000262370.1			ENSG00000179523.4	17	5	CESC,KICH,OV,SKCM,UCEC	0	0	20	0	0	0	20	0	0	0	0	0	0	20	0	0	20	0	0	20	EIF3J-AS1	EIF3J-AS1
ENSG00000167912.5	ENSG00000263013.1			ENSG00000230438.5	17	5	BLCA,BRCA,LUSC,SKCM,STAD	20	20	0	0	0	0	0	0	0	0	0	0	20	0	0	0	20	20	0	0	RP11-420G6.4	RP11-420G6
ENSG00000167912.5	ENSG00000263655.1			ENSG00000268164.1	17	5	BLCA,LIHC,LUAD,LUSC,SKCM	20	0	0	0	0	0	0	0	0	0	20	20	20	0	0	0	20	0	0	0	CTD-2337J16.1	CTD-2337J16
ENSG00000167912.5	ENSG00000264043.2			ENSG00000204685.5	17	2	OV,UCEC	0	0	0	0	0	0	0	0	0	0	0	0	0	50	0	0	0	0	0	50	AC012307.3	AC012307
ENSG00000167912.5	ENSG00000264514.1			ENSG00000241657.1	16	9	BRCA,CESC,KIRC,LGG,LUAD,LUSC,SKCM,STAD,THCA	0	11.1111	11.1111	0	0	0	0	11.1111	0	11.1111	0	11.1111	11.1111	0	0	0	11.1111	11.1111	11.1111	0	TRBV11-2	TRBV11-2
ENSG00000167912.5	ENSG00000264577.1			ENSG00000254703.2	16	7	BLCA,BRCA,LUAD,LUSC,SKCM,STAD,THCA	14.2857	14.2857	0	0	0	0	0	0	0	0	0	14.2857	14.2857	0	0	0	14.2857	14.2857	14.2857	0	FLI1-AS1	FLI1-AS1
ENSG00000167912.5	ENSG00000264868.1			ENSG00000257167.2	16	6	CESC,GBM,KIRP,LUAD,PRAD,UCEC	0	0	16.6667	0	16.6667	0	0	0	16.6667	0	0	16.6667	0	0	16.6667	0	0	0	0	16.6667	TMPO-AS1	TMPO-AS1
ENSG00000167912.5	ENSG00000265148.1			ENSG00000261438.1	16	6	BLCA,KIRC,LUAD,LUSC,OV,THCA	16.6667	0	0	0	0	0	0	16.6667	0	0	0	16.6667	16.6667	16.6667	0	0	0	0	16.6667	0	RP11-399O19.9	RP11-399O19
ENSG00000167912.5	ENSG00000265206.2			ENSG00000262370.1	16	6	BLCA,BRCA,CESC,LUAD,LUSC,THCA	16.6667	16.6667	16.6667	0	0	0	0	0	0	0	0	16.6667	16.6667	0	0	0	0	0	16.6667	0	RP11-473M20.9	RP11-473M20
ENSG00000167912.5	ENSG00000265743.1			ENSG00000272463.1	16	5	BLCA,KIRC,LUAD,LUSC,SKCM	20	0	0	0	0	0	0	20	0	0	0	20	20	0	0	0	20	0	0	0	RP11-532F6.3	RP11-532F6
ENSG00000167912.5	ENSG00000266088.1			ENSG00000259758.1	16	4	COAD,GBM,LUSC,UCEC	0	0	0	25	25	0	0	0	0	0	0	0	25	0	0	0	0	0	0	25	CASC7	CASC7
ENSG00000167912.5	ENSG00000266924.1			ENSG00000270189.1	16	2	GBM,OV	0	0	0	0	50	0	0	0	0	0	0	0	0	50	0	0	0	0	0	0	RP11-258C19.7	RP11-258C19
ENSG00000167912.5	ENSG00000267040.2			ENSG00000231889.3	16	2	BRCA,KICH	0	50	0	0	0	0	50	0	0	0	0	0	0	0	0	0	0	0	0	0	TRAF3IP2-AS1	TRAF3IP2-AS1
ENSG00000167912.5	ENSG00000267107.2			ENSG00000225177.1	16	1	LUSC	0	0	0	0	0	0	0	0	0	0	0	0	100	0	0	0	0	0	0	0	RP11-390P2.4	RP11-390P2
ENSG00000167912.5	ENSG00000267121.1			ENSG00000242258.1	15	11	BLCA,BRCA,CESC,COAD,KIRC,LUAD,LUSC,SKCM,STAD,THCA,UCEC	9.09091	9.09091	9.09091	9.09091	0	0	0	9.09091	0	0	0	9.09091	9.09091	0	0	0	9.09091	9.09091	9.09091	9.09091	LINC00996	LINC00996
ENSG00000167912.5	ENSG00000267364.1			ENSG00000235576.1	15	9	BLCA,BRCA,CESC,KIRC,LUAD,LUSC,SKCM,STAD,THCA	11.1111	11.1111	11.1111	0	0	0	0	11.1111	0	0	0	11.1111	11.1111	0	0	0	11.1111	11.1111	11.1111	0	AC092580.4	AC092580
ENSG00000167912.5	ENSG00000267787.1			ENSG00000237181.1	15	8	BLCA,BRCA,CESC,KICH,LUAD,LUSC,STAD,THCA	12.5	12.5	12.5	0	0	0	12.5	0	0	0	0	12.5	12.5	0	0	0	0	12.5	12.5	0	AC147651.4	AC147651
ENSG00000167912.5	ENSG00000268001.1			ENSG00000230812.1	15	8	CESC,HNSC,KIRC,LUAD,LUSC,SKCM,STAD,THCA	0	0	12.5	0	0	12.5	0	12.5	0	0	0	12.5	12.5	0	0	0	12.5	12.5	12.5	0	RP4-794H19.4	RP4-794H19
ENSG00000167912.5	ENSG00000268027.1			ENSG00000228393.3	15	6	COAD,GBM,LIHC,OV,READ,UCEC	0	0	0	16.6667	16.6667	0	0	0	0	0	16.6667	0	0	16.6667	0	16.6667	0	0	0	16.6667	LINC01004	LINC01004
ENSG00000167912.5	ENSG00000268164.1			ENSG00000174171.4	15	5	BLCA,CESC,KIRC,LUAD,OV	20	0	20	0	0	0	0	20	0	0	0	20	0	20	0	0	0	0	0	0	RP11-23P13.6	RP11-23P13
ENSG00000167912.5	ENSG00000268802.1			ENSG00000234456.3	15	5	BLCA,BRCA,CESC,COAD,LUSC	20	20	20	20	0	0	0	0	0	0	0	0	20	0	0	0	0	0	0	0	MAGI2-AS3	MAGI2-AS3
ENSG00000167912.5	ENSG00000268895.1			ENSG00000261971.2	15	5	GBM,LUAD,OV,SKCM,THCA	0	0	0	0	20	0	0	0	0	0	0	20	0	20	0	0	20	0	20	0	RP11-473M20.7	RP11-473M20
ENSG00000167912.5	ENSG00000269191.1			ENSG00000232931.1	15	4	GBM,LUSC,OV,READ	0	0	0	0	25	0	0	0	0	0	0	0	25	25	0	25	0	0	0	0	LINC00342	LINC00342
ENSG00000167912.5	ENSG00000269220.1			ENSG00000188185.7	15	3	GBM,LUSC,OV	0	0	0	0	33.3333	0	0	0	0	0	0	0	33.3333	33.3333	0	0	0	0	0	0	LINC00265	LINC00265
ENSG00000167912.5	ENSG00000269646.1			ENSG00000261326.2	15	3	CESC,GBM,OV	0	0	33.3333	0	33.3333	0	0	0	0	0	0	0	0	33.3333	0	0	0	0	0	0	RP5-1057J7.6	RP5-1057J7
ENSG00000167912.5	ENSG00000269815.1			ENSG00000262477.1	15	3	GBM,KICH,OV	0	0	0	0	33.3333	0	33.3333	0	0	0	0	0	0	33.3333	0	0	0	0	0	0	AC021224.1	AC021224
ENSG00000167912.5	ENSG00000269987.1			ENSG00000272556.1	15	3	BRCA,GBM,OV	0	33.3333	0	0	33.3333	0	0	0	0	0	0	0	0	33.3333	0	0	0	0	0	0	RP11-638I8.1	RP11-638I8
ENSG00000167912.5	ENSG00000270010.1			ENSG00000267940.1	15	2	GBM,OV	0	0	0	0	50	0	0	0	0	0	0	0	0	50	0	0	0	0	0	0	RP11-290F24.6	RP11-290F24
ENSG00000167912.5	ENSG00000270164.1			ENSG00000152931.7	15	2	HNSC,STAD	0	0	0	0	0	50	0	0	0	0	0	0	0	0	0	0	0	50	0	0	PART1	PART1
ENSG00000167912.5	ENSG00000270547.1			ENSG00000239552.2	15	1	KICH	0	0	0	0	0	0	100	0	0	0	0	0	0	0	0	0	0	0	0	0	HOXB-AS2	HOXB-AS2
ENSG00000167912.5	ENSG00000271151.1			ENSG00000205500.4	15	1	READ	0	0	0	0	0	0	0	0	0	0	0	0	0	0	0	100	0	0	0	0	AC013472.3	AC013472
ENSG00000167912.5	ENSG00000271218.1			ENSG00000206028.1	14	8	BLCA,CESC,KIRC,LUAD,SKCM,STAD,THCA,UCEC	12.5	0	12.5	0	0	0	0	12.5	0	0	0	12.5	0	0	0	0	12.5	12.5	12.5	12.5	CTA-373H7.7
ENSG00000167912.5	ENSG00000271722.1			ENSG00000239636.1	14	8	BLCA,BRCA,CESC,KIRC,LUAD,LUSC,SKCM,THCA	12.5	12.5	12.5	0	0	0	0	12.5	0	0	0	12.5	12.5	0	0	0	12.5	0	12.5	0	RP4-728D4.2
ENSG00000167912.5	ENSG00000271856.1			ENSG00000206337.6	14	7	BLCA,BRCA,KIRC,LIHC,LUAD,THCA,UCEC	14.2857	14.2857	0	0	0	0	0	14.2857	0	0	14.2857	14.2857	0	0	0	0	0	0	14.2857	14.2857	HCP5
ENSG00000167912.5	ENSG00000272081.1			ENSG00000267364.1	14	7	BLCA,BRCA,CESC,KIRC,LUAD,LUSC,STAD	14.2857	14.2857	14.2857	0	0	0	0	14.2857	0	0	0	14.2857	14.2857	0	0	0	0	14.2857	0	0	RP11-47L3.1
ENSG00000167912.5	ENSG00000272282.1			ENSG00000259004.1	14	6	BRCA,GBM,KIRC,LUAD,SKCM,THCA	0	16.6667	0	0	16.6667	0	0	16.6667	0	0	0	16.6667	0	0	0	0	16.6667	0	16.6667	0	RP11-8L8.2
ENSG00000167912.5	ENSG00000272288.1			ENSG00000269481.1	14	6	KIRC,LIHC,LUAD,LUSC,SKCM,STAD	0	0	0	0	0	0	0	16.6667	0	0	16.6667	16.6667	16.6667	0	0	0	16.6667	16.6667	0	0	CTD-2521M24.6
ENSG00000167912.5	ENSG00000272403.1			ENSG00000228013.1	14	3	GBM,LGG,LUAD	0	0	0	0	33.3333	0	0	0	0	33.3333	0	33.3333	0	0	0	0	0	0	0	0	RP11-350G8.5
ENSG00000167912.5	ENSG00000272463.1			ENSG00000214719.7	14	3	BRCA,KICH,UCEC	0	33.3333	0	0	0	0	33.3333	0	0	0	0	0	0	0	0	0	0	0	0	33.3333	AC005562.1
ENSG00000167912.5	ENSG00000272666.1			ENSG00000250397.2	14	2	GBM,OV	0	0	0	0	50	0	0	0	0	0	0	0	0	50	0	0	0	0	0	0	RP11-1391J7.1
ENSG00000167912.5	ENSG00000272721.1			ENSG00000219665.4	14	2	READ,UCEC	0	0	0	0	0	0	0	0	0	0	0	0	0	0	0	50	0	0	0	50	CTD-2006C1.2
ENSG00000167912.5	ENSG00000272761.1			ENSG00000229874.2	13	7	BRCA,GBM,KICH,KIRP,LUAD,LUSC,OV	0	14.2857	0	0	14.2857	0	14.2857	0	14.2857	0	0	14.2857	14.2857	14.2857	0	0	0	0	0	0	RP11-312O7.2
ENSG00000167912.5	ENSG00000272791.1			ENSG00000261269.1	13	7	BLCA,BRCA,CESC,KICH,LUAD,LUSC,SKCM	14.2857	14.2857	14.2857	0	0	0	14.2857	0	0	0	0	14.2857	14.2857	0	0	0	14.2857	0	0	0	RP11-389C8.2
ENSG00000167912.5	ENSG00000272792.1			ENSG00000253522.2	13	6	BRCA,KIRC,LUAD,LUSC,OV,THCA	0	16.6667	0	0	0	0	0	16.6667	0	0	0	16.6667	16.6667	16.6667	0	0	0	0	16.6667	0	MIR146A
ENSG00000167912.5	ENSG00000272825.1			ENSG00000259366.1	13	5	GBM,KICH,LUSC,OV,SKCM	0	0	0	0	20	0	20	0	0	0	0	0	20	20	0	0	20	0	0	0	CTD-2647L4.4
ENSG00000167912.5	ENSG00000272908.1			ENSG00000269640.1	13	5	BRCA,LUAD,LUSC,SKCM,STAD	0	20	0	0	0	0	0	0	0	0	0	20	20	0	0	0	20	20	0	0	CTD-2521M24.9
ENSG00000167912.5	ENSG00000272953.1			ENSG00000228327.2	13	4	KICH,LUSC,OV,SKCM	0	0	0	0	0	0	25	0	0	0	0	0	25	25	0	0	25	0	0	0	RP11-206L10.2
ENSG00000167912.5	ENSG00000273112.1			ENSG00000229036.3	13	3	KICH,KIRC,OV	0	0	0	0	0	0	33.3333	33.3333	0	0	0	0	0	33.3333	0	0	0	0	0	0	RP1-20N2.6
ENSG00000167912.5	ENSG00000273142.1			ENSG00000236933.1	13	3	KICH,LUSC,OV	0	0	0	0	0	0	33.3333	0	0	0	0	0	33.3333	33.3333	0	0	0	0	0	0	RP11-439A17.7
ENSG00000167912.5	ENSG00000273179.1			ENSG00000206573.4	13	3	OV,READ,UCEC	0	0	0	0	0	0	0	0	0	0	0	0	0	33.3333	0	33.3333	0	0	0	33.3333	SETD5-AS1
ENSG00000167912.5	ENSG00000273272.1			ENSG00000254343.2	13	3	LUAD,LUSC,THCA	0	0	0	0	0	0	0	0	0	0	0	33.3333	33.3333	0	0	0	0	0	33.3333	0	RP11-760H22.2
ENSG00000167912.5	ENSG00000273341.1			ENSG00000257221.1	13	2	LUAD,LUSC	0	0	0	0	0	0	0	0	0	0	0	50	50	0	0	0	0	0	0	0	RP11-689B22.2
ENSG00000167912.5	ENSG00000273375.1			ENSG00000264885.1	12	6	COAD,GBM,KICH,OV,SKCM,UCEC	0	0	0	16.6667	16.6667	0	16.6667	0	0	0	0	0	0	16.6667	0	0	16.6667	0	0	16.6667	RP11-815I9.4
ENSG00000167912.5	ENSG00000273445.1			ENSG00000266088.1	12	6	BLCA,BRCA,KIRC,LUAD,LUSC,STAD	16.6667	16.6667	0	0	0	0	0	16.6667	0	0	0	16.6667	16.6667	0	0	0	0	16.6667	0	0	RP5-1028K7.2
ENSG00000167912.5	ENSG00000273456.1			ENSG00000267074.1	12	6	BRCA,KIRC,LUAD,LUSC,SKCM,STAD	0	16.6667	0	0	0	0	0	16.6667	0	0	0	16.6667	16.6667	0	0	0	16.6667	16.6667	0	0	RP11-1094M14.5
ENSG00000170846.11	ENSG00000198106.7			ENSG00000272053.1	12	6	BRCA,KIRC,LUAD,LUSC,SKCM,STAD	0	16.6667	0	0	0	0	0	16.6667	0	0	0	16.6667	16.6667	0	0	0	16.6667	16.6667	0	0	RP11-367G6.3
ENSG00000170846.11	ENSG00000223478.1			ENSG00000222041.6	12	5	BLCA,KIRP,LUSC,OV,READ	20	0	0	0	0	0	0	0	20	0	0	0	20	20	0	20	0	0	0	0	LINC00152
ENSG00000170846.11	ENSG00000231025.1			ENSG00000267161.1	12	4	BLCA,GBM,LUAD,LUSC	25	0	0	0	25	0	0	0	0	0	0	25	25	0	0	0	0	0	0	0	AC005943.5
ENSG00000170846.11	ENSG00000234456.3			ENSG00000255248.2	12	4	BLCA,BRCA,LUSC,UCEC	25	25	0	0	0	0	0	0	0	0	0	0	25	0	0	0	0	0	0	25	RP11-166D19.1
ENSG00000170846.11	ENSG00000237513.1			ENSG00000234771.2	12	3	GBM,LUSC,OV	0	0	0	0	33.3333	0	0	0	0	0	0	0	33.3333	33.3333	0	0	0	0	0	0	RP11-395P17.3
ENSG00000170846.11	ENSG00000251301.2			ENSG00000248445.1	12	3	GBM,OV,SKCM	0	0	0	0	33.3333	0	0	0	0	0	0	0	0	33.3333	0	0	33.3333	0	0	0	CTB-118N6.3
ENSG00000170846.11	ENSG00000259863.1			ENSG00000260005.2	12	3	GBM,OV,STAD	0	0	0	0	33.3333	0	0	0	0	0	0	0	0	33.3333	0	0	0	33.3333	0	0	AC027601.1
ENSG00000170846.11	ENSG00000260773.1			ENSG00000260855.1	12	3	GBM,HNSC,OV	0	0	0	0	33.3333	33.3333	0	0	0	0	0	0	0	33.3333	0	0	0	0	0	0	RP11-439E19.10
ENSG00000170846.11	ENSG00000265148.1			ENSG00000261101.1	12	3	GBM,KICH,KIRP	0	0	0	0	33.3333	0	33.3333	0	33.3333	0	0	0	0	0	0	0	0	0	0	0	RP4-545K15.5
ENSG00000170846.11	ENSG00000267040.2			ENSG00000246430.2	12	3	BRCA,LUAD,LUSC	0	33.3333	0	0	0	0	0	0	0	0	0	33.3333	33.3333	0	0	0	0	0	0	0	LINC00968
ENSG00000170846.11	ENSG00000272908.1			ENSG00000234494.3	12	2	KICH,SKCM	0	0	0	0	0	0	50	0	0	0	0	0	0	0	0	0	50	0	0	0	AC003665.1
ENSG00000170846.11	ENSG00000273445.1			ENSG00000254414.1	12	2	KICH,OV	0	0	0	0	0	0	50	0	0	0	0	0	0	50	0	0	0	0	0	0	RP11-182J1.1
ENSG00000170919.11	ENSG00000204934.6			ENSG00000226752.3	12	2	BRCA,LUSC	0	50	0	0	0	0	0	0	0	0	0	0	50	0	0	0	0	0	0	0	PSMD5-AS1
ENSG00000170919.11	ENSG00000223891.1			ENSG00000110347.7	12	1	BRCA	0	100	0	0	0	0	0	0	0	0	0	0	0	0	0	0	0	0	0	0	MMP12
ENSG00000170919.11	ENSG00000245571.2			ENSG00000227165.3	12	1	READ	0	0	0	0	0	0	0	0	0	0	0	0	0	0	0	100	0	0	0	0	WDR11-AS1
ENSG00000170919.11	ENSG00000273000.1			ENSG00000251301.2	11	8	BLCA,BRCA,CESC,KIRC,LUAD,LUSC,SKCM,THCA	12.5	12.5	12.5	0	0	0	0	12.5	0	0	0	12.5	12.5	0	0	0	12.5	0	12.5	0	RP11-81H14.2
ENSG00000170919.11	ENSG00000273193.1			ENSG00000270164.1	11	8	BLCA,BRCA,CESC,KIRC,LUAD,LUSC,SKCM,STAD	12.5	12.5	12.5	0	0	0	0	12.5	0	0	0	12.5	12.5	0	0	0	12.5	12.5	0	0	AC006129.4
ENSG00000170919.11	ENSG00000273472.1			ENSG00000273445.1	11	8	BLCA,BRCA,CESC,KIRC,LUAD,LUSC,SKCM,STAD	12.5	12.5	12.5	0	0	0	0	12.5	0	0	0	12.5	12.5	0	0	0	12.5	12.5	0	0	RP11-1399P15.1
ENSG00000171889.3	ENSG00000244541.1			ENSG00000188206.5	11	7	COAD,KICH,LUSC,OV,READ,SKCM,UCEC	0	0	0	14.2857	0	0	14.2857	0	0	0	0	0	14.2857	14.2857	0	14.2857	14.2857	0	0	14.2857	HNRNPU-AS1
ENSG00000171889.3	ENSG00000255443.1			ENSG00000271856.1	11	7	BLCA,BRCA,KIRC,LUAD,LUSC,SKCM,STAD	14.2857	14.2857	0	0	0	0	0	14.2857	0	0	0	14.2857	14.2857	0	0	0	14.2857	14.2857	0	0	RP11-861A13.4
ENSG00000171889.3	ENSG00000262772.1			ENSG00000247556.2	11	6	COAD,KICH,LUAD,OV,READ,SKCM	0	0	0	16.6667	0	0	16.6667	0	0	0	0	16.6667	0	16.6667	0	16.6667	16.6667	0	0	0	OIP5-AS1
ENSG00000171889.3	ENSG00000267280.1			ENSG00000246526.2	11	6	BRCA,CESC,KIRC,LUSC,SKCM,THCA	0	16.6667	16.6667	0	0	0	0	16.6667	0	0	0	0	16.6667	0	0	0	16.6667	0	16.6667	0	RP11-539L10.2
ENSG00000172250.10	ENSG00000204623.4			ENSG00000231074.4	11	5	CESC,KICH,KIRP,OV,UCEC	0	0	20	0	0	0	20	0	20	0	0	0	0	20	0	0	0	0	0	20	HCG18
ENSG00000172250.10	ENSG00000224167.1			ENSG00000227543.3	11	4	BRCA,GBM,LUSC,OV	0	25	0	0	25	0	0	0	0	0	0	0	25	25	0	0	0	0	0	0	SPAG5-AS1
ENSG00000172250.10	ENSG00000237489.2			ENSG00000186615.6	11	4	LUAD,SKCM,THCA,UCEC	0	0	0	0	0	0	0	0	0	0	0	25	0	0	0	0	25	0	25	25	KTN1-AS1
ENSG00000172250.10	ENSG00000237517.4			ENSG00000260091.1	11	3	GBM,LUSC,OV	0	0	0	0	33.3333	0	0	0	0	0	0	0	33.3333	33.3333	0	0	0	0	0	0	RP11-33B1.4
ENSG00000172250.10	ENSG00000261644.1			ENSG00000271119.1	11	3	GBM,KIRP,OV	0	0	0	0	33.3333	0	0	0	33.3333	0	0	0	0	33.3333	0	0	0	0	0	0	CTD-2012J19.3
ENSG00000172250.10	ENSG00000267161.1			ENSG00000254777.1	11	3	BRCA,LUSC,SKCM	0	33.3333	0	0	0	0	0	0	0	0	0	0	33.3333	0	0	0	33.3333	0	0	0	AC022182.1
ENSG00000172250.10	ENSG00000273117.1			ENSG00000273137.1	11	3	GBM,KIRC,OV	0	0	0	0	33.3333	0	0	33.3333	0	0	0	0	0	33.3333	0	0	0	0	0	0	RP3-402G11.28
ENSG00000172965.10	ENSG00000226505.1			ENSG00000240731.1	11	2	GBM,OV	0	0	0	0	50	0	0	0	0	0	0	0	0	50	0	0	0	0	0	0	RP5-890O3.9
ENSG00000172965.10	ENSG00000226562.2			ENSG00000269293.2	11	2	GBM,LUAD	0	0	0	0	50	0	0	0	0	0	0	50	0	0	0	0	0	0	0	0	ZSCAN16-AS1
ENSG00000172965.10	ENSG00000226738.1			ENSG00000213971.3	11	2	BRCA,UCEC	0	50	0	0	0	0	0	0	0	0	0	0	0	0	0	0	0	0	0	50	RP11-15H20.6
ENSG00000172965.10	ENSG00000230438.5			ENSG00000232613.2	11	2	LUAD,LUSC	0	0	0	0	0	0	0	0	0	0	0	50	50	0	0	0	0	0	0	0	AC007386.4
ENSG00000172965.10	ENSG00000231486.3			ENSG00000225860.2	11	1	READ	0	0	0	0	0	0	0	0	0	0	0	0	0	0	0	100	0	0	0	0	RP11-1018N14.2
ENSG00000172965.10	ENSG00000231721.2			ENSG00000238121.1	10	9	BLCA,BRCA,CESC,KIRC,LUAD,LUSC,SKCM,STAD,THCA	11.1111	11.1111	11.1111	0	0	0	0	11.1111	0	0	0	11.1111	11.1111	0	0	0	11.1111	11.1111	11.1111	0	LINC00426
ENSG00000172965.10	ENSG00000234956.1			ENSG00000237499.2	10	7	BLCA,BRCA,KIRC,LUAD,LUSC,STAD,THCA	14.2857	14.2857	0	0	0	0	0	14.2857	0	0	0	14.2857	14.2857	0	0	0	0	14.2857	14.2857	0	RP11-356I2.4
ENSG00000172965.10	ENSG00000235831.2			ENSG00000259834.1	10	7	BLCA,CESC,KIRC,LUAD,LUSC,STAD,THCA	14.2857	0	14.2857	0	0	0	0	14.2857	0	0	0	14.2857	14.2857	0	0	0	0	14.2857	14.2857	0	RP11-284N8.3
ENSG00000172965.10	ENSG00000237489.2			ENSG00000236383.3	10	6	BLCA,BRCA,LUAD,OV,SKCM,UCEC	16.6667	16.6667	0	0	0	0	0	0	0	0	0	16.6667	0	16.6667	0	0	16.6667	0	0	16.6667	LINC00854
ENSG00000172965.10	ENSG00000237513.1			ENSG00000247240.3	10	5	CESC,KIRC,KIRP,SKCM,UCEC	0	0	20	0	0	0	0	20	20	0	0	0	0	0	0	0	20	0	0	20	UBL7-AS1
ENSG00000172965.10	ENSG00000246089.3			ENSG00000215447.3	10	4	GBM,LUSC,OV,UCEC	0	0	0	0	25	0	0	0	0	0	0	0	25	25	0	0	0	0	0	25	BX322557.10
ENSG00000172965.10	ENSG00000249096.2			ENSG00000215769.4	10	4	GBM,KICH,OV,SKCM	0	0	0	0	25	0	25	0	0	0	0	0	0	25	0	0	25	0	0	0	hsa-mir-6080
ENSG00000172965.10	ENSG00000249685.1			ENSG00000253854.1	10	4	GBM,KICH,OV,SKCM	0	0	0	0	25	0	25	0	0	0	0	0	0	25	0	0	25	0	0	0	RP11-10N23.2
ENSG00000172965.10	ENSG00000250303.2			ENSG00000214922.5	10	4	BRCA,KIRP,LGG,LUAD	0	25	0	0	0	0	0	0	25	25	0	25	0	0	0	0	0	0	0	0	HLA-F-AS1
ENSG00000172965.10	ENSG00000251301.2			ENSG00000273033.1	10	4	GBM,OV,SKCM,UCEC	0	0	0	0	25	0	0	0	0	0	0	0	0	25	0	0	25	0	0	25	RP11-67L2.2
ENSG00000172965.10	ENSG00000251517.1			ENSG00000225733.1	10	3	COAD,KICH,READ	0	0	0	33.3333	0	0	33.3333	0	0	0	0	0	0	0	0	33.3333	0	0	0	0	FGD5-AS1
ENSG00000172965.10	ENSG00000255517.2			ENSG00000260285.1	10	3	CESC,GBM,OV	0	0	33.3333	0	33.3333	0	0	0	0	0	0	0	0	33.3333	0	0	0	0	0	0	RP11-600F24.7
ENSG00000172965.10	ENSG00000256039.1			ENSG00000261824.2	10	3	KICH,KIRC,THCA	0	0	0	0	0	0	33.3333	33.3333	0	0	0	0	0	0	0	0	0	0	33.3333	0	LINC00662
ENSG00000172965.10	ENSG00000258301.2			ENSG00000267274.1	10	3	KICH,LUAD,OV	0	0	0	0	0	0	33.3333	0	0	0	0	33.3333	0	33.3333	0	0	0	0	0	0	CTD-2006C1.12
ENSG00000172965.10	ENSG00000261644.1			ENSG00000272430.1	10	3	KICH,KIRC,LUAD	0	0	0	0	0	0	33.3333	33.3333	0	0	0	33.3333	0	0	0	0	0	0	0	0	RP11-38L15.8
ENSG00000172965.10	ENSG00000263013.1			ENSG00000223768.1	10	2	GBM,OV	0	0	0	0	50	0	0	0	0	0	0	0	0	50	0	0	0	0	0	0	LINC00205
ENSG00000172965.10	ENSG00000265148.1			ENSG00000260236.1	10	2	GBM,OV	0	0	0	0	50	0	0	0	0	0	0	0	0	50	0	0	0	0	0	0	RP11-708J19.1
ENSG00000172965.10	ENSG00000268204.1			ENSG00000261613.2	10	2	GBM,LIHC	0	0	0	0	50	0	0	0	0	0	50	0	0	0	0	0	0	0	0	0	RP11-20I23.13
ENSG00000172965.10	ENSG00000269815.1			ENSG00000230630.1	10	2	BLCA,LUSC	50	0	0	0	0	0	0	0	0	0	0	0	50	0	0	0	0	0	0	0	DNM3OS
ENSG00000172965.10	ENSG00000270460.1			ENSG00000204844.7	10	1	READ	0	0	0	0	0	0	0	0	0	0	0	0	0	0	0	100	0	0	0	0	FAM74A3
ENSG00000172965.10	ENSG00000271722.1			ENSG00000214145.2	10	1	UCEC	0	0	0	0	0	0	0	0	0	0	0	0	0	0	0	0	0	0	0	100	LINC00887
ENSG00000172965.10	ENSG00000272282.1			ENSG00000232046.2	10	1	OV	0	0	0	0	0	0	0	0	0	0	0	0	0	100	0	0	0	0	0	0	AC007392.3
ENSG00000172965.10	ENSG00000272908.1			ENSG00000259865.1	10	1	OV	0	0	0	0	0	0	0	0	0	0	0	0	0	100	0	0	0	0	0	0	RP11-488L18.10
ENSG00000172965.10	ENSG00000273112.1			ENSG00000250312.2	10	1	UCEC	0	0	0	0	0	0	0	0	0	0	0	0	0	0	0	0	0	0	0	100	ZNF718
ENSG00000172965.10	ENSG00000273445.1			ENSG00000240350.1	9	8	BLCA,BRCA,CESC,LIHC,LUAD,LUSC,STAD,THCA	12.5	12.5	12.5	0	0	0	0	0	0	0	12.5	12.5	12.5	0	0	0	0	12.5	12.5	0	AC017002.1
ENSG00000174171.4	ENSG00000180769.4			ENSG00000272282.1	9	7	BLCA,BRCA,CESC,KIRC,LUAD,LUSC,SKCM	14.2857	14.2857	14.2857	0	0	0	0	14.2857	0	0	0	14.2857	14.2857	0	0	0	14.2857	0	0	0	RP11-222K16.2
ENSG00000005206.12	ENSG00000228126.1			ENSG00000230155.2	9	7	BRCA,CESC,KIRC,LUAD,LUSC,SKCM,THCA	0	14.2857	14.2857	0	0	0	0	14.2857	0	0	0	14.2857	14.2857	0	0	0	14.2857	0	14.2857	0	RP3-477O4.14
ENSG00000005206.12	ENSG00000232065.1			ENSG00000247982.2	9	6	BRCA,LUAD,LUSC,OV,SKCM,THCA	0	16.6667	0	0	0	0	0	0	0	0	0	16.6667	16.6667	16.6667	0	0	16.6667	0	16.6667	0	LINC00926
ENSG00000005206.12	ENSG00000235919.3			ENSG00000237248.3	9	5	BRCA,COAD,KIRC,KIRP,THCA	0	20	0	20	0	0	0	20	20	0	0	0	0	0	0	0	0	0	20	0	LINC00987
ENSG00000005206.12	ENSG00000254604.1			ENSG00000233355.2	9	5	CESC,HNSC,LUAD,LUSC,THCA	0	0	20	0	0	20	0	0	0	0	0	20	20	0	0	0	0	0	20	0	CHRM3-AS2
ENSG00000005206.12	ENSG00000255026.1			ENSG00000233757.2	9	4	GBM,KICH,LUSC,OV	0	0	0	0	25	0	25	0	0	0	0	0	25	25	0	0	0	0	0	0	AC092835.2
ENSG00000005206.12	ENSG00000267053.2			ENSG00000236120.2	9	4	GBM,KIRC,SKCM,THCA	0	0	0	0	25	0	0	25	0	0	0	0	0	0	0	0	25	0	25	0	RP11-733O18.1
ENSG00000005206.12	ENSG00000269038.1			ENSG00000247934.3	9	4	BRCA,KICH,KIRP,LUAD	0	25	0	0	0	0	25	0	25	0	0	25	0	0	0	0	0	0	0	0	RP11-967K21.1
ENSG00000099869.6	ENSG00000223764.2			ENSG00000272093.1	9	4	KICH,LUSC,OV,SKCM	0	0	0	0	0	0	25	0	0	0	0	0	25	25	0	0	25	0	0	0	CTC-365E16.1
ENSG00000099869.6	ENSG00000229874.2			ENSG00000272761.1	9	4	BLCA,BRCA,LUAD,LUSC	25	25	0	0	0	0	0	0	0	0	0	25	25	0	0	0	0	0	0	0	RP11-572C15.6
ENSG00000099869.6	ENSG00000273213.1			ENSG00000268087.1	9	4	KICH,LUSC,OV,SKCM	0	0	0	0	0	0	25	0	0	0	0	0	25	25	0	0	25	0	0	0	CTC-429P9.2
ENSG00000100181.17	ENSG00000232677.2			ENSG00000261094.2	9	4	KIRC,KIRP,OV,READ	0	0	0	0	0	0	0	25	25	0	0	0	0	25	0	25	0	0	0	0	RP11-355O1.11
ENSG00000100181.17	ENSG00000253161.1			ENSG00000235477.2	9	3	GBM,SKCM,THCA	0	0	0	0	33.3333	0	0	0	0	0	0	0	0	0	0	0	33.3333	0	33.3333	0	RP11-122G18.5
ENSG00000110347.7	ENSG00000225113.1			ENSG00000260261.1	9	3	GBM,KIRP,OV	0	0	0	0	33.3333	0	0	0	33.3333	0	0	0	0	33.3333	0	0	0	0	0	0	RP11-480A16.1
ENSG00000110347.7	ENSG00000231233.1			ENSG00000267244.1	9	3	GBM,KIRP,OV	0	0	0	0	33.3333	0	0	0	33.3333	0	0	0	0	33.3333	0	0	0	0	0	0	CTB-31O20.4
ENSG00000110347.7	ENSG00000232677.2			ENSG00000269737.1	9	3	GBM,LUSC,OV	0	0	0	0	33.3333	0	0	0	0	0	0	0	33.3333	33.3333	0	0	0	0	0	0	RP11-345P4.7
ENSG00000110347.7	ENSG00000233098.4			ENSG00000255399.2	9	3	BRCA,LUAD,LUSC	0	33.3333	0	0	0	0	0	0	0	0	0	33.3333	33.3333	0	0	0	0	0	0	0	TBX5-AS1
ENSG00000110347.7	ENSG00000234459.1			ENSG00000237372.1	9	3	LUAD,LUSC,THCA	0	0	0	0	0	0	0	0	0	0	0	33.3333	33.3333	0	0	0	0	0	33.3333	0	RP11-316P17.2
ENSG00000110347.7	ENSG00000250893.1			ENSG00000179818.9	9	2	CESC,OV	0	0	50	0	0	0	0	0	0	0	0	0	0	50	0	0	0	0	0	0	PCBP1-AS1
ENSG00000110347.7	ENSG00000253864.1			ENSG00000225484.2	9	2	COAD,KICH	0	0	0	50	0	0	50	0	0	0	0	0	0	0	0	0	0	0	0	0	RP11-773D16.1
ENSG00000110347.7	ENSG00000254389.2			ENSG00000225138.3	9	2	GBM,OV	0	0	0	0	50	0	0	0	0	0	0	0	0	50	0	0	0	0	0	0	CTD-2228K2.7
ENSG00000110347.7	ENSG00000260534.1			ENSG00000237126.4	9	2	GBM,SKCM	0	0	0	0	50	0	0	0	0	0	0	0	0	0	0	0	50	0	0	0	AC073254.1
ENSG00000110347.7	ENSG00000260645.1			ENSG00000255121.2	9	2	GBM,OV	0	0	0	0	50	0	0	0	0	0	0	0	0	50	0	0	0	0	0	0	RP11-110I1.12
ENSG00000110347.7	ENSG00000271948.1			ENSG00000263164.1	9	2	GBM,OV	0	0	0	0	50	0	0	0	0	0	0	0	0	50	0	0	0	0	0	0	RP11-333E1.2
ENSG00000110347.7	ENSG00000273350.1			ENSG00000236088.5	9	2	KICH,SKCM	0	0	0	0	0	0	50	0	0	0	0	0	0	0	0	0	50	0	0	0	COX10-AS1
ENSG00000117242.7	ENSG00000213971.3			ENSG00000262879.1	9	2	KICH,LUAD	0	0	0	0	0	0	50	0	0	0	0	50	0	0	0	0	0	0	0	0	RP11-156P1.3
ENSG00000117242.7	ENSG00000227908.3			ENSG00000204054.7	9	1	UCEC	0	0	0	0	0	0	0	0	0	0	0	0	0	0	0	0	0	0	0	100	LINC00963
ENSG00000126005.11	ENSG00000204802.3			ENSG00000267532.2	9	1	LUSC	0	0	0	0	0	0	0	0	0	0	0	0	100	0	0	0	0	0	0	0	MIR497HG
ENSG00000126005.11	ENSG00000213963.2			ENSG00000244522.2	9	1	OV	0	0	0	0	0	0	0	0	0	0	0	0	0	100	0	0	0	0	0	0	MEIS1-AS1
ENSG00000126005.11	ENSG00000213971.3			ENSG00000198106.7	8	7	BLCA,BRCA,KIRC,LUAD,OV,SKCM,THCA	14.2857	14.2857	0	0	0	0	0	14.2857	0	0	0	14.2857	0	14.2857	0	0	14.2857	0	14.2857	0	SNX29P2
ENSG00000126005.11	ENSG00000214719.7			ENSG00000272081.1	8	6	BLCA,BRCA,LUAD,LUSC,SKCM,STAD	16.6667	16.6667	0	0	0	0	0	0	0	0	0	16.6667	16.6667	0	0	0	16.6667	16.6667	0	0	CTD-2376I4.2
ENSG00000126005.11	ENSG00000222032.1			ENSG00000273341.1	8	6	BLCA,BRCA,KICH,KIRC,LUAD,SKCM	16.6667	16.6667	0	0	0	0	16.6667	16.6667	0	0	0	16.6667	0	0	0	0	16.6667	0	0	0	RP5-899E9.1
ENSG00000126005.11	ENSG00000224950.1			ENSG00000258810.1	8	5	BRCA,GBM,KIRC,SKCM,THCA	0	20	0	0	20	0	0	20	0	0	0	0	0	0	0	0	20	0	20	0	RP11-219E7.1
ENSG00000126005.11	ENSG00000225205.1			ENSG00000261218.1	8	5	BRCA,LUAD,LUSC,SKCM,STAD	0	20	0	0	0	0	0	0	0	0	0	20	20	0	0	0	20	20	0	0	RP11-960L18.1
ENSG00000126005.11	ENSG00000226332.2			ENSG00000267344.1	8	5	BRCA,LGG,LUAD,OV,SKCM	0	20	0	0	0	0	0	0	0	20	0	20	0	20	0	0	20	0	0	0	CTB-39G8.3
ENSG00000126005.11	ENSG00000226752.3			ENSG00000242375.1	8	4	COAD,READ,SKCM,UCEC	0	0	0	25	0	0	0	0	0	0	0	0	0	0	0	25	25	0	0	25	RP11-498P14.3
ENSG00000126005.11	ENSG00000227543.3			ENSG00000226637.1	8	4	KICH,OV,SKCM,THCA	0	0	0	0	0	0	25	0	0	0	0	0	0	25	0	0	25	0	25	0	RP6-206I17.3
ENSG00000126005.11	ENSG00000228629.2			ENSG00000269825.1	8	4	GBM,KICH,OV,SKCM	0	0	0	0	25	0	25	0	0	0	0	0	0	25	0	0	25	0	0	0	CTD-3099C6.9
ENSG00000126005.11	ENSG00000228852.2			ENSG00000256576.1	8	4	BLCA,KIRC,LUAD,SKCM	25	0	0	0	0	0	0	25	0	0	0	25	0	0	0	0	25	0	0	0	RP13-977J11.2
ENSG00000126005.11	ENSG00000230565.1			ENSG00000236850.4	8	3	COAD,KICH,LUAD	0	0	0	33.3333	0	0	33.3333	0	0	0	0	33.3333	0	0	0	0	0	0	0	0	BMS1P20
ENSG00000126005.11	ENSG00000231113.2			ENSG00000254837.1	8	3	COAD,READ,SKCM	0	0	0	33.3333	0	0	0	0	0	0	0	0	0	0	0	33.3333	33.3333	0	0	0	AP001372.2
ENSG00000126005.11	ENSG00000231486.3			ENSG00000251615.3	8	3	GBM,LUAD,OV	0	0	0	0	33.3333	0	0	0	0	0	0	33.3333	0	33.3333	0	0	0	0	0	0	RP11-774O3.3
ENSG00000126005.11	ENSG00000231734.4			ENSG00000223546.2	8	3	KICH,LUAD,OV	0	0	0	0	0	0	33.3333	0	0	0	0	33.3333	0	33.3333	0	0	0	0	0	0	LINC00630
ENSG00000126005.11	ENSG00000232545.1			ENSG00000227502.2	8	3	BRCA,KICH,LUAD	0	33.3333	0	0	0	0	33.3333	0	0	0	0	33.3333	0	0	0	0	0	0	0	0	RP1-249H1.4
ENSG00000126005.11	ENSG00000232973.7			ENSG00000235499.1	8	3	BLCA,KICH,OV	33.3333	0	0	0	0	0	33.3333	0	0	0	0	0	0	33.3333	0	0	0	0	0	0	AC073046.25
ENSG00000126005.11	ENSG00000233723.3			ENSG00000261079.1	8	3	KICH,KIRC,KIRP	0	0	0	0	0	0	33.3333	33.3333	33.3333	0	0	0	0	0	0	0	0	0	0	0	RP11-252A24.3
ENSG00000126005.11	ENSG00000236772.1			ENSG00000272335.1	8	3	CESC,GBM,SKCM	0	0	33.3333	0	33.3333	0	0	0	0	0	0	0	0	0	0	0	33.3333	0	0	0	RP11-53O19.3
ENSG00000126005.11	ENSG00000236869.1			ENSG00000177757.1	8	2	CESC,OV	0	0	50	0	0	0	0	0	0	0	0	0	0	50	0	0	0	0	0	0	FAM87B
ENSG00000126005.11	ENSG00000242622.1			ENSG00000182873.4	8	2	GBM,OV	0	0	0	0	50	0	0	0	0	0	0	0	0	50	0	0	0	0	0	0	RP11-181G12.2
ENSG00000126005.11	ENSG00000245105.1			ENSG00000248429.1	8	2	GBM,THCA	0	0	0	0	50	0	0	0	0	0	0	0	0	0	0	0	0	0	50	0	RP11-597D13.9
ENSG00000126005.11	ENSG00000246430.2			ENSG00000262372.1	8	2	GBM,OV	0	0	0	0	50	0	0	0	0	0	0	0	0	50	0	0	0	0	0	0	RP11-669E14.6
ENSG00000126005.11	ENSG00000246898.1			ENSG00000269966.1	8	2	KICH,OV	0	0	0	0	0	0	50	0	0	0	0	0	0	50	0	0	0	0	0	0	RP3-331H24.5
ENSG00000126005.11	ENSG00000247934.3			ENSG00000212694.4	8	2	OV,UCEC	0	0	0	0	0	0	0	0	0	0	0	0	0	50	0	0	0	0	0	50	AC084018.1
ENSG00000126005.11	ENSG00000248774.1			ENSG00000273230.1	8	2	GBM,OV	0	0	0	0	50	0	0	0	0	0	0	0	0	50	0	0	0	0	0	0	RP11-1246C19.1
ENSG00000126005.11	ENSG00000250326.1			ENSG00000270170.1	8	2	LUAD,LUSC	0	0	0	0	0	0	0	0	0	0	0	50	50	0	0	0	0	0	0	0	NCBP2-AS2
ENSG00000126005.11	ENSG00000251131.1			ENSG00000236532.1	8	1	READ	0	0	0	0	0	0	0	0	0	0	0	0	0	0	0	100	0	0	0	0	AL035610.2
ENSG00000126005.11	ENSG00000251442.1			ENSG00000270127.1	8	1	GBM	0	0	0	0	100	0	0	0	0	0	0	0	0	0	0	0	0	0	0	0	RP11-526I2.5
ENSG00000126005.11	ENSG00000253930.1			ENSG00000231595.1	8	1	OV	0	0	0	0	0	0	0	0	0	0	0	0	0	100	0	0	0	0	0	0	AC005224.2
ENSG00000126005.11	ENSG00000254003.1			ENSG00000263847.1	8	1	OV	0	0	0	0	0	0	0	0	0	0	0	0	0	100	0	0	0	0	0	0	RP11-143J12.3
ENSG00000126005.11	ENSG00000255090.1			ENSG00000270557.1	8	1	OV	0	0	0	0	0	0	0	0	0	0	0	0	0	100	0	0	0	0	0	0	RP11-546J1.1
ENSG00000126005.11	ENSG00000258733.1			ENSG00000261644.1	7	8	BLCA,BRCA,CESC,KIRC,LUAD,SKCM,STAD,THCA	12.5	12.5	12.5	0	0	0	0	12.5	0	0	0	12.5	0	0	0	0	12.5	12.5	12.5	0	RP11-327F22.2
ENSG00000126005.11	ENSG00000259070.1			ENSG00000267040.2	7	6	BLCA,BRCA,CESC,KIRC,LUAD,OV	16.6667	16.6667	16.6667	0	0	0	0	16.6667	0	0	0	16.6667	0	16.6667	0	0	0	0	0	0	RP11-35G9.3
ENSG00000126005.11	ENSG00000261114.1			ENSG00000267787.1	7	6	BLCA,BRCA,CESC,KIRC,LUAD,OV	16.6667	16.6667	16.6667	0	0	0	0	16.6667	0	0	0	16.6667	0	16.6667	0	0	0	0	0	0	RP11-35G9.5
ENSG00000126005.11	ENSG00000261644.1			ENSG00000224138.1	7	5	GBM,LIHC,OV,SKCM,STAD	0	0	0	0	20	0	0	0	0	0	20	0	0	20	0	0	20	20	0	0	AC000123.4
ENSG00000126005.11	ENSG00000263013.1			ENSG00000273272.1	7	5	BLCA,BRCA,CESC,KIRC,LGG	20	20	20	0	0	0	0	20	0	20	0	0	0	0	0	0	0	0	0	0	CTA-384D8.34
ENSG00000126005.11	ENSG00000263916.1			ENSG00000236943.2	7	4	BRCA,COAD,KIRC,LGG	0	25	0	25	0	0	0	25	0	25	0	0	0	0	0	0	0	0	0	0	RP11-640M9.1
ENSG00000126005.11	ENSG00000265975.1			ENSG00000232098.2	7	4	GBM,KICH,KIRC,OV	0	0	0	0	25	0	25	25	0	0	0	0	0	25	0	0	0	0	0	0	CTD-2619J13.14
ENSG00000126005.11	ENSG00000266912.1			ENSG00000236871.2	7	4	CESC,GBM,KIRP,OV	0	0	25	0	25	0	0	0	25	0	0	0	0	25	0	0	0	0	0	0	LINC00106
ENSG00000126005.11	ENSG00000267560.1			ENSG00000259768.3	7	4	GBM,KICH,LIHC,LUAD	0	0	0	0	25	0	25	0	0	0	25	25	0	0	0	0	0	0	0	0	RP5-991G20.1
ENSG00000126005.11	ENSG00000268001.1			ENSG00000239407.1	7	4	KICH,KIRP,LUSC,OV	0	0	0	0	0	0	25	0	25	0	0	0	25	25	0	0	0	0	0	0	LL0XNC01-237H1.2
ENSG00000126005.11	ENSG00000269463.1			ENSG00000267104.1	7	4	KICH,READ,SKCM,UCEC	0	0	0	0	0	0	25	0	0	0	0	0	0	0	0	25	25	0	0	25	TBC1D3P1-DHX40P1
ENSG00000126005.11	ENSG00000270107.1			ENSG00000271816.1	7	4	KICH,OV,READ,SKCM	0	0	0	0	0	0	25	0	0	0	0	0	0	25	0	25	25	0	0	0	RP11-574K11.28
ENSG00000126005.11	ENSG00000270115.1			ENSG00000214837.4	7	4	KIRP,OV,READ,UCEC	0	0	0	0	0	0	0	0	25	0	0	0	0	25	0	25	0	0	0	25	RP11-261C10.3
ENSG00000126005.11	ENSG00000271722.1			ENSG00000245812.2	7	4	BLCA,BRCA,KIRC,READ	25	25	0	0	0	0	0	25	0	0	0	0	0	0	0	25	0	0	0	0	RP11-175K6.1
ENSG00000126005.11	ENSG00000272211.1			ENSG00000271722.1	7	4	BLCA,BRCA,LIHC,SKCM	25	25	0	0	0	0	0	0	0	0	25	0	0	0	0	0	25	0	0	0	RP11-446E9.2
ENSG00000126005.11	ENSG00000272556.1			ENSG00000257621.3	7	4	COAD,OV,SKCM,UCEC	0	0	0	25	0	0	0	0	0	0	0	0	0	25	0	0	25	0	0	25	RP11-349A22.5
ENSG00000126005.11	ENSG00000272908.1			ENSG00000270426.1	7	4	LIHC,LUAD,OV,SKCM	0	0	0	0	0	0	0	0	0	0	25	25	0	25	0	0	25	0	0	0	RP11-326I11.5
ENSG00000126005.11	ENSG00000273247.1			ENSG00000215256.3	7	3	COAD,READ,UCEC	0	0	0	33.3333	0	0	0	0	0	0	0	0	0	0	0	33.3333	0	0	0	33.3333	DHRS4-AS1
ENSG00000130600.11	ENSG00000198106.7			ENSG00000236859.2	7	3	COAD,KIRP,READ	0	0	0	33.3333	0	0	0	0	33.3333	0	0	0	0	0	0	33.3333	0	0	0	0	AC018737.1
ENSG00000130600.11	ENSG00000225434.2			ENSG00000251022.2	7	3	COAD,OV,UCEC	0	0	0	33.3333	0	0	0	0	0	0	0	0	0	33.3333	0	0	0	0	0	33.3333	THAP9-AS1
ENSG00000130600.11	ENSG00000227502.2			ENSG00000223779.4	7	3	KICH,LUAD,SKCM	0	0	0	0	0	0	33.3333	0	0	0	0	33.3333	0	0	0	0	33.3333	0	0	0	RP11-403I13.4
ENSG00000130600.11	ENSG00000230747.1			ENSG00000226332.2	7	3	BRCA,KICH,OV	0	33.3333	0	0	0	0	33.3333	0	0	0	0	0	0	33.3333	0	0	0	0	0	0	RP11-157P1.4
ENSG00000130600.11	ENSG00000236383.3			ENSG00000230590.3	7	3	CESC,KICH,OV	0	0	33.3333	0	0	0	33.3333	0	0	0	0	0	0	33.3333	0	0	0	0	0	0	FTX
ENSG00000130600.11	ENSG00000236943.2			ENSG00000257740.1	7	3	KICH,OV,SKCM	0	0	0	0	0	0	33.3333	0	0	0	0	0	0	33.3333	0	0	33.3333	0	0	0	RP11-977G19.12
ENSG00000130600.11	ENSG00000239636.1			ENSG00000178947.8	7	3	LUAD,OV,SKCM	0	0	0	0	0	0	0	0	0	0	0	33.3333	0	33.3333	0	0	33.3333	0	0	0	LINC00086
ENSG00000130600.11	ENSG00000247774.2			ENSG00000232445.1	7	3	BLCA,THCA,UCEC	33.3333	0	0	0	0	0	0	0	0	0	0	0	0	0	0	0	0	0	33.3333	33.3333	RP11-132A1.4
ENSG00000130600.11	ENSG00000250073.2			ENSG00000270081.1	7	3	COAD,KIRP,OV	0	0	0	33.3333	0	0	0	0	33.3333	0	0	0	0	33.3333	0	0	0	0	0	0	RP5-935K16.1
ENSG00000130600.11	ENSG00000250334.1			ENSG00000271533.1	7	3	GBM,KIRP,OV	0	0	0	0	33.3333	0	0	0	33.3333	0	0	0	0	33.3333	0	0	0	0	0	0	RP3-368A4.6
ENSG00000130600.11	ENSG00000251603.1			ENSG00000175701.6	7	2	CESC,SKCM	0	0	50	0	0	0	0	0	0	0	0	0	0	0	0	0	50	0	0	0	LINC00116
ENSG00000130600.11	ENSG00000255191.1			ENSG00000179859.7	7	2	CESC,UCEC	0	0	50	0	0	0	0	0	0	0	0	0	0	0	0	0	0	0	0	50	AC025335.1
ENSG00000130600.11	ENSG00000256001.1			ENSG00000233184.2	7	2	COAD,UCEC	0	0	0	50	0	0	0	0	0	0	0	0	0	0	0	0	0	0	0	50	RP11-421L21.3
ENSG00000130600.11	ENSG00000256540.1			ENSG00000243069.3	7	2	COAD,UCEC	0	0	0	50	0	0	0	0	0	0	0	0	0	0	0	0	0	0	0	50	ARHGEF26-AS1
ENSG00000130600.11	ENSG00000259004.1			ENSG00000246859.2	7	2	GBM,OV	0	0	0	0	50	0	0	0	0	0	0	0	0	50	0	0	0	0	0	0	STARD4-AS1
ENSG00000130600.11	ENSG00000260787.1			ENSG00000259891.1	7	2	GBM,OV	0	0	0	0	50	0	0	0	0	0	0	0	0	50	0	0	0	0	0	0	CTA-204B4.2
ENSG00000130600.11	ENSG00000262097.1			ENSG00000229368.1	7	2	KICH,KIRP	0	0	0	0	0	0	50	0	50	0	0	0	0	0	0	0	0	0	0	0	AC090587.4
ENSG00000130600.11	ENSG00000262370.1			ENSG00000232284.3	7	2	KICH,OV	0	0	0	0	0	0	50	0	0	0	0	0	0	50	0	0	0	0	0	0	GNG12-AS1
ENSG00000130600.11	ENSG00000268027.1			ENSG00000233723.3	7	2	BRCA,KICH	0	50	0	0	0	0	50	0	0	0	0	0	0	0	0	0	0	0	0	0	AC007092.1
ENSG00000130600.11	ENSG00000270640.1			ENSG00000269888.1	7	2	KICH,OV	0	0	0	0	0	0	50	0	0	0	0	0	0	50	0	0	0	0	0	0	RP11-3P17.5
ENSG00000130600.11	ENSG00000273341.1			ENSG00000271643.1	7	2	KICH,KIRP	0	0	0	0	0	0	50	0	50	0	0	0	0	0	0	0	0	0	0	0	RP11-10C24.3
ENSG00000132832.5	ENSG00000167912.5			ENSG00000273472.1	7	2	BLCA,KICH	50	0	0	0	0	0	50	0	0	0	0	0	0	0	0	0	0	0	0	0	RP11-102N12.3
ENSG00000132832.5	ENSG00000177738.3			ENSG00000265479.1	7	2	CESC,OV	0	0	50	0	0	0	0	0	0	0	0	0	0	50	0	0	0	0	0	0	DTX2P1-UPK3BP1-PMS2P11
ENSG00000132832.5	ENSG00000198106.7			ENSG00000269427.1	7	2	KICH,OV	0	0	0	0	0	0	50	0	0	0	0	0	0	50	0	0	0	0	0	0	CTC-429P9.1
ENSG00000132832.5	ENSG00000203497.2			ENSG00000273488.1	7	2	KICH,OV	0	0	0	0	0	0	50	0	0	0	0	0	0	50	0	0	0	0	0	0	RP11-114I8.4
ENSG00000132832.5	ENSG00000203739.3			ENSG00000269999.1	7	2	LUSC,OV	0	0	0	0	0	0	0	0	0	0	0	0	50	50	0	0	0	0	0	0	CTD-3185P2.2
ENSG00000132832.5	ENSG00000205056.8			ENSG00000228624.3	7	2	OV,UCEC	0	0	0	0	0	0	0	0	0	0	0	0	0	50	0	0	0	0	0	50	RP3-399L15.3
ENSG00000132832.5	ENSG00000205885.3			ENSG00000245556.2	7	1	GBM	0	0	0	0	100	0	0	0	0	0	0	0	0	0	0	0	0	0	0	0	CTD-2037K23.2
ENSG00000132832.5	ENSG00000206337.6			ENSG00000261288.1	7	1	GBM	0	0	0	0	100	0	0	0	0	0	0	0	0	0	0	0	0	0	0	0	RP11-20I23.11
ENSG00000132832.5	ENSG00000214548.10			ENSG00000164621.5	7	1	HNSC	0	0	0	0	0	100	0	0	0	0	0	0	0	0	0	0	0	0	0	0	SMAD5-AS1
ENSG00000132832.5	ENSG00000214922.5			ENSG00000264575.1	7	1	KICH	0	0	0	0	0	0	100	0	0	0	0	0	0	0	0	0	0	0	0	0	LINC00526
ENSG00000132832.5	ENSG00000215246.4			ENSG00000203650.3	7	1	READ	0	0	0	0	0	0	0	0	0	0	0	0	0	0	0	100	0	0	0	0	RP4-562J12.2
ENSG00000132832.5	ENSG00000223511.1			ENSG00000247400.3	7	1	READ	0	0	0	0	0	0	0	0	0	0	0	0	0	0	0	100	0	0	0	0	DNAJC3-AS1
ENSG00000132832.5	ENSG00000223552.1			ENSG00000253932.1	7	1	READ	0	0	0	0	0	0	0	0	0	0	0	0	0	0	0	100	0	0	0	0	RP11-10C8.2
ENSG00000132832.5	ENSG00000223749.3			ENSG00000261251.1	7	1	OV	0	0	0	0	0	0	0	0	0	0	0	0	0	100	0	0	0	0	0	0	RP3-388M5.9
ENSG00000132832.5	ENSG00000223799.1			ENSG00000271913.1	7	1	OV	0	0	0	0	0	0	0	0	0	0	0	0	0	100	0	0	0	0	0	0	RP1-111C20.4
ENSG00000132832.5	ENSG00000224137.1			ENSG00000225393.1	7	1	UCEC	0	0	0	0	0	0	0	0	0	0	0	0	0	0	0	0	0	0	0	100	RP11-218L14.4
ENSG00000132832.5	ENSG00000224429.3			ENSG00000237513.1	6	8	BLCA,BRCA,KIRC,LUAD,LUSC,SKCM,STAD,THCA	12.5	12.5	0	0	0	0	0	12.5	0	0	0	12.5	12.5	0	0	0	12.5	12.5	12.5	0	RP11-325F22.2
ENSG00000132832.5	ENSG00000224875.2			ENSG00000205885.3	6	6	BRCA,KIRC,LUSC,OV,SKCM,THCA	0	16.6667	0	0	0	0	0	16.6667	0	0	0	0	16.6667	16.6667	0	0	16.6667	0	16.6667	0	C1RL-AS1
ENSG00000132832.5	ENSG00000225032.1			ENSG00000236935.1	6	6	BLCA,BRCA,KIRC,LUAD,LUSC,SKCM	16.6667	16.6667	0	0	0	0	0	16.6667	0	0	0	16.6667	16.6667	0	0	0	16.6667	0	0	0	AP003774.1
ENSG00000132832.5	ENSG00000225331.1			ENSG00000267374.1	6	5	BLCA,LUAD,PRAD,THCA,UCEC	20	0	0	0	0	0	0	0	0	0	0	20	0	0	20	0	0	0	20	20	LINC00669
ENSG00000132832.5	ENSG00000225434.2			ENSG00000258521.1	6	5	LUAD,OV,SKCM,STAD,THCA	0	0	0	0	0	0	0	0	0	0	0	20	0	20	0	0	20	20	20	0	RP11-638I2.9
ENSG00000132832.5	ENSG00000225528.1			ENSG00000235560.3	6	4	COAD,KIRC,READ,STAD	0	0	0	25	0	0	0	25	0	0	0	0	0	0	0	25	0	25	0	0	AC002310.12
ENSG00000132832.5	ENSG00000225541.1			ENSG00000226137.3	6	4	GBM,KIRC,KIRP,LIHC	0	0	0	0	25	0	0	25	25	0	25	0	0	0	0	0	0	0	0	0	BAIAP2-AS1
ENSG00000132832.5	ENSG00000225670.3			ENSG00000232611.1	6	4	CESC,GBM,OV,SKCM	0	0	25	0	25	0	0	0	0	0	0	0	0	25	0	0	25	0	0	0	RP11-1114A5.4
ENSG00000132832.5	ENSG00000225889.3			ENSG00000251562.3	6	4	GBM,OV,READ,UCEC	0	0	0	0	25	0	0	0	0	0	0	0	0	25	0	25	0	0	0	25	MALAT1
ENSG00000132832.5	ENSG00000225938.1			ENSG00000266918.1	6	4	GBM,KIRC,KIRP,OV	0	0	0	0	25	0	0	25	25	0	0	0	0	25	0	0	0	0	0	0	RP11-798G7.8
ENSG00000132832.5	ENSG00000225948.2			ENSG00000242288.6	6	4	COAD,KICH,OV,SKCM	0	0	0	25	0	0	25	0	0	0	0	0	0	25	0	0	25	0	0	0	RP11-464F9.1
ENSG00000132832.5	ENSG00000225963.3			ENSG00000260349.1	6	4	GBM,KICH,LUSC,OV	0	0	0	0	25	0	25	0	0	0	0	0	25	25	0	0	0	0	0	0	RP11-473I1.5
ENSG00000132832.5	ENSG00000225964.1			ENSG00000232677.2	6	4	BRCA,LIHC,LUAD,THCA	0	25	0	0	0	0	0	0	0	0	25	25	0	0	0	0	0	0	25	0	LINC00665
ENSG00000132832.5	ENSG00000226032.1			ENSG00000263244.1	6	4	COAD,OV,SKCM,UCEC	0	0	0	25	0	0	0	0	0	0	0	0	0	25	0	0	25	0	0	25	RP11-473I1.10
ENSG00000132832.5	ENSG00000226091.3			ENSG00000270084.1	6	4	COAD,KIRP,LUAD,UCEC	0	0	0	25	0	0	0	0	25	0	0	25	0	0	0	0	0	0	0	25	GAS5-AS1
ENSG00000132832.5	ENSG00000226197.2			ENSG00000260228.1	6	4	GBM,KIRC,SKCM,THCA	0	0	0	0	25	0	0	25	0	0	0	0	0	0	0	0	25	0	25	0	RP11-483P21.2
ENSG00000132832.5	ENSG00000226312.3			ENSG00000215417.6	6	3	COAD,OV,READ	0	0	0	33.3333	0	0	0	0	0	0	0	0	0	33.3333	0	33.3333	0	0	0	0	MIR17HG
ENSG00000132832.5	ENSG00000226419.2			ENSG00000253738.1	6	3	COAD,KICH,SKCM	0	0	0	33.3333	0	0	33.3333	0	0	0	0	0	0	0	0	0	33.3333	0	0	0	GS1-251I9.4
ENSG00000132832.5	ENSG00000226738.1			ENSG00000246465.1	6	3	GBM,LUAD,PRAD	0	0	0	0	33.3333	0	0	0	0	0	0	33.3333	0	0	33.3333	0	0	0	0	0	RP11-57A19.2
ENSG00000132832.5	ENSG00000226791.3			ENSG00000260404.2	6	3	GBM,LUSC,OV	0	0	0	0	33.3333	0	0	0	0	0	0	0	33.3333	33.3333	0	0	0	0	0	0	RP11-384K6.6
ENSG00000132832.5	ENSG00000226816.2			ENSG00000260917.1	6	3	GBM,KIRP,OV	0	0	0	0	33.3333	0	0	0	33.3333	0	0	0	0	33.3333	0	0	0	0	0	0	RP11-57H14.4
ENSG00000132832.5	ENSG00000227039.2			ENSG00000261098.1	6	3	GBM,LUSC,SKCM	0	0	0	0	33.3333	0	0	0	0	0	0	0	33.3333	0	0	0	33.3333	0	0	0	RP11-819C21.1
ENSG00000132832.5	ENSG00000227155.3			ENSG00000228661.1	6	3	KICH,KIRP,LUAD	0	0	0	0	0	0	33.3333	0	33.3333	0	0	33.3333	0	0	0	0	0	0	0	0	AC090587.5
ENSG00000132832.5	ENSG00000227495.1			ENSG00000232347.1	6	3	KICH,KIRP,LUAD	0	0	0	0	0	0	33.3333	0	33.3333	0	0	33.3333	0	0	0	0	0	0	0	0	RP11-488L18.8
ENSG00000132832.5	ENSG00000227502.2			ENSG00000246898.1	6	3	BRCA,KICH,THCA	0	33.3333	0	0	0	0	33.3333	0	0	0	0	0	0	0	0	0	0	0	33.3333	0	LINC00920
ENSG00000132832.5	ENSG00000227531.1			ENSG00000263272.1	6	3	KICH,KIRP,OV	0	0	0	0	0	0	33.3333	0	33.3333	0	0	0	0	33.3333	0	0	0	0	0	0	CTC-524C5.2
ENSG00000132832.5	ENSG00000227960.1			ENSG00000266904.1	6	3	KICH,LUAD,OV	0	0	0	0	0	0	33.3333	0	0	0	0	33.3333	0	33.3333	0	0	0	0	0	0	LINC00663
ENSG00000132832.5	ENSG00000228037.1			ENSG00000255153.1	6	3	KIRC,LUAD,THCA	0	0	0	0	0	0	0	33.3333	0	0	0	33.3333	0	0	0	0	0	0	33.3333	0	TOLLIP-AS1
ENSG00000132832.5	ENSG00000228403.1			ENSG00000235997.2	6	3	LUAD,LUSC,THCA	0	0	0	0	0	0	0	0	0	0	0	33.3333	33.3333	0	0	0	0	0	33.3333	0	AC109642.1
ENSG00000132832.5	ENSG00000228649.4			ENSG00000225234.1	6	2	GBM,OV	0	0	0	0	50	0	0	0	0	0	0	0	0	50	0	0	0	0	0	0	TRAPPC12-AS1
ENSG00000132832.5	ENSG00000228784.3			ENSG00000225975.2	6	2	KICH,THCA	0	0	0	0	0	0	50	0	0	0	0	0	0	0	0	0	0	0	50	0	AC074138.3
ENSG00000132832.5	ENSG00000228956.4			ENSG00000226688.2	6	2	KICH,OV	0	0	0	0	0	0	50	0	0	0	0	0	0	50	0	0	0	0	0	0	ENTPD1-AS1
ENSG00000132832.5	ENSG00000229124.2			ENSG00000267934.1	6	2	KICH,OV	0	0	0	0	0	0	50	0	0	0	0	0	0	50	0	0	0	0	0	0	CTB-176F20.3
ENSG00000132832.5	ENSG00000229645.4			ENSG00000272140.2	6	2	KICH,OV	0	0	0	0	0	0	50	0	0	0	0	0	0	50	0	0	0	0	0	0	RP11-574K11.29
ENSG00000132832.5	ENSG00000229956.5			ENSG00000173867.8	6	2	LUAD,OV	0	0	0	0	0	0	0	0	0	0	0	50	0	50	0	0	0	0	0	0	RP11-97O12.7
ENSG00000132832.5	ENSG00000229961.1			ENSG00000237489.2	6	2	BLCA,KIRC	50	0	0	0	0	0	0	50	0	0	0	0	0	0	0	0	0	0	0	0	LINC00959
ENSG00000132832.5	ENSG00000230155.2			ENSG00000262558.1	6	2	KIRC,LUAD	0	0	0	0	0	0	0	50	0	0	0	50	0	0	0	0	0	0	0	0	RP11-1260E13.3
ENSG00000132832.5	ENSG00000230438.5			ENSG00000244041.3	6	2	THCA,UCEC	0	0	0	0	0	0	0	0	0	0	0	0	0	0	0	0	0	0	50	50	LINC01011
ENSG00000132832.5	ENSG00000230747.1			ENSG00000261534.1	6	1	GBM	0	0	0	0	100	0	0	0	0	0	0	0	0	0	0	0	0	0	0	0	RP11-244O19.1
ENSG00000132832.5	ENSG00000231486.3			ENSG00000249356.1	6	1	KICH	0	0	0	0	0	0	100	0	0	0	0	0	0	0	0	0	0	0	0	0	RP11-21I10.2
ENSG00000132832.5	ENSG00000231889.3			ENSG00000265091.1	6	1	KICH	0	0	0	0	0	0	100	0	0	0	0	0	0	0	0	0	0	0	0	0	RP11-835E18.5
ENSG00000132832.5	ENSG00000231964.1			ENSG00000186056.5	6	1	UCEC	0	0	0	0	0	0	0	0	0	0	0	0	0	0	0	0	0	0	0	100	MATN1-AS1
ENSG00000132832.5	ENSG00000232470.1			ENSG00000230838.1	6	1	LUSC	0	0	0	0	0	0	0	0	0	0	0	0	100	0	0	0	0	0	0	0	AC093850.2
ENSG00000132832.5	ENSG00000232759.1			ENSG00000261584.1	6	1	OV	0	0	0	0	0	0	0	0	0	0	0	0	0	100	0	0	0	0	0	0	RP11-457M11.5
ENSG00000132832.5	ENSG00000232788.1			ENSG00000271555.1	6	1	OV	0	0	0	0	0	0	0	0	0	0	0	0	0	100	0	0	0	0	0	0	CTD-3214K23.1
ENSG00000132832.5	ENSG00000232973.7			ENSG00000272720.1	6	1	OV	0	0	0	0	0	0	0	0	0	0	0	0	0	100	0	0	0	0	0	0	CTA-228A9.3
ENSG00000132832.5	ENSG00000233038.1			ENSG00000265206.2	5	8	BLCA,CESC,GBM,KIRC,LUAD,SKCM,STAD,THCA	12.5	0	12.5	0	12.5	0	0	12.5	0	0	0	12.5	0	0	0	0	12.5	12.5	12.5	0	MIR142
ENSG00000132832.5	ENSG00000233093.1			ENSG00000272666.1	5	7	BLCA,BRCA,CESC,KIRC,LGG,LIHC,STAD	14.2857	14.2857	14.2857	0	0	0	0	14.2857	0	14.2857	14.2857	0	0	0	0	0	0	14.2857	0	0	CTA-384D8.35
ENSG00000132832.5	ENSG00000233308.1			ENSG00000223799.1	5	7	BRCA,KIRC,LUAD,OV,SKCM,STAD,THCA	0	14.2857	0	0	0	0	0	14.2857	0	0	0	14.2857	0	14.2857	0	0	14.2857	14.2857	14.2857	0	IL10RB-AS1
ENSG00000132832.5	ENSG00000233387.1			ENSG00000258181.1	5	7	BRCA,KIRC,LGG,LUAD,SKCM,STAD,THCA	0	14.2857	0	0	0	0	0	14.2857	0	14.2857	0	14.2857	0	0	0	0	14.2857	14.2857	14.2857	0	RP11-493L12.4
ENSG00000132832.5	ENSG00000233429.5			ENSG00000229645.4	5	5	BLCA,BRCA,KIRC,LUAD,UCEC	20	20	0	0	0	0	0	20	0	0	0	20	0	0	0	0	0	0	0	20	LINC00341
ENSG00000132832.5	ENSG00000233823.1			ENSG00000231113.2	5	5	BRCA,KICH,KIRC,LUAD,OV	0	20	0	0	0	0	20	20	0	0	0	20	0	20	0	0	0	0	0	0	RP3-475N16.1
ENSG00000132832.5	ENSG00000234142.1			ENSG00000226091.3	5	5	BRCA,KIRC,LUAD,SKCM,UCEC	0	20	0	0	0	0	0	20	0	0	0	20	0	0	0	0	20	0	0	20	LINC00937
ENSG00000132832.5	ENSG00000234290.2			ENSG00000237945.3	5	5	BRCA,KIRC,LGG,SKCM,THCA	0	20	0	0	0	0	0	20	0	20	0	0	0	0	0	0	20	0	20	0	LINC00649
ENSG00000132832.5	ENSG00000234362.1			ENSG00000250714.3	5	4	COAD,KIRC,SKCM,THCA	0	0	0	25	0	0	0	25	0	0	0	0	0	0	0	0	25	0	25	0	RP11-1149O23.4
ENSG00000132832.5	ENSG00000234456.3			ENSG00000263013.1	5	4	BLCA,BRCA,SKCM,THCA	25	25	0	0	0	0	0	0	0	0	0	0	0	0	0	0	25	0	25	0	RP11-876N24.5
ENSG00000132832.5	ENSG00000234663.1			ENSG00000261114.1	5	4	BRCA,LUAD,OV,SKCM	0	25	0	0	0	0	0	0	0	0	0	25	0	25	0	0	25	0	0	0	RP11-325K4.2
ENSG00000132832.5	ENSG00000234883.2			ENSG00000265975.1	5	4	BRCA,KIRC,SKCM,THCA	0	25	0	0	0	0	0	25	0	0	0	0	0	0	0	0	25	0	25	0	CTB-41I6.2
ENSG00000132832.5	ENSG00000234919.1			ENSG00000267416.1	5	4	BRCA,HNSC,KIRC,SKCM	0	25	0	0	0	25	0	25	0	0	0	0	0	0	0	0	25	0	0	0	CTD-2319I12.2
ENSG00000132832.5	ENSG00000235117.2			ENSG00000232388.2	5	4	CESC,LUSC,OV,UCEC	0	0	25	0	0	0	0	0	0	0	0	0	25	25	0	0	0	0	0	25	LINC00493
ENSG00000132832.5	ENSG00000235237.1			ENSG00000271430.1	5	4	GBM,LUSC,OV,SKCM	0	0	0	0	25	0	0	0	0	0	0	0	25	25	0	0	25	0	0	0	RP3-368A4.5
ENSG00000132832.5	ENSG00000235576.1			ENSG00000246582.2	5	4	KIRC,SKCM,STAD,THCA	0	0	0	0	0	0	0	25	0	0	0	0	0	0	0	0	25	25	25	0	RP11-1149O23.3
ENSG00000132832.5	ENSG00000235831.2			ENSG00000254162.1	5	3	KICH,KIRP,LUAD	0	0	0	0	0	0	33.3333	0	33.3333	0	0	33.3333	0	0	0	0	0	0	0	0	RP11-48B3.3
ENSG00000132832.5	ENSG00000236383.3			ENSG00000267904.1	5	3	KICH,OV,SKCM	0	0	0	0	0	0	33.3333	0	0	0	0	0	0	33.3333	0	0	33.3333	0	0	0	CTC-429P9.5
ENSG00000132832.5	ENSG00000236914.3			ENSG00000223473.1	5	3	LUSC,OV,SKCM	0	0	0	0	0	0	0	0	0	0	0	0	33.3333	33.3333	0	0	33.3333	0	0	0	GS1-124K5.3
ENSG00000132832.5	ENSG00000236935.1			ENSG00000228106.1	5	3	KIRP,LUAD,LUSC	0	0	0	0	0	0	0	0	33.3333	0	0	33.3333	33.3333	0	0	0	0	0	0	0	RP11-452F19.3
ENSG00000132832.5	ENSG00000237125.4			ENSG00000196295.7	5	3	OV,READ,UCEC	0	0	0	0	0	0	0	0	0	0	0	0	0	33.3333	0	33.3333	0	0	0	33.3333	AC005154.6
ENSG00000132832.5	ENSG00000237181.1			ENSG00000273117.1	5	3	BLCA,LUAD,STAD	33.3333	0	0	0	0	0	0	0	0	0	0	33.3333	0	0	0	0	0	33.3333	0	0	AC144652.1
ENSG00000132832.5	ENSG00000237248.3			ENSG00000249685.1	5	3	BLCA,KIRC,SKCM	33.3333	0	0	0	0	0	0	33.3333	0	0	0	0	0	0	0	0	33.3333	0	0	0	RP11-360F5.3
ENSG00000132832.5	ENSG00000237499.2			ENSG00000255145.1	5	3	BLCA,THCA,UCEC	33.3333	0	0	0	0	0	0	0	0	0	0	0	0	0	0	0	0	0	33.3333	33.3333	RP11-60I3.5
ENSG00000132832.5	ENSG00000237513.1			ENSG00000260248.1	5	3	BLCA,LUSC,SKCM	33.3333	0	0	0	0	0	0	0	0	0	0	0	33.3333	0	0	0	33.3333	0	0	0	RP11-143K11.1
ENSG00000132832.5	ENSG00000237604.1			ENSG00000254539.1	5	3	BRCA,THCA,UCEC	0	33.3333	0	0	0	0	0	0	0	0	0	0	0	0	0	0	0	0	33.3333	33.3333	RP4-791M13.3
ENSG00000132832.5	ENSG00000237807.3			ENSG00000263400.2	5	3	BRCA,LIHC,LUAD	0	33.3333	0	0	0	0	0	0	0	0	33.3333	33.3333	0	0	0	0	0	0	0	0	CTC-297N7.5
ENSG00000132832.5	ENSG00000237943.2			ENSG00000237298.4	5	3	CESC,OV,STAD	0	0	33.3333	0	0	0	0	0	0	0	0	0	0	33.3333	0	0	0	33.3333	0	0	TTN-AS1
ENSG00000132832.5	ENSG00000237945.3			ENSG00000270145.1	5	3	GBM,KIRC,SKCM	0	0	0	0	33.3333	0	0	33.3333	0	0	0	0	0	0	0	0	33.3333	0	0	0	CTD-2267D19.6
ENSG00000132832.5	ENSG00000237976.1			ENSG00000272240.1	5	3	GBM,KIRP,OV	0	0	0	0	33.3333	0	0	0	33.3333	0	0	0	0	33.3333	0	0	0	0	0	0	RP5-855D21.1
ENSG00000132832.5	ENSG00000237989.1			ENSG00000263731.1	5	3	HNSC,LIHC,OV	0	0	0	0	0	33.3333	0	0	0	0	33.3333	0	0	33.3333	0	0	0	0	0	0	RP11-498C9.15
ENSG00000132832.5	ENSG00000238121.1			ENSG00000267221.1	5	3	KICH,KIRC,OV	0	0	0	0	0	0	33.3333	33.3333	0	0	0	0	0	33.3333	0	0	0	0	0	0	CTD-2132N18.2
ENSG00000132832.5	ENSG00000239636.1			ENSG00000257596.1	5	3	LIHC,OV,STAD	0	0	0	0	0	0	0	0	0	0	33.3333	0	0	33.3333	0	0	0	33.3333	0	0	RP11-968A15.2
ENSG00000132832.5	ENSG00000240040.1			ENSG00000230002.2	5	3	LUAD,OV,STAD	0	0	0	0	0	0	0	0	0	0	0	33.3333	0	33.3333	0	0	0	33.3333	0	0	ALMS1-IT1
ENSG00000132832.5	ENSG00000240057.1			ENSG00000258441.1	5	3	OV,READ,SKCM	0	0	0	0	0	0	0	0	0	0	0	0	0	33.3333	0	33.3333	33.3333	0	0	0	LINC00641
ENSG00000132832.5	ENSG00000240143.1			ENSG00000171889.3	5	2	BLCA,THCA	50	0	0	0	0	0	0	0	0	0	0	0	0	0	0	0	0	0	50	0	MIR31HG
ENSG00000132832.5	ENSG00000240350.1			ENSG00000237484.5	5	2	COAD,KIRC	0	0	0	50	0	0	0	50	0	0	0	0	0	0	0	0	0	0	0	0	AP000476.1
ENSG00000132832.5	ENSG00000241490.1			ENSG00000234160.1	5	2	BLCA,GBM	50	0	0	0	50	0	0	0	0	0	0	0	0	0	0	0	0	0	0	0	RP11-613M10.6
ENSG00000132832.5	ENSG00000241657.1			ENSG00000235437.3	5	2	GBM,THCA	0	0	0	0	50	0	0	0	0	0	0	0	0	0	0	0	0	0	50	0	RP11-357C3.3
ENSG00000132832.5	ENSG00000241912.1			ENSG00000255455.2	5	2	GBM,OV	0	0	0	0	50	0	0	0	0	0	0	0	0	50	0	0	0	0	0	0	RP11-890B15.3
ENSG00000132832.5	ENSG00000242258.1			ENSG00000259806.2	5	2	GBM,SKCM	0	0	0	0	50	0	0	0	0	0	0	0	0	0	0	0	50	0	0	0	CTD-2196E14.4
ENSG00000132832.5	ENSG00000242282.2			ENSG00000260276.1	5	2	GBM,OV	0	0	0	0	50	0	0	0	0	0	0	0	0	50	0	0	0	0	0	0	RP11-77H9.2
ENSG00000132832.5	ENSG00000243836.1			ENSG00000213793.3	5	2	KICH,LIHC	0	0	0	0	0	0	50	0	0	0	50	0	0	0	0	0	0	0	0	0	ZNF888
ENSG00000132832.5	ENSG00000244620.1			ENSG00000228452.1	5	2	KICH,SKCM	0	0	0	0	0	0	50	0	0	0	0	0	0	0	0	0	50	0	0	0	RP5-994D16.9
ENSG00000132832.5	ENSG00000244625.1			ENSG00000262745.1	5	2	KICH,KIRP	0	0	0	0	0	0	50	0	50	0	0	0	0	0	0	0	0	0	0	0	CTD-2377D24.8
ENSG00000132832.5	ENSG00000245164.2			ENSG00000132204.9	5	2	READ,UCEC	0	0	0	0	0	0	0	0	0	0	0	0	0	0	0	50	0	0	0	50	LINC00470
ENSG00000132832.5	ENSG00000245648.1			ENSG00000232406.2	5	2	OV,READ	0	0	0	0	0	0	0	0	0	0	0	0	0	50	0	50	0	0	0	0	RP11-234K24.3
ENSG00000132832.5	ENSG00000245694.4			ENSG00000273456.1	5	2	BLCA,KIRC	50	0	0	0	0	0	0	50	0	0	0	0	0	0	0	0	0	0	0	0	RP11-686O6.2
ENSG00000132832.5	ENSG00000245812.2			ENSG00000233077.1	5	2	HNSC,KIRP	0	0	0	0	0	50	0	0	50	0	0	0	0	0	0	0	0	0	0	0	RP11-290F20.2
ENSG00000132832.5	ENSG00000245904.2			ENSG00000229873.1	5	2	KIRC,THCA	0	0	0	0	0	0	0	50	0	0	0	0	0	0	0	0	0	0	50	0	OGFR-AS1
ENSG00000132832.5	ENSG00000245954.2			ENSG00000253948.1	5	2	KIRC,THCA	0	0	0	0	0	0	0	50	0	0	0	0	0	0	0	0	0	0	50	0	RP11-410L14.2
ENSG00000132832.5	ENSG00000246430.2			ENSG00000255857.1	5	2	KIRC,LUSC	0	0	0	0	0	0	0	50	0	0	0	0	50	0	0	0	0	0	0	0	PXN-AS1
ENSG00000132832.5	ENSG00000246526.2			ENSG00000229891.1	5	2	KIRP,LUAD	0	0	0	0	0	0	0	0	50	0	0	50	0	0	0	0	0	0	0	0	Z83851.1
ENSG00000132832.5	ENSG00000246898.1			ENSG00000271270.1	5	2	LIHC,OV	0	0	0	0	0	0	0	0	0	0	50	0	0	50	0	0	0	0	0	0	TMCC1-AS1
ENSG00000132832.5	ENSG00000247134.2			ENSG00000226125.1	5	1	GBM	0	0	0	0	100	0	0	0	0	0	0	0	0	0	0	0	0	0	0	0	AC098823.3
ENSG00000132832.5	ENSG00000247287.2			ENSG00000228043.1	5	1	KICH	0	0	0	0	0	0	100	0	0	0	0	0	0	0	0	0	0	0	0	0	AC097721.2
ENSG00000132832.5	ENSG00000247774.2			ENSG00000234773.2	5	1	KICH	0	0	0	0	0	0	100	0	0	0	0	0	0	0	0	0	0	0	0	0	CTD-2666L21.1
ENSG00000132832.5	ENSG00000247982.2			ENSG00000269051.1	5	1	KICH	0	0	0	0	0	0	100	0	0	0	0	0	0	0	0	0	0	0	0	0	CTD-2245F17.3
ENSG00000132832.5	ENSG00000248019.2			ENSG00000189149.7	5	1	READ	0	0	0	0	0	0	0	0	0	0	0	0	0	0	0	100	0	0	0	0	CRYM-AS1
ENSG00000132832.5	ENSG00000248441.2			ENSG00000225564.2	5	1	READ	0	0	0	0	0	0	0	0	0	0	0	0	0	0	0	100	0	0	0	0	RP11-341A22.2
ENSG00000132832.5	ENSG00000248991.1			ENSG00000232712.2	5	1	READ	0	0	0	0	0	0	0	0	0	0	0	0	0	0	0	100	0	0	0	0	RP4-777D9.2
ENSG00000132832.5	ENSG00000249096.2			ENSG00000215374.5	5	1	OV	0	0	0	0	0	0	0	0	0	0	0	0	0	100	0	0	0	0	0	0	FAM66B
ENSG00000132832.5	ENSG00000249639.1			ENSG00000259920.1	5	1	OV	0	0	0	0	0	0	0	0	0	0	0	0	0	100	0	0	0	0	0	0	RP11-2E11.5
ENSG00000132832.5	ENSG00000249806.1			ENSG00000261159.1	5	1	OV	0	0	0	0	0	0	0	0	0	0	0	0	0	100	0	0	0	0	0	0	RP11-723O4.9
ENSG00000132832.5	ENSG00000251131.1			ENSG00000267100.1	5	1	READ	0	0	0	0	0	0	0	0	0	0	0	0	0	0	0	100	0	0	0	0	ILF3-AS1
ENSG00000132832.5	ENSG00000251301.2			ENSG00000225783.2	4	7	BLCA,CESC,KIRC,LUAD,STAD,THCA,UCEC	14.2857	0	14.2857	0	0	0	0	14.2857	0	0	0	14.2857	0	0	0	0	0	14.2857	14.2857	14.2857	MIAT
ENSG00000132832.5	ENSG00000251517.1			ENSG00000258733.1	4	6	BRCA,CESC,KIRC,LUAD,SKCM,THCA	0	16.6667	16.6667	0	0	0	0	16.6667	0	0	0	16.6667	0	0	0	0	16.6667	0	16.6667	0	CTD-2341M24.1
ENSG00000132832.5	ENSG00000253522.2			ENSG00000259436.1	4	6	BRCA,KIRC,LUAD,SKCM,STAD,THCA	0	16.6667	0	0	0	0	0	16.6667	0	0	0	16.6667	0	0	0	0	16.6667	16.6667	16.6667	0	CTC-378H22.2
ENSG00000132832.5	ENSG00000253552.3			ENSG00000240040.1	4	5	BRCA,LUAD,LUSC,STAD,THCA	0	20	0	0	0	0	0	0	0	0	0	20	20	0	0	0	0	20	20	0	AC096579.13
ENSG00000132832.5	ENSG00000253701.1			ENSG00000231611.1	4	4	CESC,GBM,KIRP,OV	0	0	25	0	25	0	0	0	25	0	0	0	0	25	0	0	0	0	0	0	AP006216.11
ENSG00000132832.5	ENSG00000253838.1			ENSG00000234072.1	4	4	BLCA,GBM,OV,SKCM	25	0	0	0	25	0	0	0	0	0	0	0	0	25	0	0	25	0	0	0	AC074117.10
ENSG00000132832.5	ENSG00000253930.1			ENSG00000213963.2	4	4	BRCA,KICH,KIRP,OV	0	25	0	0	0	0	25	0	25	0	0	0	0	25	0	0	0	0	0	0	AC074286.1
ENSG00000132832.5	ENSG00000254204.1			ENSG00000236537.1	4	4	KICH,LUSC,OV,SKCM	0	0	0	0	0	0	25	0	0	0	0	0	25	25	0	0	25	0	0	0	RP11-732M18.3
ENSG00000132832.5	ENSG00000254287.1			ENSG00000235373.1	4	4	BLCA,KIRP,LUSC,OV	25	0	0	0	0	0	0	0	25	0	0	0	25	25	0	0	0	0	0	0	RP11-206L10.3
ENSG00000132832.5	ENSG00000254539.1			ENSG00000259802.1	4	4	BLCA,HNSC,LUAD,THCA	25	0	0	0	0	25	0	0	0	0	0	25	0	0	0	0	0	0	25	0	CTD-2256P15.2
ENSG00000132832.5	ENSG00000254703.2			ENSG00000182165.13	4	4	BLCA,CESC,KIRC,LUAD	25	0	25	0	0	0	0	25	0	0	0	25	0	0	0	0	0	0	0	0	TP53TG1
ENSG00000132832.5	ENSG00000254777.1			ENSG00000236481.1	4	4	BLCA,CESC,LUAD,LUSC	25	0	25	0	0	0	0	0	0	0	0	25	25	0	0	0	0	0	0	0	AC002331.1
ENSG00000132832.5	ENSG00000254802.1			ENSG00000264514.1	4	4	BLCA,LUAD,LUSC,THCA	25	0	0	0	0	0	0	0	0	0	0	25	25	0	0	0	0	0	25	0	RP11-720L2.4
ENSG00000132832.5	ENSG00000254810.1			ENSG00000264868.1	4	4	BLCA,KIRC,LIHC,LUAD	25	0	0	0	0	0	0	25	0	0	25	25	0	0	0	0	0	0	0	0	CTB-167B5.2
ENSG00000132832.5	ENSG00000255197.1			ENSG00000261040.2	4	4	BRCA,KIRC,SKCM,THCA	0	25	0	0	0	0	0	25	0	0	0	0	0	0	0	0	25	0	25	0	CTD-2319I12.1
ENSG00000132832.5	ENSG00000255248.2			ENSG00000261167.1	4	4	CESC,KICH,KIRP,SKCM	0	0	25	0	0	0	25	0	25	0	0	0	0	0	0	0	25	0	0	0	RP11-517B11.7
ENSG00000132832.5	ENSG00000255310.2			ENSG00000267002.1	4	4	COAD,KICH,KIRC,OV	0	0	0	25	0	0	25	25	0	0	0	0	0	25	0	0	0	0	0	0	RP11-242D8.1
ENSG00000132832.5	ENSG00000255399.2			ENSG00000257742.1	4	4	KICH,LUAD,OV,SKCM	0	0	0	0	0	0	25	0	0	0	0	25	0	25	0	0	25	0	0	0	RP11-350F4.2
ENSG00000132832.5	ENSG00000255650.1			ENSG00000217576.7	4	4	KIRC,OV,READ,UCEC	0	0	0	0	0	0	0	25	0	0	0	0	0	25	0	25	0	0	0	25	RP11-248G5.8
ENSG00000132832.5	ENSG00000256039.1			ENSG00000225470.2	4	3	COAD,KIRP,READ	0	0	0	33.3333	0	0	0	0	33.3333	0	0	0	0	0	0	33.3333	0	0	0	0	JPX
ENSG00000132832.5	ENSG00000256128.1			ENSG00000229152.1	4	3	GBM,LUSC,OV	0	0	0	0	33.3333	0	0	0	0	0	0	0	33.3333	33.3333	0	0	0	0	0	0	ANKRD10-IT1
ENSG00000132832.5	ENSG00000256633.1			ENSG00000229671.1	4	3	GBM,KIRC,THCA	0	0	0	0	33.3333	0	0	33.3333	0	0	0	0	0	0	0	0	0	0	33.3333	0	AC051649.16
ENSG00000132832.5	ENSG00000257499.2			ENSG00000272792.1	4	3	BLCA,HNSC,OV	33.3333	0	0	0	0	33.3333	0	0	0	0	0	0	0	33.3333	0	0	0	0	0	0	RP11-141C7.4
ENSG00000132832.5	ENSG00000257824.1			ENSG00000249249.1	4	3	BLCA,LUAD,SKCM	33.3333	0	0	0	0	0	0	0	0	0	0	33.3333	0	0	0	0	33.3333	0	0	0	AC010226.4
ENSG00000132832.5	ENSG00000258181.1			ENSG00000250899.3	4	3	BLCA,LUAD,LUSC	33.3333	0	0	0	0	0	0	0	0	0	0	33.3333	33.3333	0	0	0	0	0	0	0	RP11-253E3.3
ENSG00000132832.5	ENSG00000258424.1			ENSG00000267280.1	4	3	BLCA,KIRC,LUAD	33.3333	0	0	0	0	0	0	33.3333	0	0	0	33.3333	0	0	0	0	0	0	0	0	RP11-332H18.4
ENSG00000132832.5	ENSG00000258663.1			ENSG00000225205.1	4	3	BRCA,SKCM,THCA	0	33.3333	0	0	0	0	0	0	0	0	0	0	0	0	0	0	33.3333	0	33.3333	0	AC093818.1
ENSG00000132832.5	ENSG00000258733.1			ENSG00000256540.1	4	3	BRCA,OV,STAD	0	33.3333	0	0	0	0	0	0	0	0	0	0	0	33.3333	0	0	0	33.3333	0	0	RP11-598F7.6
ENSG00000132832.5	ENSG00000258810.1			ENSG00000226419.2	4	3	BRCA,LUAD,OV	0	33.3333	0	0	0	0	0	0	0	0	0	33.3333	0	33.3333	0	0	0	0	0	0	RP11-31F15.1
ENSG00000132832.5	ENSG00000258867.1			ENSG00000237807.3	4	3	BRCA,SKCM,THCA	0	33.3333	0	0	0	0	0	0	0	0	0	0	0	0	0	0	33.3333	0	33.3333	0	RP11-400K9.4
ENSG00000132832.5	ENSG00000258919.1			ENSG00000248441.2	4	3	BRCA,KIRC,SKCM	0	33.3333	0	0	0	0	0	33.3333	0	0	0	0	0	0	0	0	33.3333	0	0	0	CTD-2536I1.1
ENSG00000132832.5	ENSG00000258929.2			ENSG00000261468.1	4	3	BRCA,LUAD,SKCM	0	33.3333	0	0	0	0	0	0	0	0	0	33.3333	0	0	0	0	33.3333	0	0	0	RP11-1024P17.1
ENSG00000132832.5	ENSG00000258955.1			ENSG00000270069.1	4	3	BRCA,CESC,LIHC	0	33.3333	33.3333	0	0	0	0	0	0	0	33.3333	0	0	0	0	0	0	0	0	0	RP6-99M1.2
ENSG00000132832.5	ENSG00000259004.1			ENSG00000250404.1	4	3	CESC,LUSC,OV	0	0	33.3333	0	0	0	0	0	0	0	0	0	33.3333	33.3333	0	0	0	0	0	0	AC090587.2
ENSG00000132832.5	ENSG00000259070.1			ENSG00000232710.1	4	3	CESC,OV,UCEC	0	0	33.3333	0	0	0	0	0	0	0	0	0	0	33.3333	0	0	0	0	0	33.3333	RP4-669P10.16
ENSG00000132832.5	ENSG00000259436.1			ENSG00000237037.5	4	3	CESC,KIRP,THCA	0	0	33.3333	0	0	0	0	0	33.3333	0	0	0	0	0	0	0	0	0	33.3333	0	NDUFA6-AS1
ENSG00000132832.5	ENSG00000259444.1			ENSG00000261015.1	4	3	GBM,KIRC,OV	0	0	0	0	33.3333	0	0	33.3333	0	0	0	0	0	33.3333	0	0	0	0	0	0	RP1-90J20.11
ENSG00000132832.5	ENSG00000259623.1			ENSG00000272112.1	4	3	HNSC,LUAD,SKCM	0	0	0	0	0	33.3333	0	0	0	0	0	33.3333	0	0	0	0	33.3333	0	0	0	CTB-113P19.5
ENSG00000132832.5	ENSG00000260101.1			ENSG00000229931.1	4	3	KIRC,KIRP,SKCM	0	0	0	0	0	0	0	33.3333	33.3333	0	0	0	0	0	0	0	33.3333	0	0	0	RP1-151F17.1
ENSG00000132832.5	ENSG00000260135.2			ENSG00000237857.2	4	3	KIRP,LUAD,OV	0	0	0	0	0	0	0	0	33.3333	0	0	33.3333	0	33.3333	0	0	0	0	0	0	RP11-435O5.2
ENSG00000132832.5	ENSG00000260260.1			ENSG00000260853.1	4	3	KIRP,LUSC,OV	0	0	0	0	0	0	0	0	33.3333	0	0	0	33.3333	33.3333	0	0	0	0	0	0	RP11-264B17.2
ENSG00000132832.5	ENSG00000260306.1			ENSG00000267702.1	4	3	LUAD,OV,PRAD	0	0	0	0	0	0	0	0	0	0	0	33.3333	0	33.3333	33.3333	0	0	0	0	0	RP11-53B2.2
ENSG00000132832.5	ENSG00000260396.1			ENSG00000240758.2	4	3	LUAD,OV,PRAD	0	0	0	0	0	0	0	0	0	0	0	33.3333	0	33.3333	33.3333	0	0	0	0	0	RP11-155G14.6
ENSG00000132832.5	ENSG00000260418.1			ENSG00000238009.2	4	3	LUSC,OV,SKCM	0	0	0	0	0	0	0	0	0	0	0	0	33.3333	33.3333	0	0	33.3333	0	0	0	RP11-34P13.7
ENSG00000132832.5	ENSG00000260517.1			ENSG00000267302.1	4	3	OV,READ,SKCM	0	0	0	0	0	0	0	0	0	0	0	0	0	33.3333	0	33.3333	33.3333	0	0	0	RP11-178C3.2
ENSG00000132832.5	ENSG00000260647.1			ENSG00000220161.4	4	2	GBM,KIRP	0	0	0	0	50	0	0	0	50	0	0	0	0	0	0	0	0	0	0	0	RP1-37N7.3
ENSG00000132832.5	ENSG00000260655.1			ENSG00000261254.1	4	2	GBM,OV	0	0	0	0	50	0	0	0	0	0	0	0	0	50	0	0	0	0	0	0	RP4-714D9.5
ENSG00000132832.5	ENSG00000260766.1			ENSG00000235106.4	4	2	KICH,UCEC	0	0	0	0	0	0	50	0	0	0	0	0	0	0	0	0	0	0	0	50	LINC00094
ENSG00000132832.5	ENSG00000260841.1			ENSG00000261064.1	4	2	KICH,KIRC	0	0	0	0	0	0	50	50	0	0	0	0	0	0	0	0	0	0	0	0	RP11-1000B6.3
ENSG00000132832.5	ENSG00000261040.2			ENSG00000271359.1	4	2	KICH,LUAD	0	0	0	0	0	0	50	0	0	0	0	50	0	0	0	0	0	0	0	0	RP11-84C13.1
ENSG00000132832.5	ENSG00000261114.1			ENSG00000211683.3	4	2	OV,UCEC	0	0	0	0	0	0	0	0	0	0	0	0	0	50	0	0	0	0	0	50	KB-1572G7.3
ENSG00000132832.5	ENSG00000261218.1			ENSG00000246339.4	4	2	BLCA,OV	50	0	0	0	0	0	0	0	0	0	0	0	0	50	0	0	0	0	0	0	EXTL3-AS1
ENSG00000132832.5	ENSG00000261269.1			ENSG00000269815.1	4	2	BLCA,OV	50	0	0	0	0	0	0	0	0	0	0	0	0	50	0	0	0	0	0	0	CTD-2278I10.4
ENSG00000132832.5	ENSG00000261270.1			ENSG00000251131.1	4	2	BRCA,READ	0	50	0	0	0	0	0	0	0	0	0	0	0	0	0	50	0	0	0	0	CTD-2035E11.3
ENSG00000132832.5	ENSG00000261366.1			ENSG00000255198.3	4	2	COAD,UCEC	0	0	0	50	0	0	0	0	0	0	0	0	0	0	0	0	0	0	0	50	SNHG9
ENSG00000132832.5	ENSG00000261448.1			ENSG00000259953.1	4	2	COAD,SKCM	0	0	0	50	0	0	0	0	0	0	0	0	0	0	0	0	50	0	0	0	RP11-4O1.2
ENSG00000132832.5	ENSG00000261468.1			ENSG00000269707.1	4	2	KIRC,KIRP	0	0	0	0	0	0	0	50	50	0	0	0	0	0	0	0	0	0	0	0	RP11-13J10.1
ENSG00000132832.5	ENSG00000261490.1			ENSG00000271737.1	4	2	KIRC,LUAD	0	0	0	0	0	0	0	50	0	0	0	50	0	0	0	0	0	0	0	0	CTB-113I20.2
ENSG00000132832.5	ENSG00000261596.1			ENSG00000271780.1	4	2	KIRC,LUAD	0	0	0	0	0	0	0	50	0	0	0	50	0	0	0	0	0	0	0	0	RP11-1017G21.5
ENSG00000132832.5	ENSG00000261827.1			ENSG00000260774.1	4	2	LIHC,OV	0	0	0	0	0	0	0	0	0	0	50	0	0	50	0	0	0	0	0	0	CTD-2083E4.4
ENSG00000132832.5	ENSG00000262222.1			ENSG00000245614.2	4	2	LIHC,LUAD	0	0	0	0	0	0	0	0	0	0	50	50	0	0	0	0	0	0	0	0	DDX11-AS1
ENSG00000132832.5	ENSG00000262692.1			ENSG00000227217.1	4	2	LUAD,SKCM	0	0	0	0	0	0	0	0	0	0	0	50	0	0	0	0	50	0	0	0	RP11-367J7.3
ENSG00000132832.5	ENSG00000263013.1			ENSG00000240875.1	4	2	LUAD,THCA	0	0	0	0	0	0	0	0	0	0	0	50	0	0	0	0	0	0	50	0	LINC00886
ENSG00000132832.5	ENSG00000263394.1			ENSG00000259925.1	4	2	LUAD,PRAD	0	0	0	0	0	0	0	0	0	0	0	50	0	0	50	0	0	0	0	0	CTA-363E6.2
ENSG00000132832.5	ENSG00000263400.2			ENSG00000262873.1	4	2	LUAD,OV	0	0	0	0	0	0	0	0	0	0	0	50	0	50	0	0	0	0	0	0	CTD-2561B21.11
ENSG00000132832.5	ENSG00000264016.2			ENSG00000269202.1	4	2	LUAD,OV	0	0	0	0	0	0	0	0	0	0	0	50	0	50	0	0	0	0	0	0	RP4-614O4.12
ENSG00000132832.5	ENSG00000264707.1			ENSG00000234390.4	4	2	OV,SKCM	0	0	0	0	0	0	0	0	0	0	0	0	0	50	0	0	50	0	0	0	USP27X-AS1
ENSG00000132832.5	ENSG00000265148.1			ENSG00000264456.1	4	2	OV,SKCM	0	0	0	0	0	0	0	0	0	0	0	0	0	50	0	0	50	0	0	0	RP11-848P1.2
ENSG00000132832.5	ENSG00000265743.1			ENSG00000271109.1	4	2	PRAD,SKCM	0	0	0	0	0	0	0	0	0	0	0	0	0	0	50	0	50	0	0	0	CTC-523E23.11
ENSG00000132832.5	ENSG00000266088.1			ENSG00000253917.3	4	2	PRAD,UCEC	0	0	0	0	0	0	0	0	0	0	0	0	0	0	50	0	0	0	0	50	AC226119.5
ENSG00000132832.5	ENSG00000266389.1			ENSG00000249348.1	4	1	COAD	0	0	0	100	0	0	0	0	0	0	0	0	0	0	0	0	0	0	0	0	UGDH-AS1
ENSG00000132832.5	ENSG00000266709.1			ENSG00000269793.1	4	1	GBM	0	0	0	0	100	0	0	0	0	0	0	0	0	0	0	0	0	0	0	0	AC006115.3
ENSG00000132832.5	ENSG00000266923.1			ENSG00000248668.1	4	1	KICH	0	0	0	0	0	0	100	0	0	0	0	0	0	0	0	0	0	0	0	0	OXCT1-AS1
ENSG00000132832.5	ENSG00000266947.1			ENSG00000255164.1	4	1	KICH	0	0	0	0	0	0	100	0	0	0	0	0	0	0	0	0	0	0	0	0	RP5-1047A19.4
ENSG00000132832.5	ENSG00000267010.1			ENSG00000267575.2	4	1	KICH	0	0	0	0	0	0	100	0	0	0	0	0	0	0	0	0	0	0	0	0	CTC-459F4.3
ENSG00000132832.5	ENSG00000267040.2			ENSG00000267776.1	4	1	KICH	0	0	0	0	0	0	100	0	0	0	0	0	0	0	0	0	0	0	0	0	AC006116.24
ENSG00000132832.5	ENSG00000267074.1			ENSG00000213468.3	4	1	UCEC	0	0	0	0	0	0	0	0	0	0	0	0	0	0	0	0	0	0	0	100	RP11-453F18__B.1
ENSG00000132832.5	ENSG00000267107.2			ENSG00000260593.1	4	1	CESC	0	0	100	0	0	0	0	0	0	0	0	0	0	0	0	0	0	0	0	0	RP11-432I5.2
ENSG00000132832.5	ENSG00000267272.1			ENSG00000261795.1	4	1	GBM	0	0	0	0	100	0	0	0	0	0	0	0	0	0	0	0	0	0	0	0	RP11-90P13.1
ENSG00000132832.5	ENSG00000267344.1			ENSG00000188825.9	4	1	KIRC	0	0	0	0	0	0	0	100	0	0	0	0	0	0	0	0	0	0	0	0	LINC00910
ENSG00000132832.5	ENSG00000267364.1			ENSG00000227195.4	4	1	KIRC	0	0	0	0	0	0	0	100	0	0	0	0	0	0	0	0	0	0	0	0	MIR663A
ENSG00000132832.5	ENSG00000267416.1			ENSG00000230513.1	4	1	KIRC	0	0	0	0	0	0	0	100	0	0	0	0	0	0	0	0	0	0	0	0	THAP7-AS1
ENSG00000132832.5	ENSG00000267547.1			ENSG00000234432.3	4	1	KIRC	0	0	0	0	0	0	0	100	0	0	0	0	0	0	0	0	0	0	0	0	RP11-1275H24.1
ENSG00000132832.5	ENSG00000267654.1			ENSG00000249637.1	4	1	KIRC	0	0	0	0	0	0	0	100	0	0	0	0	0	0	0	0	0	0	0	0	CTC-329D1.2
ENSG00000132832.5	ENSG00000267731.1			ENSG00000272523.1	4	1	KIRC	0	0	0	0	0	0	0	100	0	0	0	0	0	0	0	0	0	0	0	0	LINC01023
ENSG00000132832.5	ENSG00000267745.1			ENSG00000273084.1	4	1	KIRC	0	0	0	0	0	0	0	100	0	0	0	0	0	0	0	0	0	0	0	0	RP11-1275H24.3
ENSG00000132832.5	ENSG00000267787.1			ENSG00000228294.2	4	1	LUAD	0	0	0	0	0	0	0	0	0	0	0	100	0	0	0	0	0	0	0	0	BMS1P17
ENSG00000132832.5	ENSG00000268001.1			ENSG00000226786.2	4	1	OV	0	0	0	0	0	0	0	0	0	0	0	0	0	100	0	0	0	0	0	0	RP1-167F1.2
ENSG00000132832.5	ENSG00000268027.1			ENSG00000233250.1	4	1	OV	0	0	0	0	0	0	0	0	0	0	0	0	0	100	0	0	0	0	0	0	RP3-339A18.6
ENSG00000132832.5	ENSG00000268802.1			ENSG00000267254.1	4	1	OV	0	0	0	0	0	0	0	0	0	0	0	0	0	100	0	0	0	0	0	0	CTD-2162K18.5
ENSG00000132832.5	ENSG00000268804.1			ENSG00000270103.2	4	1	OV	0	0	0	0	0	0	0	0	0	0	0	0	0	100	0	0	0	0	0	0	RNU11
ENSG00000132832.5	ENSG00000269640.1			ENSG00000272945.1	4	1	OV	0	0	0	0	0	0	0	0	0	0	0	0	0	100	0	0	0	0	0	0	CTD-3216D2.5
ENSG00000132832.5	ENSG00000270069.1			ENSG00000261360.1	4	1	OV	0	0	0	0	0	0	0	0	0	0	0	0	0	100	0	0	0	0	0	0	CTD-2165H16.4
ENSG00000132832.5	ENSG00000270100.1			ENSG00000225760.1	4	1	SKCM	0	0	0	0	0	0	0	0	0	0	0	0	0	0	0	0	100	0	0	0	LINC00431
ENSG00000132832.5	ENSG00000270164.1			ENSG00000242641.1	4	1	UCEC	0	0	0	0	0	0	0	0	0	0	0	0	0	0	0	0	0	0	0	100	LINC00971
ENSG00000132832.5	ENSG00000271420.1			ENSG00000260655.1	3	6	BLCA,BRCA,LUAD,SKCM,STAD,THCA	16.6667	16.6667	0	0	0	0	0	0	0	0	0	16.6667	0	0	0	0	16.6667	16.6667	16.6667	0	CTA-250D10.23
ENSG00000132832.5	ENSG00000271722.1			ENSG00000245954.2	3	6	BRCA,KIRC,LUAD,SKCM,STAD,THCA	0	16.6667	0	0	0	0	0	16.6667	0	0	0	16.6667	0	0	0	0	16.6667	16.6667	16.6667	0	RP11-18H21.1
ENSG00000132832.5	ENSG00000271856.1			ENSG00000229124.2	3	5	BLCA,BRCA,LIHC,LUAD,STAD	20	20	0	0	0	0	0	0	0	0	20	20	0	0	0	0	0	20	0	0	VIM-AS1
ENSG00000132832.5	ENSG00000271964.1			ENSG00000230747.1	3	5	BRCA,KIRC,LUAD,STAD,THCA	0	20	0	0	0	0	0	20	0	0	0	20	0	0	0	0	0	20	20	0	AC021188.4
ENSG00000132832.5	ENSG00000272053.1			ENSG00000254802.1	3	5	BRCA,KIRC,LUAD,SKCM,STAD	0	20	0	0	0	0	0	20	0	0	0	20	0	0	0	0	20	20	0	0	AC022182.3
ENSG00000132832.5	ENSG00000272081.1			ENSG00000226312.3	3	4	BRCA,LUAD,LUSC,OV	0	25	0	0	0	0	0	0	0	0	0	25	25	25	0	0	0	0	0	0	CFLAR-AS1
ENSG00000132832.5	ENSG00000272211.1			ENSG00000231528.2	3	4	BLCA,LIHC,LUAD,THCA	25	0	0	0	0	0	0	0	0	0	25	25	0	0	0	0	0	0	25	0	FAM225A
ENSG00000132832.5	ENSG00000272282.1			ENSG00000260517.1	3	4	BLCA,BRCA,LUAD,THCA	25	25	0	0	0	0	0	0	0	0	0	25	0	0	0	0	0	0	25	0	RP11-426C22.5
ENSG00000132832.5	ENSG00000272288.1			ENSG00000272211.1	3	4	BRCA,KIRC,LUAD,STAD	0	25	0	0	0	0	0	25	0	0	0	25	0	0	0	0	0	25	0	0	RP11-347P5.1
ENSG00000132832.5	ENSG00000272379.1			ENSG00000234290.2	3	4	BRCA,HNSC,KIRC,LUAD	0	25	0	0	0	25	0	25	0	0	0	25	0	0	0	0	0	0	0	0	AC116366.6
ENSG00000132832.5	ENSG00000272382.1			ENSG00000235117.2	3	4	BRCA,HNSC,LUAD,UCEC	0	25	0	0	0	25	0	0	0	0	0	25	0	0	0	0	0	0	0	25	RP11-229P13.20
ENSG00000132832.5	ENSG00000272498.1			ENSG00000241490.1	3	4	BRCA,LUAD,SKCM,THCA	0	25	0	0	0	0	0	0	0	0	0	25	0	0	0	0	25	0	25	0	RP11-553L6.2
ENSG00000132832.5	ENSG00000272529.1			ENSG00000266709.1	3	4	BRCA,HNSC,LUAD,STAD	0	25	0	0	0	25	0	0	0	0	0	25	0	0	0	0	0	25	0	0	RP11-214O1.2
ENSG00000132832.5	ENSG00000272666.1			ENSG00000272498.1	3	4	BRCA,LUAD,OV,SKCM	0	25	0	0	0	0	0	0	0	0	0	25	0	25	0	0	25	0	0	0	RP11-415F23.3
ENSG00000132832.5	ENSG00000272669.1			ENSG00000179743.2	3	3	BLCA,CESC,COAD	33.3333	0	33.3333	33.3333	0	0	0	0	0	0	0	0	0	0	0	0	0	0	0	0	RP11-169K16.9
ENSG00000132832.5	ENSG00000272761.1			ENSG00000223685.1	3	3	KICH,KIRC,KIRP	0	0	0	0	0	0	33.3333	33.3333	33.3333	0	0	0	0	0	0	0	0	0	0	0	LINC00571
ENSG00000132832.5	ENSG00000272796.1			ENSG00000268913.1	3	3	KICH,KIRC,SKCM	0	0	0	0	0	0	33.3333	33.3333	0	0	0	0	0	0	0	0	33.3333	0	0	0	AC026806.2
ENSG00000132832.5	ENSG00000272914.1			ENSG00000262766.1	3	3	BLCA,KIRP,OV	33.3333	0	0	0	0	0	0	0	33.3333	0	0	0	0	33.3333	0	0	0	0	0	0	RP11-196G11.4
ENSG00000132832.5	ENSG00000273065.1			ENSG00000223764.2	3	3	BLCA,BRCA,LUAD	33.3333	33.3333	0	0	0	0	0	0	0	0	0	33.3333	0	0	0	0	0	0	0	0	RP11-54O7.3
ENSG00000132832.5	ENSG00000273096.1			ENSG00000227540.1	3	3	BLCA,SKCM,STAD	33.3333	0	0	0	0	0	0	0	0	0	0	0	0	0	0	0	33.3333	33.3333	0	0	RP11-152N13.5
ENSG00000132832.5	ENSG00000273112.1			ENSG00000260833.2	3	3	BLCA,HNSC,KIRC	33.3333	0	0	0	0	33.3333	0	33.3333	0	0	0	0	0	0	0	0	0	0	0	0	AC124789.1
ENSG00000132832.5	ENSG00000273188.1			ENSG00000262147.1	3	3	BLCA,LUAD,STAD	33.3333	0	0	0	0	0	0	0	0	0	0	33.3333	0	0	0	0	0	33.3333	0	0	RP13-638C3.3
ENSG00000132832.5	ENSG00000273272.1			ENSG00000263327.2	3	3	BLCA,KIRP,LGG	33.3333	0	0	0	0	0	0	0	33.3333	33.3333	0	0	0	0	0	0	0	0	0	0	TAPT1-AS1
ENSG00000132832.5	ENSG00000273341.1			ENSG00000223960.2	3	3	BLCA,OV,UCEC	33.3333	0	0	0	0	0	0	0	0	0	0	0	0	33.3333	0	0	0	0	0	33.3333	AC009948.5
ENSG00000132832.5	ENSG00000273348.1			ENSG00000226950.2	3	3	BLCA,LUAD,THCA	33.3333	0	0	0	0	0	0	0	0	0	0	33.3333	0	0	0	0	0	0	33.3333	0	DANCR
ENSG00000132832.5	ENSG00000273388.1			ENSG00000227885.1	3	3	BLCA,KIRP,OV	33.3333	0	0	0	0	0	0	0	33.3333	0	0	0	0	33.3333	0	0	0	0	0	0	RP11-79N23.1
ENSG00000132832.5	ENSG00000273445.1			ENSG00000231721.2	3	3	BLCA,CESC,SKCM	33.3333	0	33.3333	0	0	0	0	0	0	0	0	0	0	0	0	0	33.3333	0	0	0	MKLN1-AS1
ENSG00000142396.6	ENSG00000228126.1			ENSG00000232759.1	3	3	BLCA,BRCA,HNSC	33.3333	33.3333	0	0	0	33.3333	0	0	0	0	0	0	0	0	0	0	0	0	0	0	AC002480.3
ENSG00000142396.6	ENSG00000228794.4			ENSG00000249669.3	3	3	BLCA,KIRC,OV	33.3333	0	0	0	0	0	0	33.3333	0	0	0	0	0	33.3333	0	0	0	0	0	0	MIR143HG
ENSG00000142396.6	ENSG00000231346.1			ENSG00000259807.1	3	3	BLCA,STAD,THCA	33.3333	0	0	0	0	0	0	0	0	0	0	0	0	0	0	0	0	33.3333	33.3333	0	RP11-426C22.4
ENSG00000005206.12	ENSG00000182165.13			ENSG00000267107.2	3	3	BLCA,BRCA,UCEC	33.3333	33.3333	0	0	0	0	0	0	0	0	0	0	0	0	0	0	0	0	0	33.3333	AC011526.1
ENSG00000005206.12	ENSG00000229227.4			ENSG00000272288.1	3	3	BLCA,BRCA,KIRP	33.3333	33.3333	0	0	0	0	0	0	33.3333	0	0	0	0	0	0	0	0	0	0	0	RP11-140K17.3
ENSG00000005206.12	ENSG00000237298.4			ENSG00000273179.1	3	3	BLCA,KIRP,OV	33.3333	0	0	0	0	0	0	0	33.3333	0	0	0	0	33.3333	0	0	0	0	0	0	RP11-20I20.4
ENSG00000005206.12	ENSG00000244513.2			ENSG00000273000.1	3	3	BLCA,LIHC,OV	33.3333	0	0	0	0	0	0	0	0	0	33.3333	0	0	33.3333	0	0	0	0	0	0	KB-1572G7.2
ENSG00000005206.12	ENSG00000254694.1			ENSG00000224167.1	3	3	BLCA,KIRC,THCA	33.3333	0	0	0	0	0	0	33.3333	0	0	0	0	0	0	0	0	0	0	33.3333	0	RP3-522D1.1
ENSG00000005206.12	ENSG00000259894.1			ENSG00000255517.2	3	3	BLCA,LUAD,THCA	33.3333	0	0	0	0	0	0	0	0	0	0	33.3333	0	0	0	0	0	0	33.3333	0	CTD-3074O7.5
ENSG00000005206.12	ENSG00000264247.1			ENSG00000180769.4	3	3	BLCA,LUAD,THCA	33.3333	0	0	0	0	0	0	0	0	0	0	33.3333	0	0	0	0	0	0	33.3333	0	WDFY3-AS2
ENSG00000005206.12	ENSG00000267390.1			ENSG00000231734.4	3	3	BRCA,KIRC,THCA	0	33.3333	0	0	0	0	0	33.3333	0	0	0	0	0	0	0	0	0	0	33.3333	0	RP6-206I17.2
ENSG00000005206.12	ENSG00000269983.1			ENSG00000259070.1	3	3	BRCA,LUAD,THCA	0	33.3333	0	0	0	0	0	0	0	0	0	33.3333	0	0	0	0	0	0	33.3333	0	LINC00639
ENSG00000132832.5	ENSG00000206028.1			ENSG00000266912.1	3	3	BRCA,KIRC,OV	0	33.3333	0	0	0	0	0	33.3333	0	0	0	0	0	33.3333	0	0	0	0	0	0	CTC-325H20.2
ENSG00000132832.5	ENSG00000224298.2			ENSG00000273247.1	3	3	BRCA,KIRC,SKCM	0	33.3333	0	0	0	0	0	33.3333	0	0	0	0	0	0	0	0	33.3333	0	0	0	RP11-83A24.2
ENSG00000132832.5	ENSG00000225783.2			ENSG00000214548.10	3	3	BRCA,KICH,LUAD	0	33.3333	0	0	0	0	33.3333	0	0	0	0	33.3333	0	0	0	0	0	0	0	0	MEG3
ENSG00000132832.5	ENSG00000228427.1			ENSG00000225938.1	3	3	BRCA,HNSC,KIRC	0	33.3333	0	0	0	33.3333	0	33.3333	0	0	0	0	0	0	0	0	0	0	0	0	RP4-575N6.4
ENSG00000132832.5	ENSG00000230812.1			ENSG00000225948.2	3	3	BRCA,LUAD,SKCM	0	33.3333	0	0	0	0	0	0	0	0	0	33.3333	0	0	0	0	33.3333	0	0	0	RP11-554I8.1
ENSG00000132832.5	ENSG00000231721.2			ENSG00000228649.4	3	3	BRCA,HNSC,KIRC	0	33.3333	0	0	0	33.3333	0	33.3333	0	0	0	0	0	0	0	0	0	0	0	0	AC005682.5
ENSG00000132832.5	ENSG00000233355.2			ENSG00000235237.1	3	3	BRCA,HNSC,THCA	0	33.3333	0	0	0	33.3333	0	0	0	0	0	0	0	0	0	0	0	0	33.3333	0	RP1-151B14.6
ENSG00000132832.5	ENSG00000236481.1			ENSG00000248019.2	3	3	BRCA,CESC,OV	0	33.3333	33.3333	0	0	0	0	0	0	0	0	0	0	33.3333	0	0	0	0	0	0	FAM13A-AS1
ENSG00000132832.5	ENSG00000238164.2			ENSG00000256128.1	3	3	BRCA,KIRC,LUAD	0	33.3333	0	0	0	0	0	33.3333	0	0	0	33.3333	0	0	0	0	0	0	0	0	LINC00944
ENSG00000132832.5	ENSG00000259834.1			ENSG00000258424.1	3	3	BRCA,KIRP,OV	0	33.3333	0	0	0	0	0	0	33.3333	0	0	0	0	33.3333	0	0	0	0	0	0	RP11-471B22.2
ENSG00000132832.5	ENSG00000260997.1			ENSG00000258929.2	3	3	BRCA,KIRC,SKCM	0	33.3333	0	0	0	0	0	33.3333	0	0	0	0	0	0	0	0	33.3333	0	0	0	RP11-58E21.3
ENSG00000132832.5	ENSG00000261644.1			ENSG00000261366.1	3	3	BRCA,KIRC,OV	0	33.3333	0	0	0	0	0	33.3333	0	0	0	0	0	33.3333	0	0	0	0	0	0	MANEA-AS1
ENSG00000132832.5	ENSG00000262370.1			ENSG00000261448.1	3	3	BRCA,HNSC,THCA	0	33.3333	0	0	0	33.3333	0	0	0	0	0	0	0	0	0	0	0	0	33.3333	0	CTD-2576D5.4
ENSG00000132832.5	ENSG00000265206.2			ENSG00000267010.1	3	3	BRCA,HNSC,SKCM	0	33.3333	0	0	0	33.3333	0	0	0	0	0	0	0	0	0	0	33.3333	0	0	0	RP11-108P20.1
ENSG00000132832.5	ENSG00000267121.1			ENSG00000231346.1	3	3	BRCA,LGG,LUAD	0	33.3333	0	0	0	0	0	0	0	33.3333	0	33.3333	0	0	0	0	0	0	0	0	RP5-836N10.1
ENSG00000132832.5	ENSG00000269220.1			ENSG00000238164.2	3	3	CESC,LUAD,UCEC	0	0	33.3333	0	0	0	0	0	0	0	0	33.3333	0	0	0	0	0	0	0	33.3333	RP3-395M20.8
ENSG00000132832.5	ENSG00000272908.1			ENSG00000269473.1	3	3	CESC,LIHC,OV	0	0	33.3333	0	0	0	0	0	0	0	33.3333	0	0	33.3333	0	0	0	0	0	0	CTD-2619J13.19
ENSG00000142396.6	ENSG00000239569.2			ENSG00000240449.1	3	3	CESC,LUAD,OV	0	0	33.3333	0	0	0	0	0	0	0	0	33.3333	0	33.3333	0	0	0	0	0	0	RP4-584D14.5
ENSG00000142396.6	ENSG00000253704.1			ENSG00000255031.1	3	3	CESC,OV,THCA	0	0	33.3333	0	0	0	0	0	0	0	0	0	0	33.3333	0	0	0	0	33.3333	0	RP11-802E16.3
ENSG00000142396.6	ENSG00000260593.1			ENSG00000255135.3	3	3	CESC,STAD,THCA	0	0	33.3333	0	0	0	0	0	0	0	0	0	0	0	0	0	0	33.3333	33.3333	0	RP11-111M22.3
ENSG00000142396.6	ENSG00000261167.1			ENSG00000260136.1	3	3	CESC,KIRC,LUAD	0	0	33.3333	0	0	0	0	33.3333	0	0	0	33.3333	0	0	0	0	0	0	0	0	CTD-2270L9.4
ENSG00000142396.6	ENSG00000265479.1			ENSG00000260565.2	3	3	CESC,KIRP,OV	0	0	33.3333	0	0	0	0	0	33.3333	0	0	0	0	33.3333	0	0	0	0	0	0	ERVK13-1
ENSG00000142396.6	ENSG00000267040.2			ENSG00000273486.1	3	3	CESC,OV,SKCM	0	0	33.3333	0	0	0	0	0	0	0	0	0	0	33.3333	0	0	33.3333	0	0	0	RP11-731C17.2
ENSG00000142396.6	ENSG00000267787.1			ENSG00000235244.3	3	3	COAD,OV,THCA	0	0	0	33.3333	0	0	0	0	0	0	0	0	0	33.3333	0	0	0	0	33.3333	0	RP11-761E20.1
ENSG00000142396.6	ENSG00000269473.1			ENSG00000245146.2	3	3	COAD,KICH,SKCM	0	0	0	33.3333	0	0	33.3333	0	0	0	0	0	0	0	0	0	33.3333	0	0	0	LINC01024
ENSG00000142396.6	ENSG00000269983.1			ENSG00000271997.1	3	3	GBM,LUAD,OV	0	0	0	0	33.3333	0	0	0	0	0	0	33.3333	0	33.3333	0	0	0	0	0	0	RP11-97O12.6
ENSG00000163597.10	ENSG00000268543.1			ENSG00000235609.4	3	3	HNSC,KIRP,LUAD	0	0	0	0	0	33.3333	0	0	33.3333	0	0	33.3333	0	0	0	0	0	0	0	0	AF127936.7
ENSG00000167912.5	ENSG00000223552.1			ENSG00000215866.3	3	3	KIRC,LUAD,THCA	0	0	0	0	0	0	0	33.3333	0	0	0	33.3333	0	0	0	0	0	0	33.3333	0	RP11-426L16.8
ENSG00000167912.5	ENSG00000224429.3			ENSG00000267246.1	3	3	KIRC,OV,SKCM	0	0	0	0	0	0	0	33.3333	0	0	0	0	0	33.3333	0	0	33.3333	0	0	0	RP11-798G7.7
ENSG00000167912.5	ENSG00000230812.1			ENSG00000237310.1	3	3	KIRC,LIHC,THCA	0	0	0	0	0	0	0	33.3333	0	0	33.3333	0	0	0	0	0	0	0	33.3333	0	GS1-124K5.4
ENSG00000167912.5	ENSG00000241657.1			ENSG00000245281.2	3	3	KIRC,LUAD,THCA	0	0	0	0	0	0	0	33.3333	0	0	0	33.3333	0	0	0	0	0	0	33.3333	0	CTD-2547L16.1
ENSG00000170919.11	ENSG00000270069.1			ENSG00000244459.2	3	3	KIRC,LUAD,THCA	0	0	0	0	0	0	0	33.3333	0	0	0	33.3333	0	0	0	0	0	0	33.3333	0	RP11-1398P2.1
ENSG00000172965.10	ENSG00000179859.7			ENSG00000259225.2	3	3	KIRC,LUAD,THCA	0	0	0	0	0	0	0	33.3333	0	0	0	33.3333	0	0	0	0	0	0	33.3333	0	RP11-1008C21.1
ENSG00000172965.10	ENSG00000236871.2			ENSG00000235453.3	3	3	KIRP,LUAD,OV	0	0	0	0	0	0	0	0	33.3333	0	0	33.3333	0	33.3333	0	0	0	0	0	0	TOPORS-AS1
ENSG00000172965.10	ENSG00000237298.4			ENSG00000268006.1	3	3	KIRP,LIHC,OV	0	0	0	0	0	0	0	0	33.3333	0	33.3333	0	0	33.3333	0	0	0	0	0	0	PTOV1-AS1
ENSG00000172965.10	ENSG00000257433.1			ENSG00000269386.1	3	3	KIRP,LUAD,UCEC	0	0	0	0	0	0	0	0	33.3333	0	0	33.3333	0	0	0	0	0	0	0	33.3333	RAB11B-AS1
ENSG00000172965.10	ENSG00000271869.1			ENSG00000203709.5	3	3	KIRP,OV,STAD	0	0	0	0	0	0	0	0	33.3333	0	0	0	0	33.3333	0	0	0	33.3333	0	0	C1orf132
ENSG00000174171.4	ENSG00000247151.2			ENSG00000232593.2	3	3	KIRP,LUAD,OV	0	0	0	0	0	0	0	0	33.3333	0	0	33.3333	0	33.3333	0	0	0	0	0	0	RP11-258C19.5
ENSG00000175147.7	ENSG00000227285.1			ENSG00000225377.1	3	3	LIHC,LUAD,THCA	0	0	0	0	0	0	0	0	0	0	33.3333	33.3333	0	0	0	0	0	0	33.3333	0	RP5-1103G7.4
ENSG00000175147.7	ENSG00000227354.2			ENSG00000231365.1	3	3	LIHC,OV,SKCM	0	0	0	0	0	0	0	0	0	0	33.3333	0	0	33.3333	0	0	33.3333	0	0	0	RP11-418J17.1
ENSG00000175147.7	ENSG00000231611.1			ENSG00000236830.2	3	3	LIHC,THCA,UCEC	0	0	0	0	0	0	0	0	0	0	33.3333	0	0	0	0	0	0	0	33.3333	33.3333	CBR3-AS1
ENSG00000175147.7	ENSG00000232611.1			ENSG00000245149.3	3	3	LIHC,OV,READ	0	0	0	0	0	0	0	0	0	0	33.3333	0	0	33.3333	0	33.3333	0	0	0	0	RNF139-AS1
ENSG00000175147.7	ENSG00000240449.1			ENSG00000236144.2	3	3	OV,THCA,UCEC	0	0	0	0	0	0	0	0	0	0	0	0	0	33.3333	0	0	0	0	33.3333	33.3333	AD000090.2
ENSG00000175147.7	ENSG00000248019.2			ENSG00000231312.2	3	2	COAD,READ	0	0	0	50	0	0	0	0	0	0	0	0	0	0	0	50	0	0	0	0	AC007246.3
ENSG00000175147.7	ENSG00000250404.1			ENSG00000233183.2	3	2	COAD,UCEC	0	0	0	50	0	0	0	0	0	0	0	0	0	0	0	0	0	0	0	50	RP3-468B3.2
ENSG00000175147.7	ENSG00000255031.1			ENSG00000235954.2	3	2	COAD,READ	0	0	0	50	0	0	0	0	0	0	0	0	0	0	0	50	0	0	0	0	TTC28-AS1
ENSG00000175147.7	ENSG00000255135.3			ENSG00000254635.1	3	2	COAD,SKCM	0	0	0	50	0	0	0	0	0	0	0	0	0	0	0	0	50	0	0	0	WAC-AS1
ENSG00000175147.7	ENSG00000260136.1			ENSG00000225578.1	3	2	GBM,OV	0	0	0	0	50	0	0	0	0	0	0	0	0	50	0	0	0	0	0	0	NCBP2-AS1
ENSG00000175147.7	ENSG00000260593.1			ENSG00000233137.2	3	2	KICH,OV	0	0	0	0	0	0	50	0	0	0	0	0	0	50	0	0	0	0	0	0	RP11-220I1.1
ENSG00000175147.7	ENSG00000260874.1			ENSG00000235423.4	3	2	KICH,LUAD	0	0	0	0	0	0	50	0	0	0	0	50	0	0	0	0	0	0	0	0	RP11-282O18.3
ENSG00000175147.7	ENSG00000261326.2			ENSG00000240571.1	3	2	KICH,OV	0	0	0	0	0	0	50	0	0	0	0	0	0	50	0	0	0	0	0	0	RP11-775D22.3
ENSG00000175147.7	ENSG00000272335.1			ENSG00000249492.1	3	2	CESC,KICH	0	0	50	0	0	0	50	0	0	0	0	0	0	0	0	0	0	0	0	0	RP11-159F24.3
ENSG00000175701.6	ENSG00000239569.2			ENSG00000263586.1	3	2	KICH,KIRC	0	0	0	0	0	0	50	50	0	0	0	0	0	0	0	0	0	0	0	0	RP11-309N17.4
ENSG00000175701.6	ENSG00000244513.2			ENSG00000177337.3	3	2	KIRP,LUAD	0	0	0	0	0	0	0	0	50	0	0	50	0	0	0	0	0	0	0	0	DLGAP1-AS1
ENSG00000175701.6	ENSG00000253636.1			ENSG00000227908.3	3	2	BRCA,READ	0	50	0	0	0	0	0	0	0	0	0	0	0	0	0	50	0	0	0	0	CTD-2031P19.3
ENSG00000175701.6	ENSG00000260552.1			ENSG00000272468.1	3	2	BLCA,LUAD	50	0	0	0	0	0	0	0	0	0	0	50	0	0	0	0	0	0	0	0	RP1-86C11.7
ENSG00000175701.6	ENSG00000260593.1			ENSG00000226738.1	3	2	BLCA,BRCA	50	50	0	0	0	0	0	0	0	0	0	0	0	0	0	0	0	0	0	0	CTA-384D8.31
ENSG00000175701.6	ENSG00000268912.1			ENSG00000228288.2	3	2	BLCA,STAD	50	0	0	0	0	0	0	0	0	0	0	0	0	0	0	0	0	50	0	0	PCAT6
ENSG00000177410.8	ENSG00000227354.2			ENSG00000272825.1	3	2	BLCA,SKCM	50	0	0	0	0	0	0	0	0	0	0	0	0	0	0	0	50	0	0	0	LL21NC02-1C16.2
ENSG00000177410.8	ENSG00000230590.3			ENSG00000258301.2	3	2	BLCA,READ	50	0	0	0	0	0	0	0	0	0	0	0	0	0	0	50	0	0	0	0	RP11-488C13.5
ENSG00000177410.8	ENSG00000231074.4			ENSG00000232065.1	3	2	BRCA,LUAD	0	50	0	0	0	0	0	0	0	0	0	50	0	0	0	0	0	0	0	0	LINC01063
ENSG00000177410.8	ENSG00000231663.1			ENSG00000255026.1	3	2	BRCA,SKCM	0	50	0	0	0	0	0	0	0	0	0	0	0	0	0	0	50	0	0	0	RP11-326C3.2
ENSG00000177410.8	ENSG00000244184.1			ENSG00000271948.1	3	2	BRCA,LUAD	0	50	0	0	0	0	0	0	0	0	0	50	0	0	0	0	0	0	0	0	RP11-242F4.2
ENSG00000177410.8	ENSG00000260565.2			ENSG00000225434.2	3	2	BRCA,LUAD	0	50	0	0	0	0	0	0	0	0	0	50	0	0	0	0	0	0	0	0	RP11-63P12.6
ENSG00000177410.8	ENSG00000260593.1			ENSG00000229961.1	3	2	BRCA,SKCM	0	50	0	0	0	0	0	0	0	0	0	0	0	0	0	0	50	0	0	0	RP11-71G12.1
ENSG00000177640.11	ENSG00000179523.4			ENSG00000272382.1	3	2	BRCA,SKCM	0	50	0	0	0	0	0	0	0	0	0	0	0	0	0	0	50	0	0	0	CTD-2035E11.4
ENSG00000177640.11	ENSG00000215908.5			ENSG00000264247.1	3	2	CESC,COAD	0	0	50	50	0	0	0	0	0	0	0	0	0	0	0	0	0	0	0	0	LINC00909
ENSG00000177640.11	ENSG00000232710.1			ENSG00000269983.1	3	2	CESC,LUAD	0	0	50	0	0	0	0	0	0	0	0	50	0	0	0	0	0	0	0	0	RP11-497H16.9
ENSG00000177640.11	ENSG00000237037.5			ENSG00000227354.2	3	2	CESC,KIRC	0	0	50	0	0	0	0	50	0	0	0	0	0	0	0	0	0	0	0	0	RBM26-AS1
ENSG00000177640.11	ENSG00000257167.2			ENSG00000215908.5	3	2	CESC,OV	0	0	50	0	0	0	0	0	0	0	0	0	0	50	0	0	0	0	0	0	CROCCP2
ENSG00000177640.11	ENSG00000260285.1			ENSG00000273015.1	3	2	COAD,SKCM	0	0	0	50	0	0	0	0	0	0	0	0	0	0	0	0	50	0	0	0	LINC00938
ENSG00000177640.11	ENSG00000267080.1			ENSG00000259901.1	3	2	GBM,LUAD	0	0	0	0	50	0	0	0	0	0	0	50	0	0	0	0	0	0	0	0	RP5-991G20.4
ENSG00000177640.11	ENSG00000270069.1			ENSG00000244926.2	3	2	HNSC,OV	0	0	0	0	0	50	0	0	0	0	0	0	0	50	0	0	0	0	0	0	ALKBH3-AS1
ENSG00000177640.11	ENSG00000272870.1			ENSG00000272308.1	3	2	HNSC,LUAD	0	0	0	0	0	50	0	0	0	0	0	50	0	0	0	0	0	0	0	0	RP11-231G3.1
ENSG00000177738.3	ENSG00000262165.1			ENSG00000272690.1	3	2	HNSC,LUAD	0	0	0	0	0	50	0	0	0	0	0	50	0	0	0	0	0	0	0	0	RP11-803B1.8
ENSG00000177757.1	ENSG00000226029.1			ENSG00000223725.2	3	2	HNSC,LUAD	0	0	0	0	0	50	0	0	0	0	0	50	0	0	0	0	0	0	0	0	AC007879.5
ENSG00000177757.1	ENSG00000230590.3			ENSG00000232860.3	3	2	KICH,KIRC	0	0	0	0	0	0	50	50	0	0	0	0	0	0	0	0	0	0	0	0	SMG7-AS1
ENSG00000177757.1	ENSG00000241570.4			ENSG00000227372.6	3	2	KIRC,OV	0	0	0	0	0	0	0	50	0	0	0	0	0	50	0	0	0	0	0	0	TP73-AS1
ENSG00000177757.1	ENSG00000259820.1			ENSG00000234129.3	3	2	KIRC,LUAD	0	0	0	0	0	0	0	50	0	0	0	50	0	0	0	0	0	0	0	0	RP11-120D5.1
ENSG00000177757.1	ENSG00000261431.1			ENSG00000225194.2	3	2	KIRC,LUAD	0	0	0	0	0	0	0	50	0	0	0	50	0	0	0	0	0	0	0	0	LINC00092
ENSG00000177757.1	ENSG00000272009.1			ENSG00000228203.2	3	2	KIRC,LUAD	0	0	0	0	0	0	0	50	0	0	0	50	0	0	0	0	0	0	0	0	RNF144A-AS1
ENSG00000177757.1	ENSG00000273290.1			ENSG00000228401.3	3	2	KIRC,LUAD	0	0	0	0	0	0	0	50	0	0	0	50	0	0	0	0	0	0	0	0	RP11-251M1.1
ENSG00000179523.4	ENSG00000215908.5			ENSG00000235999.1	3	2	KIRC,SKCM	0	0	0	0	0	0	0	50	0	0	0	0	0	0	0	0	50	0	0	0	RP11-403I13.8
ENSG00000179523.4	ENSG00000249492.1			ENSG00000225793.2	3	2	KIRC,THCA	0	0	0	0	0	0	0	50	0	0	0	0	0	0	0	0	0	0	50	0	RP1-234P15.4
ENSG00000179523.4	ENSG00000273486.1			ENSG00000238058.1	3	2	KIRC,KIRP	0	0	0	0	0	0	0	50	50	0	0	0	0	0	0	0	0	0	0	0	RP11-432J22.2
ENSG00000179743.2	ENSG00000263080.1			ENSG00000259877.1	3	2	KIRC,LIHC	0	0	0	0	0	0	0	50	0	0	50	0	0	0	0	0	0	0	0	0	RP11-46C24.7
ENSG00000179818.9	ENSG00000247240.3			ENSG00000268530.1	3	2	KIRC,KIRP	0	0	0	0	0	0	0	50	50	0	0	0	0	0	0	0	0	0	0	0	CTC-273B12.5
ENSG00000179818.9	ENSG00000257167.2			ENSG00000268756.1	3	2	KIRC,OV	0	0	0	0	0	0	0	50	0	0	0	0	0	50	0	0	0	0	0	0	AC104534.2
ENSG00000179859.7	ENSG00000203875.6			ENSG00000230487.3	3	2	KIRC,LUAD	0	0	0	0	0	0	0	50	0	0	0	50	0	0	0	0	0	0	0	0	PSMG3-AS1
ENSG00000179859.7	ENSG00000231993.1			ENSG00000227544.4	3	2	KIRC,LUAD	0	0	0	0	0	0	0	50	0	0	0	50	0	0	0	0	0	0	0	0	AC018647.3
ENSG00000179859.7	ENSG00000232388.2			ENSG00000228113.3	3	2	KIRC,LUAD	0	0	0	0	0	0	0	50	0	0	0	50	0	0	0	0	0	0	0	0	AC003991.3
ENSG00000179859.7	ENSG00000232710.1			ENSG00000231028.4	3	2	KIRC,LUAD	0	0	0	0	0	0	0	50	0	0	0	50	0	0	0	0	0	0	0	0	LINC00271
ENSG00000179859.7	ENSG00000236871.2			ENSG00000241990.1	3	2	KIRC,LUAD	0	0	0	0	0	0	0	50	0	0	0	50	0	0	0	0	0	0	0	0	RP6-109B7.3
ENSG00000153363.8	ENSG00000247092.2			ENSG00000247199.3	3	2	KIRC,LUAD	0	0	0	0	0	0	0	50	0	0	0	50	0	0	0	0	0	0	0	0	RP11-373N22.3
ENSG00000153363.8	ENSG00000251136.4			ENSG00000248636.2	3	2	KIRC,LUAD	0	0	0	0	0	0	0	50	0	0	0	50	0	0	0	0	0	0	0	0	RP11-768F21.1
ENSG00000153363.8	ENSG00000255717.2			ENSG00000265185.2	3	2	KIRC,KIRP	0	0	0	0	0	0	0	50	50	0	0	0	0	0	0	0	0	0	0	0	SNORD3B-1
ENSG00000177640.11	ENSG00000251136.4			ENSG00000268388.1	3	2	KIRC,LUAD	0	0	0	0	0	0	0	50	0	0	0	50	0	0	0	0	0	0	0	0	FENDRR
ENSG00000177640.11	ENSG00000255717.2			ENSG00000262823.1	3	2	KIRC,LUAD	0	0	0	0	0	0	0	50	0	0	0	50	0	0	0	0	0	0	0	0	RP13-580F15.2
ENSG00000179743.2	ENSG00000186594.8			ENSG00000254860.1	3	2	KIRP,OV	0	0	0	0	0	0	0	0	50	0	0	0	0	50	0	0	0	0	0	0	TMEM9B-AS1
ENSG00000186594.8	ENSG00000234883.2			ENSG00000225075.1	3	2	KIRP,OV	0	0	0	0	0	0	0	0	50	0	0	0	0	50	0	0	0	0	0	0	RP11-426L16.3
ENSG00000186594.8	ENSG00000235831.2			ENSG00000228801.5	3	2	KIRP,UCEC	0	0	0	0	0	0	0	0	50	0	0	0	0	0	0	0	0	0	0	50	RP11-110G21.1
ENSG00000188206.5	ENSG00000230844.2			ENSG00000238018.1	3	2	KIRP,OV	0	0	0	0	0	0	0	0	50	0	0	0	0	50	0	0	0	0	0	0	AC093110.3
ENSG00000214783.5	ENSG00000251136.4			ENSG00000182057.4	3	2	KIRP,LUAD	0	0	0	0	0	0	0	0	50	0	0	50	0	0	0	0	0	0	0	0	Z83851.3
ENSG00000215256.3	ENSG00000247092.2			ENSG00000263011.1	3	2	KIRP,LUAD	0	0	0	0	0	0	0	0	50	0	0	50	0	0	0	0	0	0	0	0	RP11-473M20.11
ENSG00000215256.3	ENSG00000251136.4			ENSG00000270143.1	3	2	KIRP,LUAD	0	0	0	0	0	0	0	0	50	0	0	50	0	0	0	0	0	0	0	0	AC004257.3
ENSG00000215417.6	ENSG00000230844.2			ENSG00000258515.1	3	2	KIRP,OV	0	0	0	0	0	0	0	0	50	0	0	0	0	50	0	0	0	0	0	0	RP11-203M5.7
ENSG00000215417.6	ENSG00000255198.3			ENSG00000261716.1	3	2	KIRP,OV	0	0	0	0	0	0	0	0	50	0	0	0	0	50	0	0	0	0	0	0	RP11-196G18.22
ENSG00000215417.6	ENSG00000255717.2			ENSG00000267025.1	3	2	KIRP,OV	0	0	0	0	0	0	0	0	50	0	0	0	0	50	0	0	0	0	0	0	AC015849.19
ENSG00000223949.2	ENSG00000230844.2			ENSG00000230337.1	3	2	LGG,STAD	0	0	0	0	0	0	0	0	0	50	0	0	0	0	0	0	0	50	0	0	RP4-635E18.6
ENSG00000225470.2	ENSG00000230844.2			ENSG00000231507.1	3	2	LGG,THCA	0	0	0	0	0	0	0	0	0	50	0	0	0	0	0	0	0	0	50	0	RP11-134P9.3
ENSG00000225484.2	ENSG00000251136.4			ENSG00000233527.4	3	2	LIHC,THCA	0	0	0	0	0	0	0	0	0	0	50	0	0	0	0	0	0	0	50	0	AC092295.7
ENSG00000225484.2	ENSG00000255717.2			ENSG00000267705.1	3	2	LIHC,SKCM	0	0	0	0	0	0	0	0	0	0	50	0	0	0	0	0	50	0	0	0	RP11-108P20.3
ENSG00000225733.1	ENSG00000247092.2			ENSG00000269918.1	3	2	LIHC,LUAD	0	0	0	0	0	0	0	0	0	0	50	50	0	0	0	0	0	0	0	0	AF131215.9
ENSG00000225733.1	ENSG00000251136.4			ENSG00000261770.1	3	2	LIHC,OV	0	0	0	0	0	0	0	0	0	0	50	0	0	50	0	0	0	0	0	0	CTC-459F4.1
ENSG00000225733.1	ENSG00000255717.2			ENSG00000175773.8	3	2	LUAD,THCA	0	0	0	0	0	0	0	0	0	0	0	50	0	0	0	0	0	0	50	0	RP11-121M22.1
ENSG00000225914.1	ENSG00000230844.2			ENSG00000196756.7	3	2	LUAD,STAD	0	0	0	0	0	0	0	0	0	0	0	50	0	0	0	0	0	50	0	0	SNHG17
ENSG00000225969.1	ENSG00000270081.1			ENSG00000214184.3	3	2	LUAD,OV	0	0	0	0	0	0	0	0	0	0	0	50	0	50	0	0	0	0	0	0	AC012487.2
ENSG00000225973.3	ENSG00000251136.4			ENSG00000224536.1	3	2	LUAD,THCA	0	0	0	0	0	0	0	0	0	0	0	50	0	0	0	0	0	0	50	0	RP11-134G8.7
ENSG00000225973.3	ENSG00000255717.2			ENSG00000226686.3	3	2	LUAD,THCA	0	0	0	0	0	0	0	0	0	0	0	50	0	0	0	0	0	0	50	0	AC012309.5
ENSG00000226381.3	ENSG00000251136.4			ENSG00000227925.1	3	2	LUAD,THCA	0	0	0	0	0	0	0	0	0	0	0	50	0	0	0	0	0	0	50	0	RP11-191N8.2
ENSG00000226381.3	ENSG00000255717.2			ENSG00000246763.2	3	2	LUAD,THCA	0	0	0	0	0	0	0	0	0	0	0	50	0	0	0	0	0	0	50	0	RGMB-AS1
ENSG00000228393.3	ENSG00000255198.3			ENSG00000249042.1	3	2	LUAD,THCA	0	0	0	0	0	0	0	0	0	0	0	50	0	0	0	0	0	0	50	0	CTD-2015H6.3
ENSG00000230844.2	ENSG00000233251.3			ENSG00000259071.1	3	2	LUAD,THCA	0	0	0	0	0	0	0	0	0	0	0	50	0	0	0	0	0	0	50	0	RP11-247L20.4
ENSG00000230844.2	ENSG00000235244.3			ENSG00000266999.1	3	2	LUAD,OV	0	0	0	0	0	0	0	0	0	0	0	50	0	50	0	0	0	0	0	0	AC015849.16
ENSG00000230844.2	ENSG00000236466.1			ENSG00000268364.1	3	2	LUAD,SKCM	0	0	0	0	0	0	0	0	0	0	0	50	0	0	0	0	50	0	0	0	SMC5-AS1
ENSG00000230844.2	ENSG00000237484.5			ENSG00000272040.1	3	2	LUAD,OV	0	0	0	0	0	0	0	0	0	0	0	50	0	50	0	0	0	0	0	0	CTC-366B18.4
ENSG00000230844.2	ENSG00000241168.1			ENSG00000223797.1	3	2	LUAD,THCA	0	0	0	0	0	0	0	0	0	0	0	50	0	0	0	0	0	0	50	0	ENTPD3-AS1
ENSG00000230844.2	ENSG00000242288.6			ENSG00000235027.1	3	2	LUAD,OV	0	0	0	0	0	0	0	0	0	0	0	50	0	50	0	0	0	0	0	0	AC068580.6
ENSG00000230844.2	ENSG00000243069.3			ENSG00000261582.1	3	2	LUSC,OV	0	0	0	0	0	0	0	0	0	0	0	0	50	50	0	0	0	0	0	0	RP4-614O4.11
ENSG00000230844.2	ENSG00000248360.3			ENSG00000221817.5	3	2	OV,SKCM	0	0	0	0	0	0	0	0	0	0	0	0	0	50	0	0	50	0	0	0	RP11-137L10.6
ENSG00000230844.2	ENSG00000249348.1			ENSG00000269397.1	3	2	OV,PRAD	0	0	0	0	0	0	0	0	0	0	0	0	0	50	50	0	0	0	0	0	CTB-92J24.2
ENSG00000230844.2	ENSG00000253352.4			ENSG00000227388.2	3	2	OV,STAD	0	0	0	0	0	0	0	0	0	0	0	0	0	50	0	0	0	50	0	0	RP11-112J3.16
ENSG00000230844.2	ENSG00000254254.1			ENSG00000257696.1	3	2	OV,THCA	0	0	0	0	0	0	0	0	0	0	0	0	0	50	0	0	0	0	50	0	RP11-175P13.2
ENSG00000230844.2	ENSG00000259380.1			ENSG00000259628.1	3	2	OV,SKCM	0	0	0	0	0	0	0	0	0	0	0	0	0	50	0	0	50	0	0	0	RP11-467H10.2
ENSG00000230844.2	ENSG00000259758.1			ENSG00000270605.1	3	2	OV,SKCM	0	0	0	0	0	0	0	0	0	0	0	0	0	50	0	0	50	0	0	0	RP5-1092A3.4
ENSG00000230844.2	ENSG00000259953.1			ENSG00000239415.1	3	2	OV,STAD	0	0	0	0	0	0	0	0	0	0	0	0	0	50	0	0	0	50	0	0	AP001469.9
ENSG00000230844.2	ENSG00000260032.1			ENSG00000241481.2	3	2	OV,UCEC	0	0	0	0	0	0	0	0	0	0	0	0	0	50	0	0	0	0	0	50	AC159540.2
ENSG00000230844.2	ENSG00000261355.1			ENSG00000246451.2	3	2	OV,SKCM	0	0	0	0	0	0	0	0	0	0	0	0	0	50	0	0	50	0	0	0	RP11-894P9.1
ENSG00000230844.2	ENSG00000264885.1			ENSG00000261372.1	3	2	OV,UCEC	0	0	0	0	0	0	0	0	0	0	0	0	0	50	0	0	0	0	0	50	RP11-529H20.6
ENSG00000230844.2	ENSG00000267002.1			ENSG00000261589.1	3	2	OV,SKCM	0	0	0	0	0	0	0	0	0	0	0	0	0	50	0	0	50	0	0	0	CTC-462L7.1
ENSG00000230844.2	ENSG00000269972.1			ENSG00000269936.2	3	2	OV,SKCM	0	0	0	0	0	0	0	0	0	0	0	0	0	50	0	0	50	0	0	0	MIR145
ENSG00000230844.2	ENSG00000269987.1			ENSG00000270580.1	3	2	OV,SKCM	0	0	0	0	0	0	0	0	0	0	0	0	0	50	0	0	50	0	0	0	RP11-1186N24.5
ENSG00000231312.2	ENSG00000251136.4			ENSG00000099869.6	3	1	BRCA	0	100	0	0	0	0	0	0	0	0	0	0	0	0	0	0	0	0	0	0	IGF2-AS
ENSG00000231312.2	ENSG00000255717.2			ENSG00000233251.3	3	1	COAD	0	0	0	100	0	0	0	0	0	0	0	0	0	0	0	0	0	0	0	0	AC007743.1
ENSG00000231486.3	ENSG00000233038.1			ENSG00000248360.3	3	1	COAD	0	0	0	100	0	0	0	0	0	0	0	0	0	0	0	0	0	0	0	0	LINC00504
ENSG00000231486.3	ENSG00000234883.2			ENSG00000228058.1	3	1	GBM	0	0	0	0	100	0	0	0	0	0	0	0	0	0	0	0	0	0	0	0	RP11-552D4.1
ENSG00000231486.3	ENSG00000235831.2			ENSG00000213742.2	3	1	KICH	0	0	0	0	0	0	100	0	0	0	0	0	0	0	0	0	0	0	0	0	RP4-694B14.5
ENSG00000231486.3	ENSG00000237248.3			ENSG00000250889.2	3	1	KICH	0	0	0	0	0	0	100	0	0	0	0	0	0	0	0	0	0	0	0	0	RP11-229C3.2
ENSG00000231486.3	ENSG00000242258.1			ENSG00000258940.2	3	1	KICH	0	0	0	0	0	0	100	0	0	0	0	0	0	0	0	0	0	0	0	0	RP11-407N17.5
ENSG00000231486.3	ENSG00000247774.2			ENSG00000267207.1	3	1	KICH	0	0	0	0	0	0	100	0	0	0	0	0	0	0	0	0	0	0	0	0	RP11-264B14.1
ENSG00000231486.3	ENSG00000251442.1			ENSG00000267581.1	3	1	KICH	0	0	0	0	0	0	100	0	0	0	0	0	0	0	0	0	0	0	0	0	CTC-559E9.4
ENSG00000231486.3	ENSG00000253701.1			ENSG00000083622.8	3	1	PRAD	0	0	0	0	0	0	0	0	0	0	0	0	0	0	100	0	0	0	0	0	AC000111.6
ENSG00000231486.3	ENSG00000268001.1			ENSG00000259380.1	3	1	COAD	0	0	0	100	0	0	0	0	0	0	0	0	0	0	0	0	0	0	0	0	RP11-346D14.1
ENSG00000231607.4	ENSG00000247092.2			ENSG00000236810.1	3	1	KIRC	0	0	0	0	0	0	0	100	0	0	0	0	0	0	0	0	0	0	0	0	RP5-886K2.3
ENSG00000231607.4	ENSG00000251136.4			ENSG00000260630.2	3	1	KIRC	0	0	0	0	0	0	0	100	0	0	0	0	0	0	0	0	0	0	0	0	SNAI3-AS1
ENSG00000231607.4	ENSG00000255717.2			ENSG00000266930.2	3	1	KIRC	0	0	0	0	0	0	0	100	0	0	0	0	0	0	0	0	0	0	0	0	CTD-2085J24.4
ENSG00000233038.1	ENSG00000247774.2			ENSG00000231856.1	3	1	KIRC	0	0	0	0	0	0	0	100	0	0	0	0	0	0	0	0	0	0	0	0	RP11-327P2.5
ENSG00000233183.2	ENSG00000251136.4			ENSG00000237422.1	3	1	KIRC	0	0	0	0	0	0	0	100	0	0	0	0	0	0	0	0	0	0	0	0	RP11-305L7.3
ENSG00000233183.2	ENSG00000255717.2			ENSG00000254477.1	3	1	KIRC	0	0	0	0	0	0	0	100	0	0	0	0	0	0	0	0	0	0	0	0	AP000640.10
ENSG00000233184.2	ENSG00000247092.2			ENSG00000255992.1	3	1	LUAD	0	0	0	0	0	0	0	0	0	0	0	100	0	0	0	0	0	0	0	0	RP11-417L19.4
ENSG00000233184.2	ENSG00000251136.4			ENSG00000228021.3	3	1	LUAD	0	0	0	0	0	0	0	0	0	0	0	100	0	0	0	0	0	0	0	0	RP11-383C5.3
ENSG00000233184.2	ENSG00000255717.2			ENSG00000234380.1	3	1	LUAD	0	0	0	0	0	0	0	0	0	0	0	100	0	0	0	0	0	0	0	0	AP000330.8
ENSG00000233251.3	ENSG00000251136.4			ENSG00000238042.1	3	1	LUAD	0	0	0	0	0	0	0	0	0	0	0	100	0	0	0	0	0	0	0	0	RP11-815M8.1
ENSG00000233251.3	ENSG00000255717.2			ENSG00000241280.1	3	1	LUAD	0	0	0	0	0	0	0	0	0	0	0	100	0	0	0	0	0	0	0	0	RP11-221J22.2
ENSG00000234456.3	ENSG00000234883.2			ENSG00000261578.1	3	1	LUAD	0	0	0	0	0	0	0	0	0	0	0	100	0	0	0	0	0	0	0	0	RP11-21L23.2
ENSG00000234456.3	ENSG00000251136.4			ENSG00000272864.1	3	1	LUAD	0	0	0	0	0	0	0	0	0	0	0	100	0	0	0	0	0	0	0	0	RP11-17E13.2
ENSG00000234883.2	ENSG00000235831.2			ENSG00000273162.1	3	1	LUAD	0	0	0	0	0	0	0	0	0	0	0	100	0	0	0	0	0	0	0	0	RP11-108L7.15
ENSG00000234883.2	ENSG00000237248.3			ENSG00000225411.2	3	1	OV	0	0	0	0	0	0	0	0	0	0	0	0	0	100	0	0	0	0	0	0	RP11-764K9.1
ENSG00000234883.2	ENSG00000268001.1			ENSG00000261420.1	3	1	OV	0	0	0	0	0	0	0	0	0	0	0	0	0	100	0	0	0	0	0	0	RP1-168L15.5
ENSG00000235560.3	ENSG00000247092.2			ENSG00000266541.1	3	1	OV	0	0	0	0	0	0	0	0	0	0	0	0	0	100	0	0	0	0	0	0	RP11-881L2.1
ENSG00000235560.3	ENSG00000251136.4			ENSG00000263766.1	3	1	OV	0	0	0	0	0	0	0	0	0	0	0	0	0	100	0	0	0	0	0	0	RP11-580I16.2
ENSG00000235560.3	ENSG00000255717.2			ENSG00000226891.2	3	1	OV	0	0	0	0	0	0	0	0	0	0	0	0	0	100	0	0	0	0	0	0	RP11-182I10.3
ENSG00000235831.2	ENSG00000237248.3			ENSG00000272787.1	3	1	OV	0	0	0	0	0	0	0	0	0	0	0	0	0	100	0	0	0	0	0	0	KB-226F1.2
ENSG00000235954.2	ENSG00000251136.4			ENSG00000266821.1	3	1	READ	0	0	0	0	0	0	0	0	0	0	0	0	0	0	0	100	0	0	0	0	RP11-6N17.2
ENSG00000235954.2	ENSG00000255717.2			ENSG00000255422.1	3	1	SKCM	0	0	0	0	0	0	0	0	0	0	0	0	0	0	0	0	100	0	0	0	AP002954.4
ENSG00000236466.1	ENSG00000255198.3			ENSG00000243479.3	3	1	STAD	0	0	0	0	0	0	0	0	0	0	0	0	0	0	0	0	0	100	0	0	MNX1-AS1
ENSG00000236850.4	ENSG00000247092.2			ENSG00000267011.1	3	1	THCA	0	0	0	0	0	0	0	0	0	0	0	0	0	0	0	0	0	0	100	0	CTB-50L17.16
ENSG00000236850.4	ENSG00000251136.4			ENSG00000228223.1	3	1	UCEC	0	0	0	0	0	0	0	0	0	0	0	0	0	0	0	0	0	0	0	100	HCG11
ENSG00000236850.4	ENSG00000255717.2			ENSG00000224914.2	3	1	UCEC	0	0	0	0	0	0	0	0	0	0	0	0	0	0	0	0	0	0	0	100	LINC00863
ENSG00000236859.2	ENSG00000247092.2			ENSG00000235527.2	3	1	UCEC	0	0	0	0	0	0	0	0	0	0	0	0	0	0	0	0	0	0	0	100	RP5-1073O3.7
ENSG00000236859.2	ENSG00000251136.4			ENSG00000260676.1	3	1	UCEC	0	0	0	0	0	0	0	0	0	0	0	0	0	0	0	0	0	0	0	100	RP11-510D19.1
ENSG00000236859.2	ENSG00000255717.2			ENSG00000267439.1	3	1	UCEC	0	0	0	0	0	0	0	0	0	0	0	0	0	0	0	0	0	0	0	100	AC002398.11
ENSG00000236943.2	ENSG00000245146.2			ENSG00000225528.1	2	4	BRCA,KIRC,LUAD,THCA	0	25	0	0	0	0	0	25	0	0	0	25	0	0	0	0	0	0	25	0	RP3-370M22.8
ENSG00000236943.2	ENSG00000254254.1			ENSG00000228784.3	2	4	BRCA,LUAD,OV,THCA	0	25	0	0	0	0	0	0	0	0	0	25	0	25	0	0	0	0	25	0	LINC00954
ENSG00000236943.2	ENSG00000270081.1			ENSG00000233093.1	2	4	BRCA,KIRC,LUAD,STAD	0	25	0	0	0	0	0	25	0	0	0	25	0	0	0	0	0	25	0	0	LINC00892
ENSG00000237248.3	ENSG00000268001.1			ENSG00000234663.1	2	4	BRCA,KIRC,LUAD,STAD	0	25	0	0	0	0	0	25	0	0	0	25	0	0	0	0	0	25	0	0	AC104820.2
ENSG00000237484.5	ENSG00000251136.4			ENSG00000237943.2	2	4	BRCA,LUAD,SKCM,STAD	0	25	0	0	0	0	0	0	0	0	0	25	0	0	0	0	25	25	0	0	PRKCQ-AS1
ENSG00000237484.5	ENSG00000255717.2			ENSG00000237989.1	2	4	BRCA,KIRC,STAD,THCA	0	25	0	0	0	0	0	25	0	0	0	0	0	0	0	0	0	25	25	0	AP001046.5
ENSG00000242258.1	ENSG00000247774.2			ENSG00000240143.1	2	4	BRCA,KIRC,LUAD,THCA	0	25	0	0	0	0	0	25	0	0	0	25	0	0	0	0	0	0	25	0	RP4-753P9.3
ENSG00000242375.1	ENSG00000247092.2			ENSG00000260101.1	2	4	BRCA,LUAD,SKCM,THCA	0	25	0	0	0	0	0	0	0	0	0	25	0	0	0	0	25	0	25	0	RP11-568N6.1
ENSG00000242375.1	ENSG00000251136.4			ENSG00000261596.1	2	4	BRCA,HNSC,LUAD,THCA	0	25	0	0	0	25	0	0	0	0	0	25	0	0	0	0	0	0	25	0	CTB-31N19.3
ENSG00000242375.1	ENSG00000255717.2			ENSG00000272529.1	2	4	BRCA,CESC,LUAD,OV	0	25	25	0	0	0	0	0	0	0	0	25	0	25	0	0	0	0	0	0	RP11-415F23.4
ENSG00000243069.3	ENSG00000251136.4			ENSG00000231999.2	2	3	BLCA,LUAD,THCA	33.3333	0	0	0	0	0	0	0	0	0	0	33.3333	0	0	0	0	0	0	33.3333	0	RP5-1007M22.2
ENSG00000243069.3	ENSG00000255717.2			ENSG00000237976.1	2	3	BLCA,BRCA,THCA	33.3333	33.3333	0	0	0	0	0	0	0	0	0	0	0	0	0	0	0	0	33.3333	0	RP11-126K1.6
ENSG00000245937.3	ENSG00000255717.2			ENSG00000224950.1	2	3	BRCA,LUAD,THCA	0	33.3333	0	0	0	0	0	0	0	0	0	33.3333	0	0	0	0	0	0	33.3333	0	RP5-1086K13.1
ENSG00000246067.3	ENSG00000247092.2			ENSG00000203739.3	2	3	BRCA,LIHC,OV	0	33.3333	0	0	0	0	0	0	0	0	33.3333	0	0	33.3333	0	0	0	0	0	0	RP11-296O14.3
ENSG00000246067.3	ENSG00000255717.2			ENSG00000225889.3	2	3	BRCA,THCA,UCEC	0	33.3333	0	0	0	0	0	0	0	0	0	0	0	0	0	0	0	0	33.3333	33.3333	AC074289.1
ENSG00000247092.2	ENSG00000247556.2			ENSG00000231964.1	2	3	BRCA,LUAD,THCA	0	33.3333	0	0	0	0	0	0	0	0	0	33.3333	0	0	0	0	0	0	33.3333	0	RP11-67C2.2
ENSG00000247092.2	ENSG00000249348.1			ENSG00000232470.1	2	3	BRCA,LUAD,OV	0	33.3333	0	0	0	0	0	0	0	0	0	33.3333	0	33.3333	0	0	0	0	0	0	RP11-313D6.3
ENSG00000247092.2	ENSG00000251022.2			ENSG00000259623.1	2	3	BRCA,SKCM,THCA	0	33.3333	0	0	0	0	0	0	0	0	0	0	0	0	0	0	33.3333	0	33.3333	0	RP11-156E6.1
ENSG00000247092.2	ENSG00000253738.1			ENSG00000260306.1	2	3	BRCA,LUAD,OV	0	33.3333	0	0	0	0	0	0	0	0	0	33.3333	0	33.3333	0	0	0	0	0	0	RP11-645C24.5
ENSG00000247092.2	ENSG00000254837.1			ENSG00000273096.1	2	3	BRCA,LUAD,OV	0	33.3333	0	0	0	0	0	0	0	0	0	33.3333	0	33.3333	0	0	0	0	0	0	RP3-508I15.20
ENSG00000247092.2	ENSG00000257621.3			ENSG00000272065.1	2	3	HNSC,KIRP,SKCM	0	0	0	0	0	33.3333	0	0	33.3333	0	0	0	0	0	0	0	33.3333	0	0	0	U91328.20
ENSG00000247092.2	ENSG00000263244.1			ENSG00000215458.4	2	3	LIHC,OV,THCA	0	0	0	0	0	0	0	0	0	0	33.3333	0	0	33.3333	0	0	0	0	33.3333	0	AP001053.11
ENSG00000247092.2	ENSG00000268001.1			ENSG00000214783.5	2	2	COAD,KIRC	0	0	0	50	0	0	0	50	0	0	0	0	0	0	0	0	0	0	0	0	POLR2J4
ENSG00000247092.2	ENSG00000270081.1			ENSG00000223949.2	2	2	COAD,LUAD	0	0	0	50	0	0	0	0	0	0	0	50	0	0	0	0	0	0	0	0	RP11-24J23.2
ENSG00000247092.2	ENSG00000270084.1			ENSG00000225969.1	2	2	COAD,HNSC	0	0	0	50	0	50	0	0	0	0	0	0	0	0	0	0	0	0	0	0	LINC00035
ENSG00000247556.2	ENSG00000251136.4			ENSG00000245937.3	2	2	COAD,THCA	0	0	0	50	0	0	0	0	0	0	0	0	0	0	0	0	0	0	50	0	CTC-228N24.3
ENSG00000247556.2	ENSG00000255717.2			ENSG00000226200.2	2	2	GBM,LUAD	0	0	0	0	50	0	0	0	0	0	0	50	0	0	0	0	0	0	0	0	RP11-50E11.3
ENSG00000248360.3	ENSG00000251136.4			ENSG00000238045.5	2	2	GBM,OV	0	0	0	0	50	0	0	0	0	0	0	0	0	50	0	0	0	0	0	0	AC009133.14
ENSG00000248360.3	ENSG00000255717.2			ENSG00000261663.1	2	2	GBM,OV	0	0	0	0	50	0	0	0	0	0	0	0	0	50	0	0	0	0	0	0	RP11-304L19.11
ENSG00000249348.1	ENSG00000251136.4			ENSG00000269925.1	2	2	GBM,OV	0	0	0	0	50	0	0	0	0	0	0	0	0	50	0	0	0	0	0	0	RP3-467L1.6
ENSG00000249348.1	ENSG00000255717.2			ENSG00000233330.1	2	2	KICH,SKCM	0	0	0	0	0	0	50	0	0	0	0	0	0	0	0	0	50	0	0	0	RP1-12G14.7
ENSG00000250714.3	ENSG00000251136.4			ENSG00000234630.1	2	2	KICH,OV	0	0	0	0	0	0	50	0	0	0	0	0	0	50	0	0	0	0	0	0	LL22NC03-2H8.4
ENSG00000250714.3	ENSG00000255717.2			ENSG00000224220.1	2	2	LUAD,LUSC	0	0	0	0	0	0	0	0	0	0	0	50	50	0	0	0	0	0	0	0	AC104699.1
ENSG00000251022.2	ENSG00000251136.4			ENSG00000228315.7	2	2	LUSC,OV	0	0	0	0	0	0	0	0	0	0	0	0	50	50	0	0	0	0	0	0	GUSBP11
ENSG00000251022.2	ENSG00000255717.2			ENSG00000229180.4	2	2	LUSC,OV	0	0	0	0	0	0	0	0	0	0	0	0	50	50	0	0	0	0	0	0	GS1-124K5.11
ENSG00000251136.4	ENSG00000253352.4			ENSG00000206417.4	2	2	OV,UCEC	0	0	0	0	0	0	0	0	0	0	0	0	0	50	0	0	0	0	0	50	H1FX-AS1
ENSG00000251136.4	ENSG00000253738.1			ENSG00000254341.1	2	2	BLCA,OV	50	0	0	0	0	0	0	0	0	0	0	0	0	50	0	0	0	0	0	0	SNORD87
ENSG00000251136.4	ENSG00000254635.1			ENSG00000261731.2	2	2	BLCA,OV	50	0	0	0	0	0	0	0	0	0	0	0	0	50	0	0	0	0	0	0	CTD-2358C21.4
ENSG00000251136.4	ENSG00000254837.1			ENSG00000263874.1	2	2	BLCA,OV	50	0	0	0	0	0	0	0	0	0	0	0	0	50	0	0	0	0	0	0	LINC00672
ENSG00000251136.4	ENSG00000255717.2			ENSG00000269996.1	2	2	BLCA,KIRP	50	0	0	0	0	0	0	0	50	0	0	0	0	0	0	0	0	0	0	0	RP11-343N15.5
ENSG00000251136.4	ENSG00000257621.3			ENSG00000271888.1	2	2	BLCA,LUAD	50	0	0	0	0	0	0	0	0	0	0	50	0	0	0	0	0	0	0	0	RP11-560J1.2
ENSG00000251136.4	ENSG00000259380.1			ENSG00000260160.1	2	2	BLCA,OV	50	0	0	0	0	0	0	0	0	0	0	0	0	50	0	0	0	0	0	0	CTC-471J1.2
ENSG00000251136.4	ENSG00000259673.1			ENSG00000212978.5	2	2	BLCA,LIHC	50	0	0	0	0	0	0	0	0	0	50	0	0	0	0	0	0	0	0	0	AC016747.3
ENSG00000251136.4	ENSG00000259758.1			ENSG00000225684.3	2	2	BLCA,THCA	50	0	0	0	0	0	0	0	0	0	0	0	0	0	0	0	0	0	50	0	FAM225B
ENSG00000251136.4	ENSG00000263244.1			ENSG00000226245.1	2	2	BLCA,OV	50	0	0	0	0	0	0	0	0	0	0	0	0	50	0	0	0	0	0	0	ZNF32-AS1
ENSG00000251136.4	ENSG00000264247.1			ENSG00000227531.1	2	2	BLCA,BRCA	50	50	0	0	0	0	0	0	0	0	0	0	0	0	0	0	0	0	0	0	RP11-202G18.1
ENSG00000251136.4	ENSG00000268001.1			ENSG00000233006.2	2	2	BLCA,THCA	50	0	0	0	0	0	0	0	0	0	0	0	0	0	0	0	0	0	50	0	AC034220.3
ENSG00000251136.4	ENSG00000269972.1			ENSG00000233627.2	2	2	BLCA,THCA	50	0	0	0	0	0	0	0	0	0	0	0	0	0	0	0	0	0	50	0	C4A-AS1
ENSG00000251136.4	ENSG00000270081.1			ENSG00000236914.3	2	2	BLCA,BRCA	50	50	0	0	0	0	0	0	0	0	0	0	0	0	0	0	0	0	0	0	RP11-1008C21.2
ENSG00000251136.4	ENSG00000270084.1			ENSG00000246090.2	2	2	BLCA,OV	50	0	0	0	0	0	0	0	0	0	0	0	0	50	0	0	0	0	0	0	RP11-696N14.1
ENSG00000251136.4	ENSG00000272005.1			ENSG00000255182.1	2	2	BLCA,OV	50	0	0	0	0	0	0	0	0	0	0	0	0	50	0	0	0	0	0	0	CTD-2517M22.14
ENSG00000251136.4	ENSG00000273015.1			ENSG00000257543.1	2	2	BLCA,KIRC	50	0	0	0	0	0	0	50	0	0	0	0	0	0	0	0	0	0	0	0	RP11-321F8.4
ENSG00000253352.4	ENSG00000255717.2			ENSG00000260418.1	2	2	BLCA,BRCA	50	50	0	0	0	0	0	0	0	0	0	0	0	0	0	0	0	0	0	0	RP3-406A7.7
ENSG00000253738.1	ENSG00000255717.2			ENSG00000261437.1	2	2	BLCA,THCA	50	0	0	0	0	0	0	0	0	0	0	0	0	0	0	0	0	0	50	0	RP11-22C11.2
ENSG00000254635.1	ENSG00000255717.2			ENSG00000261505.1	2	2	BLCA,OV	50	0	0	0	0	0	0	0	0	0	0	0	0	50	0	0	0	0	0	0	LA16c-358B7.3
ENSG00000254837.1	ENSG00000255717.2			ENSG00000264577.1	2	2	BLCA,OV	50	0	0	0	0	0	0	0	0	0	0	0	0	50	0	0	0	0	0	0	AC010761.8
ENSG00000255717.2	ENSG00000257621.3			ENSG00000268895.1	2	2	BLCA,LUAD	50	0	0	0	0	0	0	0	0	0	0	50	0	0	0	0	0	0	0	0	A1BG-AS1
ENSG00000255717.2	ENSG00000259380.1			ENSG00000269191.1	2	2	BLCA,OV	50	0	0	0	0	0	0	0	0	0	0	0	0	50	0	0	0	0	0	0	AC005387.2
ENSG00000255717.2	ENSG00000259673.1			ENSG00000269646.1	2	2	BLCA,LGG	50	0	0	0	0	0	0	0	0	50	0	0	0	0	0	0	0	0	0	0	CTD-2331H12.7
ENSG00000255717.2	ENSG00000259758.1			ENSG00000270010.1	2	2	BLCA,KIRC	50	0	0	0	0	0	0	50	0	0	0	0	0	0	0	0	0	0	0	0	CTD-2132N18.4
ENSG00000255717.2	ENSG00000259943.1			ENSG00000271151.1	2	2	BLCA,OV	50	0	0	0	0	0	0	0	0	0	0	0	0	50	0	0	0	0	0	0	RP11-394I13.2
ENSG00000255717.2	ENSG00000263244.1			ENSG00000272403.1	2	2	BLCA,SKCM	50	0	0	0	0	0	0	0	0	0	0	0	0	0	0	0	50	0	0	0	RP1-93H18.7
ENSG00000255717.2	ENSG00000264247.1			ENSG00000260773.1	2	2	BLCA,OV	50	0	0	0	0	0	0	0	0	0	0	0	0	50	0	0	0	0	0	0	RP11-352G18.2
ENSG00000255717.2	ENSG00000268001.1			ENSG00000245571.2	2	2	BLCA,KICH	50	0	0	0	0	0	50	0	0	0	0	0	0	0	0	0	0	0	0	0	AP001258.4
ENSG00000255717.2	ENSG00000269972.1			ENSG00000204623.4	2	2	BLCA,OV	50	0	0	0	0	0	0	0	0	0	0	0	0	50	0	0	0	0	0	0	ZNRD1-AS1
ENSG00000255717.2	ENSG00000269987.1			ENSG00000246089.3	2	2	BLCA,UCEC	50	0	0	0	0	0	0	0	0	0	0	0	0	0	0	0	0	0	0	50	RP11-115C21.2
ENSG00000255717.2	ENSG00000270081.1			ENSG00000251517.1	2	2	BLCA,BRCA	50	50	0	0	0	0	0	0	0	0	0	0	0	0	0	0	0	0	0	0	RP11-109E24.1
ENSG00000255717.2	ENSG00000270084.1			ENSG00000235919.3	2	2	BRCA,KIRC	0	50	0	0	0	0	0	50	0	0	0	0	0	0	0	0	0	0	0	0	ASH1L-AS1
ENSG00000255717.2	ENSG00000272005.1			ENSG00000267053.2	2	2	BRCA,OV	0	50	0	0	0	0	0	0	0	0	0	0	0	50	0	0	0	0	0	0	CTD-3162L10.1
ENSG00000255717.2	ENSG00000273015.1			ENSG00000231233.1	2	2	BRCA,THCA	0	50	0	0	0	0	0	0	0	0	0	0	0	0	0	0	0	0	50	0	CCDC147-AS1
ENSG00000005206.12	ENSG00000175061.13			ENSG00000253864.1	2	2	BRCA,KIRC	0	50	0	0	0	0	0	50	0	0	0	0	0	0	0	0	0	0	0	0	AC131025.8
ENSG00000005206.12	ENSG00000255121.2			ENSG00000254389.2	2	2	BRCA,STAD	0	50	0	0	0	0	0	0	0	0	0	0	0	0	0	0	0	50	0	0	RHPN1-AS1
ENSG00000005206.12	ENSG00000260336.1			ENSG00000260645.1	2	2	BRCA,OV	0	50	0	0	0	0	0	0	0	0	0	0	0	50	0	0	0	0	0	0	RP11-250B2.5
ENSG00000005206.12	ENSG00000267251.1			ENSG00000232545.1	2	2	BRCA,OV	0	50	0	0	0	0	0	0	0	0	0	0	0	50	0	0	0	0	0	0	KB-318B8.7
ENSG00000005206.12	ENSG00000269896.1			ENSG00000232973.7	2	2	BRCA,THCA	0	50	0	0	0	0	0	0	0	0	0	0	0	0	0	0	0	0	50	0	CYP1B1-AS1
ENSG00000005206.12	ENSG00000269990.1			ENSG00000236772.1	2	2	BRCA,OV	0	50	0	0	0	0	0	0	0	0	0	0	0	50	0	0	0	0	0	0	RP5-1184F4.5
ENSG00000170919.11	ENSG00000232611.1			ENSG00000242622.1	2	2	BRCA,OV	0	50	0	0	0	0	0	0	0	0	0	0	0	50	0	0	0	0	0	0	RP11-18H7.1
ENSG00000175061.13	ENSG00000175873.3			ENSG00000253930.1	2	2	BRCA,THCA	0	50	0	0	0	0	0	0	0	0	0	0	0	0	0	0	0	0	50	0	RP11-1149O23.2
ENSG00000175061.13	ENSG00000179406.6			ENSG00000269463.1	2	2	BRCA,OV	0	50	0	0	0	0	0	0	0	0	0	0	0	50	0	0	0	0	0	0	RP11-727F15.13
ENSG00000175061.13	ENSG00000182873.4			ENSG00000250073.2	2	2	BRCA,THCA	0	50	0	0	0	0	0	0	0	0	0	0	0	0	0	0	0	0	50	0	RP11-677M14.3
ENSG00000175061.13	ENSG00000188185.7			ENSG00000260787.1	2	2	BRCA,OV	0	50	0	0	0	0	0	0	0	0	0	0	0	50	0	0	0	0	0	0	RP11-797A18.4
ENSG00000175061.13	ENSG00000196810.4			ENSG00000225032.1	2	2	BRCA,OV	0	50	0	0	0	0	0	0	0	0	0	0	0	50	0	0	0	0	0	0	RP11-228B15.4
ENSG00000175061.13	ENSG00000215447.3			ENSG00000225541.1	2	2	BRCA,LGG	0	50	0	0	0	0	0	0	0	50	0	0	0	0	0	0	0	0	0	0	AC002480.5
ENSG00000175061.13	ENSG00000223768.1			ENSG00000247287.2	2	2	BRCA,LUAD	0	50	0	0	0	0	0	0	0	0	0	50	0	0	0	0	0	0	0	0	RP11-902B17.1
ENSG00000175061.13	ENSG00000225138.3			ENSG00000249639.1	2	2	BRCA,LIHC	0	50	0	0	0	0	0	0	0	0	50	0	0	0	0	0	0	0	0	0	CTB-138E5.1
ENSG00000175061.13	ENSG00000225234.1			ENSG00000254810.1	2	2	BRCA,KIRC	0	50	0	0	0	0	0	50	0	0	0	0	0	0	0	0	0	0	0	0	RP11-672A2.4
ENSG00000175061.13	ENSG00000225973.3			ENSG00000258867.1	2	2	BRCA,KIRC	0	50	0	0	0	0	0	50	0	0	0	0	0	0	0	0	0	0	0	0	RP11-300J18.3
ENSG00000175061.13	ENSG00000230124.2			ENSG00000260396.1	2	2	BRCA,LUAD	0	50	0	0	0	0	0	0	0	0	0	50	0	0	0	0	0	0	0	0	AC012065.7
ENSG00000175061.13	ENSG00000230724.5			ENSG00000260766.1	2	2	BRCA,SKCM	0	50	0	0	0	0	0	0	0	0	0	0	0	0	0	0	50	0	0	0	RP11-226L15.5
ENSG00000175061.13	ENSG00000231025.1			ENSG00000266389.1	2	2	BRCA,KIRC	0	50	0	0	0	0	0	50	0	0	0	0	0	0	0	0	0	0	0	0	CTB-41I6.1
ENSG00000175061.13	ENSG00000234160.1			ENSG00000270100.1	2	2	BRCA,LUAD	0	50	0	0	0	0	0	0	0	0	0	50	0	0	0	0	0	0	0	0	RP11-130L8.1
ENSG00000175061.13	ENSG00000235437.3			ENSG00000271420.1	2	2	BRCA,KIRP	0	50	0	0	0	0	0	0	50	0	0	0	0	0	0	0	0	0	0	0	RP5-1057J7.7
ENSG00000175061.13	ENSG00000235477.2			ENSG00000271964.1	2	2	BRCA,LUAD	0	50	0	0	0	0	0	0	0	0	0	50	0	0	0	0	0	0	0	0	RP11-415F23.2
ENSG00000175061.13	ENSG00000237094.7			ENSG00000272669.1	2	2	BRCA,OV	0	50	0	0	0	0	0	0	0	0	0	0	0	50	0	0	0	0	0	0	RP3-508I15.21
ENSG00000175061.13	ENSG00000237126.4			ENSG00000272796.1	2	2	BRCA,LUAD	0	50	0	0	0	0	0	0	0	0	0	50	0	0	0	0	0	0	0	0	RP1-74M1.3
ENSG00000175061.13	ENSG00000240731.1			ENSG00000273188.1	2	2	BRCA,OV	0	50	0	0	0	0	0	0	0	0	0	0	0	50	0	0	0	0	0	0	RP3-402G11.25
ENSG00000175061.13	ENSG00000247679.2			ENSG00000228794.4	2	2	BRCA,KIRP	0	50	0	0	0	0	0	0	50	0	0	0	0	0	0	0	0	0	0	0	RP11-206L10.11
ENSG00000175061.13	ENSG00000250397.2			ENSG00000254694.1	2	2	CESC,OV	0	0	50	0	0	0	0	0	0	0	0	0	0	50	0	0	0	0	0	0	RP11-50B3.4
ENSG00000175061.13	ENSG00000251615.3			ENSG00000267390.1	2	2	CESC,LUAD	0	0	50	0	0	0	0	0	0	0	0	50	0	0	0	0	0	0	0	0	RP11-635N19.1
ENSG00000175061.13	ENSG00000253352.4			ENSG00000227285.1	2	2	CESC,KIRP	0	0	50	0	0	0	0	0	50	0	0	0	0	0	0	0	0	0	0	0	RP3-327A19.5
ENSG00000175061.13	ENSG00000253854.1			ENSG00000253636.1	2	2	CESC,OV	0	0	50	0	0	0	0	0	0	0	0	0	0	50	0	0	0	0	0	0	RP11-531A24.5
ENSG00000175061.13	ENSG00000259891.1			ENSG00000267080.1	2	2	CESC,STAD	0	0	50	0	0	0	0	0	0	0	0	0	0	0	0	0	0	50	0	0	ASB16-AS1
ENSG00000175061.13	ENSG00000260005.2			ENSG00000259820.1	2	2	CESC,OV	0	0	50	0	0	0	0	0	0	0	0	0	0	50	0	0	0	0	0	0	AC083843.1
ENSG00000175061.13	ENSG00000260091.1			ENSG00000272009.1	2	2	CESC,LUAD	0	0	50	0	0	0	0	0	0	0	0	50	0	0	0	0	0	0	0	0	RP1-313I6.12
ENSG00000175061.13	ENSG00000260236.1			ENSG00000231993.1	2	2	CESC,LUAD	0	0	50	0	0	0	0	0	0	0	0	50	0	0	0	0	0	0	0	0	RP1-85F18.5
ENSG00000175061.13	ENSG00000260261.1			ENSG00000260032.1	2	2	COAD,READ	0	0	0	50	0	0	0	0	0	0	0	0	0	0	0	50	0	0	0	0	LINC00657
ENSG00000175061.13	ENSG00000260276.1			ENSG00000259943.1	2	2	COAD,SKCM	0	0	0	50	0	0	0	0	0	0	0	0	0	0	0	0	50	0	0	0	RP1-39G22.7
ENSG00000175061.13	ENSG00000260285.1			ENSG00000242687.2	2	2	GBM,OV	0	0	0	0	50	0	0	0	0	0	0	0	0	50	0	0	0	0	0	0	AC004893.11
ENSG00000175061.13	ENSG00000260855.1			ENSG00000229122.1	2	2	GBM,OV	0	0	0	0	50	0	0	0	0	0	0	0	0	50	0	0	0	0	0	0	AGBL5-IT1
ENSG00000175061.13	ENSG00000261101.1			ENSG00000272077.1	2	2	GBM,OV	0	0	0	0	50	0	0	0	0	0	0	0	0	50	0	0	0	0	0	0	RP11-348P10.2
ENSG00000175061.13	ENSG00000261288.1			ENSG00000261496.1	2	2	GBM,THCA	0	0	0	0	50	0	0	0	0	0	0	0	0	0	0	0	0	0	50	0	RP13-514E23.1
ENSG00000175061.13	ENSG00000261355.1			ENSG00000269352.1	2	2	GBM,OV	0	0	0	0	50	0	0	0	0	0	0	0	0	50	0	0	0	0	0	0	AC018766.5
ENSG00000175061.13	ENSG00000261613.2			ENSG00000228906.1	2	2	HNSC,OV	0	0	0	0	0	50	0	0	0	0	0	0	0	50	0	0	0	0	0	0	RP13-216E22.4
ENSG00000175061.13	ENSG00000261799.1			ENSG00000233806.3	2	2	HNSC,LUAD	0	0	0	0	0	50	0	0	0	0	0	50	0	0	0	0	0	0	0	0	AC131097.3
ENSG00000175061.13	ENSG00000261971.2			ENSG00000235947.1	2	2	HNSC,THCA	0	0	0	0	0	50	0	0	0	0	0	0	0	0	0	0	0	0	50	0	EGOT
ENSG00000175061.13	ENSG00000263164.1			ENSG00000247137.4	2	2	HNSC,UCEC	0	0	0	0	0	50	0	0	0	0	0	0	0	0	0	0	0	0	0	50	RP11-727A23.5
ENSG00000175061.13	ENSG00000264885.1			ENSG00000235884.2	2	2	HNSC,THCA	0	0	0	0	0	50	0	0	0	0	0	0	0	0	0	0	0	0	50	0	LINC00941
ENSG00000175061.13	ENSG00000267161.1			ENSG00000230082.1	2	2	HNSC,STAD	0	0	0	0	0	50	0	0	0	0	0	0	0	0	0	0	0	50	0	0	PRRT3-AS1
ENSG00000175061.13	ENSG00000267244.1			ENSG00000229980.4	2	2	HNSC,LUAD	0	0	0	0	0	50	0	0	0	0	0	50	0	0	0	0	0	0	0	0	TOB1-AS1
ENSG00000175061.13	ENSG00000267251.1			ENSG00000254024.1	2	2	HNSC,LUAD	0	0	0	0	0	50	0	0	0	0	0	50	0	0	0	0	0	0	0	0	KB-1562D12.1
ENSG00000175061.13	ENSG00000269293.2			ENSG00000268205.1	2	2	HNSC,LIHC	0	0	0	0	0	50	0	0	0	0	50	0	0	0	0	0	0	0	0	0	CTC-444N24.11
ENSG00000175061.13	ENSG00000269737.1			ENSG00000236753.1	2	2	HNSC,READ	0	0	0	0	0	50	0	0	0	0	0	0	0	0	0	50	0	0	0	0	MKLN1-AS2
ENSG00000175061.13	ENSG00000269896.1			ENSG00000229664.1	2	2	HNSC,THCA	0	0	0	0	0	50	0	0	0	0	0	0	0	0	0	0	0	0	50	0	RP11-536K7.5
ENSG00000175061.13	ENSG00000269972.1			ENSG00000244349.1	2	2	HNSC,KIRP	0	0	0	0	0	50	0	0	50	0	0	0	0	0	0	0	0	0	0	0	HCG16
ENSG00000175061.13	ENSG00000269987.1			ENSG00000253988.1	2	2	HNSC,KIRC	0	0	0	0	0	50	0	50	0	0	0	0	0	0	0	0	0	0	0	0	RP11-489O18.1
ENSG00000175061.13	ENSG00000269990.1			ENSG00000258938.1	2	2	HNSC,LUAD	0	0	0	0	0	50	0	0	0	0	0	50	0	0	0	0	0	0	0	0	RP11-317N8.5
ENSG00000175061.13	ENSG00000270012.1			ENSG00000262848.1	2	2	HNSC,PRAD	0	0	0	0	0	50	0	0	0	0	0	0	0	0	50	0	0	0	0	0	RP11-517A5.5
ENSG00000175061.13	ENSG00000270127.1			ENSG00000256894.1	2	2	KICH,STAD	0	0	0	0	0	0	50	0	0	0	0	0	0	0	0	0	0	50	0	0	RP11-283G6.3
ENSG00000175061.13	ENSG00000271119.1			ENSG00000272373.1	2	2	KICH,KIRC	0	0	0	0	0	0	50	50	0	0	0	0	0	0	0	0	0	0	0	0	ZNF33B
ENSG00000175061.13	ENSG00000272335.1			ENSG00000231770.1	2	2	KIRC,THCA	0	0	0	0	0	0	0	50	0	0	0	0	0	0	0	0	0	0	50	0	TMEM44-AS1
ENSG00000175061.13	ENSG00000272556.1			ENSG00000223482.3	2	2	KIRC,KIRP	0	0	0	0	0	0	0	50	50	0	0	0	0	0	0	0	0	0	0	0	NUTM2A-AS1
ENSG00000175061.13	ENSG00000272849.1			ENSG00000270108.1	2	2	KIRC,OV	0	0	0	0	0	0	0	50	0	0	0	0	0	50	0	0	0	0	0	0	RP11-73M18.6
ENSG00000175061.13	ENSG00000273137.1			ENSG00000237187.4	2	2	KIRC,THCA	0	0	0	0	0	0	0	50	0	0	0	0	0	0	0	0	0	0	50	0	NR2F1-AS1
ENSG00000175061.13	ENSG00000273142.1			ENSG00000261655.1	2	2	KIRC,LUAD	0	0	0	0	0	0	0	50	0	0	0	50	0	0	0	0	0	0	0	0	CTD-3064M3.3
ENSG00000175061.13	ENSG00000273230.1			ENSG00000250220.1	2	2	KIRC,THCA	0	0	0	0	0	0	0	50	0	0	0	0	0	0	0	0	0	0	50	0	RP11-692D12.1
ENSG00000175873.3	ENSG00000223768.1			ENSG00000260279.1	2	2	KIRC,OV	0	0	0	0	0	0	0	50	0	0	0	0	0	50	0	0	0	0	0	0	AC137932.5
ENSG00000175873.3	ENSG00000225973.3			ENSG00000269054.1	2	2	KIRC,OV	0	0	0	0	0	0	0	50	0	0	0	0	0	50	0	0	0	0	0	0	CTD-2619J13.3
ENSG00000175873.3	ENSG00000230724.5			ENSG00000270083.1	2	2	KIRC,OV	0	0	0	0	0	0	0	50	0	0	0	0	0	50	0	0	0	0	0	0	RP1-257I20.14
ENSG00000175873.3	ENSG00000231025.1			ENSG00000272836.1	2	2	KIRC,OV	0	0	0	0	0	0	0	50	0	0	0	0	0	50	0	0	0	0	0	0	RP3-402G11.27
ENSG00000175873.3	ENSG00000234608.3			ENSG00000230633.1	2	2	KIRC,LUAD	0	0	0	0	0	0	0	50	0	0	0	50	0	0	0	0	0	0	0	0	RP11-37E23.5
ENSG00000175873.3	ENSG00000237094.7			ENSG00000233461.1	2	2	KIRC,KIRP	0	0	0	0	0	0	0	50	50	0	0	0	0	0	0	0	0	0	0	0	RP11-295G20.2
ENSG00000175873.3	ENSG00000247679.2			ENSG00000237476.1	2	2	KIRC,KIRP	0	0	0	0	0	0	0	50	50	0	0	0	0	0	0	0	0	0	0	0	XXbac-B135H6.15
ENSG00000175873.3	ENSG00000260091.1			ENSG00000255471.1	2	2	KIRC,THCA	0	0	0	0	0	0	0	50	0	0	0	0	0	0	0	0	0	0	50	0	RP11-736K20.5
ENSG00000175873.3	ENSG00000260855.1			ENSG00000257698.1	2	2	KIRC,THCA	0	0	0	0	0	0	0	50	0	0	0	0	0	0	0	0	0	0	50	0	RP11-620J15.3
ENSG00000175873.3	ENSG00000261101.1			ENSG00000262074.3	2	2	KIRC,KIRP	0	0	0	0	0	0	0	50	50	0	0	0	0	0	0	0	0	0	0	0	SNORD3B-2
ENSG00000175873.3	ENSG00000261799.1			ENSG00000269086.2	2	2	KIRC,LUAD	0	0	0	0	0	0	0	50	0	0	0	50	0	0	0	0	0	0	0	0	CTC-523E23.5
ENSG00000175873.3	ENSG00000267251.1			ENSG00000223804.1	2	2	KIRC,LIHC	0	0	0	0	0	0	0	50	0	0	50	0	0	0	0	0	0	0	0	0	RP6-206I17.1
ENSG00000175873.3	ENSG00000269293.2			ENSG00000232628.1	2	2	KIRC,THCA	0	0	0	0	0	0	0	50	0	0	0	0	0	0	0	0	0	0	50	0	RP11-365O16.3
ENSG00000175873.3	ENSG00000269896.1			ENSG00000236213.1	2	2	KIRC,LUAD	0	0	0	0	0	0	0	50	0	0	0	50	0	0	0	0	0	0	0	0	AC006369.2
ENSG00000175873.3	ENSG00000269990.1			ENSG00000246100.3	2	2	KIRC,LUAD	0	0	0	0	0	0	0	50	0	0	0	50	0	0	0	0	0	0	0	0	LINC00900
ENSG00000175873.3	ENSG00000272335.1			ENSG00000250155.1	2	2	KIRC,THCA	0	0	0	0	0	0	0	50	0	0	0	0	0	0	0	0	0	0	50	0	CTD-2353F22.1
ENSG00000175873.3	ENSG00000272556.1			ENSG00000254887.1	2	2	KIRC,LGG	0	0	0	0	0	0	0	50	0	50	0	0	0	0	0	0	0	0	0	0	CTC-378H22.1
ENSG00000175873.3	ENSG00000273137.1			ENSG00000261618.1	2	2	KIRC,LUAD	0	0	0	0	0	0	0	50	0	0	0	50	0	0	0	0	0	0	0	0	RP11-79H23.3
ENSG00000178977.3	ENSG00000230724.5			ENSG00000269899.1	2	2	KIRC,LGG	0	0	0	0	0	0	0	50	0	50	0	0	0	0	0	0	0	0	0	0	RP11-589N15.2
ENSG00000178977.3	ENSG00000242687.2			ENSG00000270157.1	2	2	KIRP,OV	0	0	0	0	0	0	0	0	50	0	0	0	0	50	0	0	0	0	0	0	RP5-894A10.6
ENSG00000178977.3	ENSG00000247679.2			ENSG00000260920.1	2	2	KIRP,LUAD	0	0	0	0	0	0	0	0	50	0	0	50	0	0	0	0	0	0	0	0	RP1-228H13.5
ENSG00000178977.3	ENSG00000251562.3			ENSG00000268549.1	2	2	KIRP,LIHC	0	0	0	0	0	0	0	0	50	0	50	0	0	0	0	0	0	0	0	0	RP11-295P9.8
ENSG00000179406.6	ENSG00000223745.3			ENSG00000273075.1	2	2	KIRP,LUAD	0	0	0	0	0	0	0	0	50	0	0	50	0	0	0	0	0	0	0	0	RP11-122G18.8
ENSG00000179406.6	ENSG00000225973.3			ENSG00000258458.1	2	2	KIRP,THCA	0	0	0	0	0	0	0	0	50	0	0	0	0	0	0	0	0	0	50	0	CTD-2555K7.2
ENSG00000179406.6	ENSG00000232909.1			ENSG00000271871.1	2	2	KIRP,LUAD	0	0	0	0	0	0	0	0	50	0	0	50	0	0	0	0	0	0	0	0	AC005740.6
ENSG00000179406.6	ENSG00000247679.2			ENSG00000273374.1	2	2	KIRP,OV	0	0	0	0	0	0	0	0	50	0	0	0	0	50	0	0	0	0	0	0	RP11-383I23.2
ENSG00000179406.6	ENSG00000259959.1			ENSG00000204272.6	2	2	KIRP,UCEC	0	0	0	0	0	0	0	0	50	0	0	0	0	0	0	0	0	0	0	50	RP11-622K12.1
ENSG00000179406.6	ENSG00000260336.1			ENSG00000234741.3	2	2	KIRP,LUAD	0	0	0	0	0	0	0	0	50	0	0	50	0	0	0	0	0	0	0	0	GAS5
ENSG00000179406.6	ENSG00000267251.1			ENSG00000272338.1	2	2	KIRP,LUAD	0	0	0	0	0	0	0	0	50	0	0	50	0	0	0	0	0	0	0	0	RP11-722E23.2
ENSG00000179406.6	ENSG00000269290.1			ENSG00000232533.1	2	2	KIRP,SKCM	0	0	0	0	0	0	0	0	50	0	0	0	0	0	0	0	50	0	0	0	AC093673.5
ENSG00000179406.6	ENSG00000269896.1			ENSG00000273014.1	2	2	KIRP,SKCM	0	0	0	0	0	0	0	0	50	0	0	0	0	0	0	0	50	0	0	0	RP11-225B17.2
ENSG00000179406.6	ENSG00000269990.1			ENSG00000205041.1	2	2	KIRP,OV	0	0	0	0	0	0	0	0	50	0	0	0	0	50	0	0	0	0	0	0	CTC-425O23.2
ENSG00000179406.6	ENSG00000271971.1			ENSG00000237399.3	2	2	KIRP,OV	0	0	0	0	0	0	0	0	50	0	0	0	0	50	0	0	0	0	0	0	PITRM1-AS1
ENSG00000179406.6	ENSG00000272630.1			ENSG00000239906.1	2	2	KIRP,OV	0	0	0	0	0	0	0	0	50	0	0	0	0	50	0	0	0	0	0	0	RP11-34P13.14
ENSG00000179406.6	ENSG00000273002.1			ENSG00000241769.3	2	2	KIRP,OV	0	0	0	0	0	0	0	0	50	0	0	0	0	50	0	0	0	0	0	0	LINC00893
ENSG00000179406.6	ENSG00000273373.1			ENSG00000242086.4	2	2	KIRP,OV	0	0	0	0	0	0	0	0	50	0	0	0	0	50	0	0	0	0	0	0	LINC00969
ENSG00000182873.4	ENSG00000247679.2			ENSG00000242798.1	2	2	KIRP,OV	0	0	0	0	0	0	0	0	50	0	0	0	0	50	0	0	0	0	0	0	RP11-506M12.1
ENSG00000182873.4	ENSG00000260336.1			ENSG00000244055.1	2	2	KIRP,OV	0	0	0	0	0	0	0	0	50	0	0	0	0	50	0	0	0	0	0	0	AC007566.10
ENSG00000182873.4	ENSG00000261799.1			ENSG00000247373.2	2	2	KIRP,OV	0	0	0	0	0	0	0	0	50	0	0	0	0	50	0	0	0	0	0	0	RP11-486O12.2
ENSG00000182873.4	ENSG00000267251.1			ENSG00000257270.1	2	2	KIRP,OV	0	0	0	0	0	0	0	0	50	0	0	0	0	50	0	0	0	0	0	0	RP11-521B24.5
ENSG00000182873.4	ENSG00000269896.1			ENSG00000257354.1	2	2	KIRP,OV	0	0	0	0	0	0	0	0	50	0	0	0	0	50	0	0	0	0	0	0	RP11-631N16.2
ENSG00000182873.4	ENSG00000269990.1			ENSG00000258959.1	2	2	KIRP,OV	0	0	0	0	0	0	0	0	50	0	0	0	0	50	0	0	0	0	0	0	RP11-1017G21.4
ENSG00000188185.7	ENSG00000223745.3			ENSG00000260051.1	2	2	KIRP,OV	0	0	0	0	0	0	0	0	50	0	0	0	0	50	0	0	0	0	0	0	LA16c-390E6.4
ENSG00000188185.7	ENSG00000225973.3			ENSG00000260735.1	2	2	KIRP,OV	0	0	0	0	0	0	0	0	50	0	0	0	0	50	0	0	0	0	0	0	RP11-72I8.1
ENSG00000188185.7	ENSG00000226029.1			ENSG00000261324.2	2	2	KIRP,OV	0	0	0	0	0	0	0	0	50	0	0	0	0	50	0	0	0	0	0	0	RP11-174G6.5
ENSG00000188185.7	ENSG00000232909.1			ENSG00000261337.1	2	2	KIRP,OV	0	0	0	0	0	0	0	0	50	0	0	0	0	50	0	0	0	0	0	0	RP11-498D10.5
ENSG00000188185.7	ENSG00000267251.1			ENSG00000266896.1	2	2	KIRP,OV	0	0	0	0	0	0	0	0	50	0	0	0	0	50	0	0	0	0	0	0	RP1-266L20.9
ENSG00000188185.7	ENSG00000269290.1			ENSG00000272341.1	2	2	KIRP,STAD	0	0	0	0	0	0	0	0	50	0	0	0	0	0	0	0	0	50	0	0	RP1-151F17.2
ENSG00000188185.7	ENSG00000269896.1			ENSG00000272812.1	2	2	KIRP,OV	0	0	0	0	0	0	0	0	50	0	0	0	0	50	0	0	0	0	0	0	RP5-855D21.3
ENSG00000188185.7	ENSG00000269990.1			ENSG00000272983.1	2	2	KIRP,OV	0	0	0	0	0	0	0	0	50	0	0	0	0	50	0	0	0	0	0	0	RP11-508N22.12
ENSG00000188185.7	ENSG00000271971.1			ENSG00000267381.1	2	2	LGG,SKCM	0	0	0	0	0	0	0	0	0	50	0	0	0	0	0	0	50	0	0	0	CTD-2086O20.3
ENSG00000188185.7	ENSG00000272630.1			ENSG00000251359.3	2	2	LGG,THCA	0	0	0	0	0	0	0	0	0	50	0	0	0	0	0	0	0	0	50	0	WWC2-AS2
ENSG00000188185.7	ENSG00000273002.1			ENSG00000248175.1	2	2	LIHC,SKCM	0	0	0	0	0	0	0	0	0	0	50	0	0	0	0	0	50	0	0	0	CTC-428G20.3
ENSG00000188185.7	ENSG00000273373.1			ENSG00000182648.7	2	2	LIHC,THCA	0	0	0	0	0	0	0	0	0	0	50	0	0	0	0	0	0	0	50	0	LINC01006
ENSG00000196810.4	ENSG00000225973.3			ENSG00000260572.1	2	2	LIHC,THCA	0	0	0	0	0	0	0	0	0	0	50	0	0	0	0	0	0	0	50	0	RP11-16N11.2
ENSG00000196810.4	ENSG00000230724.5			ENSG00000205181.5	2	2	LIHC,LUAD	0	0	0	0	0	0	0	0	0	0	50	50	0	0	0	0	0	0	0	0	LINC00654
ENSG00000196810.4	ENSG00000247679.2			ENSG00000225439.2	2	2	LIHC,UCEC	0	0	0	0	0	0	0	0	0	0	50	0	0	0	0	0	0	0	0	50	BOLA3-AS1
ENSG00000196810.4	ENSG00000248445.1			ENSG00000230102.3	2	2	LIHC,THCA	0	0	0	0	0	0	0	0	0	0	50	0	0	0	0	0	0	0	50	0	RP11-407B7.1
ENSG00000196810.4	ENSG00000267251.1			ENSG00000234062.3	2	2	LIHC,OV	0	0	0	0	0	0	0	0	0	0	50	0	0	50	0	0	0	0	0	0	RP11-308D16.4
ENSG00000196810.4	ENSG00000269896.1			ENSG00000271975.1	2	2	LIHC,OV	0	0	0	0	0	0	0	0	0	0	50	0	0	50	0	0	0	0	0	0	RP11-383J24.6
ENSG00000196810.4	ENSG00000269990.1			ENSG00000272977.1	2	2	LIHC,OV	0	0	0	0	0	0	0	0	0	0	50	0	0	50	0	0	0	0	0	0	CTA-390C10.10
ENSG00000214381.4	ENSG00000262477.1			ENSG00000259153.1	2	2	LIHC,LUAD	0	0	0	0	0	0	0	0	0	0	50	50	0	0	0	0	0	0	0	0	RP6-65G23.3
ENSG00000215447.3	ENSG00000235245.1			ENSG00000272216.1	2	2	LIHC,OV	0	0	0	0	0	0	0	0	0	0	50	0	0	50	0	0	0	0	0	0	LL22NC03-2H8.5
ENSG00000215447.3	ENSG00000247679.2			ENSG00000215424.5	2	2	LUAD,OV	0	0	0	0	0	0	0	0	0	0	0	50	0	50	0	0	0	0	0	0	MCM3AP-AS1
ENSG00000215447.3	ENSG00000269896.1			ENSG00000261008.2	2	2	LUAD,OV	0	0	0	0	0	0	0	0	0	0	0	50	0	50	0	0	0	0	0	0	AC004158.2
ENSG00000215447.3	ENSG00000269990.1			ENSG00000270195.1	2	2	LUAD,OV	0	0	0	0	0	0	0	0	0	0	0	50	0	50	0	0	0	0	0	0	RP11-572O17.1
ENSG00000215769.4	ENSG00000223745.3			ENSG00000268518.1	2	2	LUAD,OV	0	0	0	0	0	0	0	0	0	0	0	50	0	50	0	0	0	0	0	0	CTD-2545M3.8
ENSG00000220161.4	ENSG00000246465.1			ENSG00000272087.1	2	2	LUAD,SKCM	0	0	0	0	0	0	0	0	0	0	0	50	0	0	0	0	50	0	0	0	RP11-379F4.7
ENSG00000220161.4	ENSG00000257167.2			ENSG00000229325.1	2	2	LUAD,OV	0	0	0	0	0	0	0	0	0	0	0	50	0	50	0	0	0	0	0	0	ACAP2-IT1
ENSG00000220161.4	ENSG00000270145.1			ENSG00000271384.1	2	2	LUAD,OV	0	0	0	0	0	0	0	0	0	0	0	50	0	50	0	0	0	0	0	0	RP11-435O5.7
ENSG00000223552.1	ENSG00000239213.1			ENSG00000227036.2	2	2	LUAD,THCA	0	0	0	0	0	0	0	0	0	0	0	50	0	0	0	0	0	0	50	0	LINC00511
ENSG00000223552.1	ENSG00000250604.1			ENSG00000228878.3	2	2	LUAD,SKCM	0	0	0	0	0	0	0	0	0	0	0	50	0	0	0	0	50	0	0	0	AC007551.3
ENSG00000223745.3	ENSG00000224138.1			ENSG00000229116.1	2	2	LUAD,THCA	0	0	0	0	0	0	0	0	0	0	0	50	0	0	0	0	0	0	50	0	RP11-20J15.3
ENSG00000223745.3	ENSG00000226029.1			ENSG00000231769.2	2	2	LUAD,THCA	0	0	0	0	0	0	0	0	0	0	0	50	0	0	0	0	0	0	50	0	RP1-8B1.4
ENSG00000223745.3	ENSG00000227543.3			ENSG00000232310.2	2	2	LUAD,THCA	0	0	0	0	0	0	0	0	0	0	0	50	0	0	0	0	0	0	50	0	RP11-557H15.4
ENSG00000223745.3	ENSG00000230124.2			ENSG00000241684.1	2	2	LUAD,OV	0	0	0	0	0	0	0	0	0	0	0	50	0	50	0	0	0	0	0	0	ADAMTS9-AS2
ENSG00000223745.3	ENSG00000230565.1			ENSG00000261685.2	2	2	LUAD,OV	0	0	0	0	0	0	0	0	0	0	0	50	0	50	0	0	0	0	0	0	RP11-401P9.4
ENSG00000223745.3	ENSG00000232931.1			ENSG00000261879.1	2	2	LUAD,OV	0	0	0	0	0	0	0	0	0	0	0	50	0	50	0	0	0	0	0	0	RP11-333E1.1
ENSG00000223745.3	ENSG00000234771.2			ENSG00000262185.1	2	2	LUAD,THCA	0	0	0	0	0	0	0	0	0	0	0	50	0	0	0	0	0	0	50	0	RP11-462G12.1
ENSG00000223745.3	ENSG00000246859.2			ENSG00000264433.1	2	2	LUAD,THCA	0	0	0	0	0	0	0	0	0	0	0	50	0	0	0	0	0	0	50	0	RP11-720L2.3
ENSG00000223745.3	ENSG00000253352.4			ENSG00000267419.1	2	2	LUAD,SKCM	0	0	0	0	0	0	0	0	0	0	0	50	0	0	0	0	50	0	0	0	CTC-559E9.6
ENSG00000223745.3	ENSG00000259758.1			ENSG00000272760.1	2	2	LUAD,SKCM	0	0	0	0	0	0	0	0	0	0	0	50	0	0	0	0	50	0	0	0	RP11-5C23.1
ENSG00000223745.3	ENSG00000259959.1			ENSG00000273271.1	2	2	LUAD,OV	0	0	0	0	0	0	0	0	0	0	0	50	0	50	0	0	0	0	0	0	AP000254.8
ENSG00000223745.3	ENSG00000260751.2			ENSG00000248275.1	2	2	LUAD,THCA	0	0	0	0	0	0	0	0	0	0	0	50	0	0	0	0	0	0	50	0	TRIM52-AS1
ENSG00000223745.3	ENSG00000261098.1			ENSG00000250222.1	2	2	LUAD,THCA	0	0	0	0	0	0	0	0	0	0	0	50	0	0	0	0	0	0	50	0	CTC-338M12.5
ENSG00000223745.3	ENSG00000261254.1			ENSG00000261295.1	2	2	LUAD,THCA	0	0	0	0	0	0	0	0	0	0	0	50	0	0	0	0	0	0	50	0	RP11-524D16__A.3
ENSG00000223745.3	ENSG00000261326.2			ENSG00000267321.1	2	2	LUAD,STAD	0	0	0	0	0	0	0	0	0	0	0	50	0	0	0	0	0	50	0	0	RP11-1094M14.11
ENSG00000223745.3	ENSG00000264112.1			ENSG00000224846.1	2	2	LUAD,THCA	0	0	0	0	0	0	0	0	0	0	0	50	0	0	0	0	0	0	50	0	RP1-90J20.8
ENSG00000223745.3	ENSG00000266918.1			ENSG00000245910.4	2	2	LUAD,UCEC	0	0	0	0	0	0	0	0	0	0	0	50	0	0	0	0	0	0	0	50	SNHG6
ENSG00000223745.3	ENSG00000269987.1			ENSG00000265519.1	2	2	LUAD,UCEC	0	0	0	0	0	0	0	0	0	0	0	50	0	0	0	0	0	0	0	50	CTD-3157E16.1
ENSG00000223745.3	ENSG00000270189.1			ENSG00000272221.1	2	2	LUAD,PRAD	0	0	0	0	0	0	0	0	0	0	0	50	0	0	50	0	0	0	0	0	XXbac-BPG181B23.7
ENSG00000223745.3	ENSG00000271533.1			ENSG00000260528.2	2	2	LUSC,OV	0	0	0	0	0	0	0	0	0	0	0	0	50	50	0	0	0	0	0	0	FAM157C
ENSG00000223745.3	ENSG00000273002.1			ENSG00000265511.1	2	2	LUSC,OV	0	0	0	0	0	0	0	0	0	0	0	0	50	50	0	0	0	0	0	0	RP11-524F11.1
ENSG00000223745.3	ENSG00000273290.1			ENSG00000235408.2	2	2	LUSC,OV	0	0	0	0	0	0	0	0	0	0	0	0	50	50	0	0	0	0	0	0	SNORA71B
ENSG00000223745.3	ENSG00000273373.1			ENSG00000270015.1	2	2	LUSC,OV	0	0	0	0	0	0	0	0	0	0	0	0	50	50	0	0	0	0	0	0	RP11-540B6.6
ENSG00000223768.1	ENSG00000225973.3			ENSG00000226179.1	2	2	OV,UCEC	0	0	0	0	0	0	0	0	0	0	0	0	0	50	0	0	0	0	0	50	LINC00685
ENSG00000223768.1	ENSG00000234608.3			ENSG00000230537.1	2	2	OV,SKCM	0	0	0	0	0	0	0	0	0	0	0	0	0	50	0	0	50	0	0	0	RP11-305L7.1
ENSG00000223768.1	ENSG00000247679.2			ENSG00000236540.3	2	2	OV,THCA	0	0	0	0	0	0	0	0	0	0	0	0	0	50	0	0	0	0	50	0	AC006547.13
ENSG00000223768.1	ENSG00000260336.1			ENSG00000241860.2	2	2	OV,SKCM	0	0	0	0	0	0	0	0	0	0	0	0	0	50	0	0	50	0	0	0	RP11-34P13.13
ENSG00000223768.1	ENSG00000261799.1			ENSG00000257303.1	2	2	OV,THCA	0	0	0	0	0	0	0	0	0	0	0	0	0	50	0	0	0	0	50	0	RP11-977G19.11
ENSG00000223768.1	ENSG00000267251.1			ENSG00000260589.1	2	2	OV,SKCM	0	0	0	0	0	0	0	0	0	0	0	0	0	50	0	0	50	0	0	0	RP11-390B4.5
ENSG00000223768.1	ENSG00000269896.1			ENSG00000260923.1	2	2	OV,UCEC	0	0	0	0	0	0	0	0	0	0	0	0	0	50	0	0	0	0	0	50	AC137934.1
ENSG00000224078.8	ENSG00000232611.1			ENSG00000267198.1	2	2	OV,SKCM	0	0	0	0	0	0	0	0	0	0	0	0	0	50	0	0	50	0	0	0	RP11-798G7.6
ENSG00000224078.8	ENSG00000246859.2			ENSG00000267265.1	2	2	OV,STAD	0	0	0	0	0	0	0	0	0	0	0	0	0	50	0	0	0	50	0	0	CTC-550B14.7
ENSG00000224138.1	ENSG00000261326.2			ENSG00000267519.2	2	2	OV,SKCM	0	0	0	0	0	0	0	0	0	0	0	0	0	50	0	0	50	0	0	0	MIR24-2
ENSG00000224138.1	ENSG00000271533.1			ENSG00000272455.1	2	2	OV,STAD	0	0	0	0	0	0	0	0	0	0	0	0	0	50	0	0	0	50	0	0	RP4-758J18.13
ENSG00000224138.1	ENSG00000273002.1			ENSG00000272604.1	2	2	OV,SKCM	0	0	0	0	0	0	0	0	0	0	0	0	0	50	0	0	50	0	0	0	RP11-251G23.5
ENSG00000224307.1	ENSG00000225331.1			ENSG00000272631.1	2	2	OV,SKCM	0	0	0	0	0	0	0	0	0	0	0	0	0	50	0	0	50	0	0	0	RP11-359E3.4
ENSG00000224307.1	ENSG00000226751.2			ENSG00000238113.2	2	2	OV,SKCM	0	0	0	0	0	0	0	0	0	0	0	0	0	50	0	0	50	0	0	0	RP11-262H14.1
ENSG00000224307.1	ENSG00000226791.3			ENSG00000262944.1	2	2	OV,SKCM	0	0	0	0	0	0	0	0	0	0	0	0	0	50	0	0	50	0	0	0	RP11-473I1.9
ENSG00000224307.1	ENSG00000228013.1			ENSG00000253106.1	2	2	OV,SKCM	0	0	0	0	0	0	0	0	0	0	0	0	0	50	0	0	50	0	0	0	RP11-158K1.3
ENSG00000224307.1	ENSG00000228427.1			ENSG00000229481.1	2	2	PRAD,THCA	0	0	0	0	0	0	0	0	0	0	0	0	0	0	50	0	0	0	50	0	CTD-2554C21.3
ENSG00000224307.1	ENSG00000233038.1			ENSG00000248008.2	2	2	PRAD,THCA	0	0	0	0	0	0	0	0	0	0	0	0	0	0	50	0	0	0	50	0	DYNLL1-AS1
ENSG00000224307.1	ENSG00000239213.1			ENSG00000254973.1	2	2	PRAD,THCA	0	0	0	0	0	0	0	0	0	0	0	0	0	0	50	0	0	0	50	0	RP11-429J17.7
ENSG00000224307.1	ENSG00000247774.2			ENSG00000224165.1	2	2	READ,THCA	0	0	0	0	0	0	0	0	0	0	0	0	0	0	0	50	0	0	50	0	DNAJC27-AS1
ENSG00000224307.1	ENSG00000250604.1			ENSG00000259134.1	2	2	READ,SKCM	0	0	0	0	0	0	0	0	0	0	0	0	0	0	0	50	50	0	0	0	LINC00924
ENSG00000224307.1	ENSG00000255197.1			ENSG00000272917.1	2	2	READ,STAD	0	0	0	0	0	0	0	0	0	0	0	0	0	0	0	50	0	50	0	0	RP11-705C15.5
ENSG00000224307.1	ENSG00000258810.1			ENSG00000248510.2	2	2	READ,UCEC	0	0	0	0	0	0	0	0	0	0	0	0	0	0	0	50	0	0	0	50	RP11-145G20.1
ENSG00000224307.1	ENSG00000264707.1			ENSG00000260233.2	2	2	SKCM,THCA	0	0	0	0	0	0	0	0	0	0	0	0	0	0	0	0	50	0	50	0	SSSCA1-AS1
ENSG00000224307.1	ENSG00000265743.1			ENSG00000215068.3	2	2	SKCM,THCA	0	0	0	0	0	0	0	0	0	0	0	0	0	0	0	0	50	0	50	0	AC025171.1
ENSG00000224307.1	ENSG00000268802.1			ENSG00000236432.3	2	2	SKCM,UCEC	0	0	0	0	0	0	0	0	0	0	0	0	0	0	0	0	50	0	0	50	AC097662.2
ENSG00000224307.1	ENSG00000272908.1			ENSG00000248092.3	2	2	SKCM,THCA	0	0	0	0	0	0	0	0	0	0	0	0	0	0	0	0	50	0	50	0	NNT-AS1
ENSG00000225138.3	ENSG00000225973.3			ENSG00000243176.1	2	2	STAD,THCA	0	0	0	0	0	0	0	0	0	0	0	0	0	0	0	0	0	50	50	0	RP11-550I24.2
ENSG00000225138.3	ENSG00000234608.3			ENSG00000224216.1	2	2	STAD,THCA	0	0	0	0	0	0	0	0	0	0	0	0	0	0	0	0	0	50	50	0	RP13-228J13.1
ENSG00000225138.3	ENSG00000255121.2			ENSG00000226381.3	2	1	COAD	0	0	0	100	0	0	0	0	0	0	0	0	0	0	0	0	0	0	0	0	RP11-119F19.2
ENSG00000225138.3	ENSG00000260336.1			ENSG00000236466.1	2	1	COAD	0	0	0	100	0	0	0	0	0	0	0	0	0	0	0	0	0	0	0	0	RP11-795J1.1
ENSG00000225138.3	ENSG00000267251.1			ENSG00000246067.3	2	1	COAD	0	0	0	100	0	0	0	0	0	0	0	0	0	0	0	0	0	0	0	0	RAB30-AS1
ENSG00000225138.3	ENSG00000269896.1			ENSG00000224078.8	2	1	GBM	0	0	0	0	100	0	0	0	0	0	0	0	0	0	0	0	0	0	0	0	SNHG14
ENSG00000225138.3	ENSG00000269990.1			ENSG00000237892.1	2	1	KICH	0	0	0	0	0	0	100	0	0	0	0	0	0	0	0	0	0	0	0	0	KLF7-IT1
ENSG00000225234.1	ENSG00000235245.1			ENSG00000247081.3	2	1	KICH	0	0	0	0	0	0	100	0	0	0	0	0	0	0	0	0	0	0	0	0	RP11-318M2.2
ENSG00000225234.1	ENSG00000247679.2			ENSG00000256751.1	2	1	KICH	0	0	0	0	0	0	100	0	0	0	0	0	0	0	0	0	0	0	0	0	RP11-695J4.2
ENSG00000225234.1	ENSG00000269896.1			ENSG00000251417.1	2	1	READ	0	0	0	0	0	0	0	0	0	0	0	0	0	0	0	100	0	0	0	0	RP11-1348G14.4
ENSG00000225234.1	ENSG00000269990.1			ENSG00000268119.1	2	1	READ	0	0	0	0	0	0	0	0	0	0	0	0	0	0	0	100	0	0	0	0	CTD-2561J22.5
ENSG00000225331.1	ENSG00000226791.3			ENSG00000271579.1	2	1	BLCA	100	0	0	0	0	0	0	0	0	0	0	0	0	0	0	0	0	0	0	0	RP11-116D17.3
ENSG00000225331.1	ENSG00000228013.1			ENSG00000259093.1	2	1	BLCA	100	0	0	0	0	0	0	0	0	0	0	0	0	0	0	0	0	0	0	0	RP11-1112J20.2
ENSG00000225331.1	ENSG00000228427.1			ENSG00000234956.1	2	1	BLCA	100	0	0	0	0	0	0	0	0	0	0	0	0	0	0	0	0	0	0	0	RP11-356I2.1
ENSG00000225331.1	ENSG00000233038.1			ENSG00000259863.1	2	1	BLCA	100	0	0	0	0	0	0	0	0	0	0	0	0	0	0	0	0	0	0	0	SH3RF3-AS1
ENSG00000225331.1	ENSG00000239213.1			ENSG00000228126.1	2	1	BRCA	0	100	0	0	0	0	0	0	0	0	0	0	0	0	0	0	0	0	0	0	LINC00568
ENSG00000225331.1	ENSG00000247774.2			ENSG00000244513.2	2	1	CESC	0	0	100	0	0	0	0	0	0	0	0	0	0	0	0	0	0	0	0	0	CTD-2013N24.2
ENSG00000225331.1	ENSG00000248429.1			ENSG00000239569.2	2	1	CESC	0	0	100	0	0	0	0	0	0	0	0	0	0	0	0	0	0	0	0	0	KMT2E-AS1
ENSG00000225331.1	ENSG00000250604.1			ENSG00000254254.1	2	1	COAD	0	0	0	100	0	0	0	0	0	0	0	0	0	0	0	0	0	0	0	0	RP11-17A4.2
ENSG00000225331.1	ENSG00000255197.1			ENSG00000259673.1	2	1	COAD	0	0	0	100	0	0	0	0	0	0	0	0	0	0	0	0	0	0	0	0	IQCH-AS1
ENSG00000225331.1	ENSG00000257824.1			ENSG00000232679.1	2	1	HNSC	0	0	0	0	0	100	0	0	0	0	0	0	0	0	0	0	0	0	0	0	RP11-400N13.3
ENSG00000225331.1	ENSG00000264707.1			ENSG00000271020.1	2	1	KICH	0	0	0	0	0	0	100	0	0	0	0	0	0	0	0	0	0	0	0	0	RP11-10C24.1
ENSG00000225331.1	ENSG00000265743.1			ENSG00000267565.1	2	1	KICH	0	0	0	0	0	0	100	0	0	0	0	0	0	0	0	0	0	0	0	0	CTC-559E9.8
ENSG00000225331.1	ENSG00000268802.1			ENSG00000267045.1	2	1	KICH	0	0	0	0	0	0	100	0	0	0	0	0	0	0	0	0	0	0	0	0	AC006126.4
ENSG00000225331.1	ENSG00000272908.1			ENSG00000272635.1	2	1	KICH	0	0	0	0	0	0	100	0	0	0	0	0	0	0	0	0	0	0	0	0	LLNLF-65H9.1
ENSG00000225578.1	ENSG00000261326.2			ENSG00000237234.2	2	1	KIRC	0	0	0	0	0	0	0	100	0	0	0	0	0	0	0	0	0	0	0	0	RP1-142L7.5
ENSG00000225578.1	ENSG00000273002.1			ENSG00000229153.1	2	1	KIRC	0	0	0	0	0	0	0	100	0	0	0	0	0	0	0	0	0	0	0	0	EPHA1-AS1
ENSG00000225973.3	ENSG00000230124.2			ENSG00000267248.1	2	1	KIRC	0	0	0	0	0	0	0	100	0	0	0	0	0	0	0	0	0	0	0	0	CTD-2319I12.4
ENSG00000225973.3	ENSG00000230724.5			ENSG00000270344.1	2	1	KIRC	0	0	0	0	0	0	0	100	0	0	0	0	0	0	0	0	0	0	0	0	RP11-734K2.4
ENSG00000225973.3	ENSG00000231025.1			ENSG00000235398.4	2	1	KIRC	0	0	0	0	0	0	0	100	0	0	0	0	0	0	0	0	0	0	0	0	LINC00623
ENSG00000225973.3	ENSG00000234608.3			ENSG00000223839.3	2	1	KIRC	0	0	0	0	0	0	0	100	0	0	0	0	0	0	0	0	0	0	0	0	FAM95B1
ENSG00000225973.3	ENSG00000235477.2			ENSG00000253641.1	2	1	KIRC	0	0	0	0	0	0	0	100	0	0	0	0	0	0	0	0	0	0	0	0	RP11-981G7.2
ENSG00000225973.3	ENSG00000237094.7			ENSG00000260083.1	2	1	KIRC	0	0	0	0	0	0	0	100	0	0	0	0	0	0	0	0	0	0	0	0	MIR4519
ENSG00000225973.3	ENSG00000237126.4			ENSG00000272696.1	2	1	KIRC	0	0	0	0	0	0	0	100	0	0	0	0	0	0	0	0	0	0	0	0	RP11-339B21.13
ENSG00000225973.3	ENSG00000247679.2			ENSG00000251034.1	2	1	KIRC	0	0	0	0	0	0	0	100	0	0	0	0	0	0	0	0	0	0	0	0	RP11-582J16.4
ENSG00000225973.3	ENSG00000250397.2			ENSG00000231530.1	2	1	KIRP	0	0	0	0	0	0	0	0	100	0	0	0	0	0	0	0	0	0	0	0	RP11-187A9.3
ENSG00000225973.3	ENSG00000251615.3			ENSG00000258789.1	2	1	KIRP	0	0	0	0	0	0	0	0	100	0	0	0	0	0	0	0	0	0	0	0	RP11-507K2.3
ENSG00000225973.3	ENSG00000255455.2			ENSG00000262155.1	2	1	KIRP	0	0	0	0	0	0	0	0	100	0	0	0	0	0	0	0	0	0	0	0	RP11-266L9.5
ENSG00000225973.3	ENSG00000260005.2			ENSG00000259234.1	2	1	KIRP	0	0	0	0	0	0	0	0	100	0	0	0	0	0	0	0	0	0	0	0	RP11-17L5.4
ENSG00000225973.3	ENSG00000260091.1			ENSG00000226920.1	2	1	KIRP	0	0	0	0	0	0	0	0	100	0	0	0	0	0	0	0	0	0	0	0	RP5-1068B5.3
ENSG00000225973.3	ENSG00000260236.1			ENSG00000231473.2	2	1	LGG	0	0	0	0	0	0	0	0	0	100	0	0	0	0	0	0	0	0	0	0	LINC00441
ENSG00000225973.3	ENSG00000260261.1			ENSG00000253171.1	2	1	LGG	0	0	0	0	0	0	0	0	0	100	0	0	0	0	0	0	0	0	0	0	CTB-118P15.2
ENSG00000225973.3	ENSG00000260285.1			ENSG00000259209.1	2	1	LGG	0	0	0	0	0	0	0	0	0	100	0	0	0	0	0	0	0	0	0	0	RP5-991G20.2
ENSG00000225973.3	ENSG00000260336.1			ENSG00000227398.3	2	1	LIHC	0	0	0	0	0	0	0	0	0	0	100	0	0	0	0	0	0	0	0	0	KIF9-AS1
ENSG00000225973.3	ENSG00000260855.1			ENSG00000239523.1	2	1	LIHC	0	0	0	0	0	0	0	0	0	0	100	0	0	0	0	0	0	0	0	0	MYLK-AS1
ENSG00000225973.3	ENSG00000261101.1			ENSG00000214870.4	2	1	LIHC	0	0	0	0	0	0	0	0	0	0	100	0	0	0	0	0	0	0	0	0	AC004540.5
ENSG00000225973.3	ENSG00000261288.1			ENSG00000236234.1	2	1	LUAD	0	0	0	0	0	0	0	0	0	0	0	100	0	0	0	0	0	0	0	0	AC091132.1
ENSG00000225973.3	ENSG00000261355.1			ENSG00000260810.1	2	1	LUAD	0	0	0	0	0	0	0	0	0	0	0	100	0	0	0	0	0	0	0	0	CTD-2547L24.4
ENSG00000225973.3	ENSG00000261613.2			ENSG00000230561.3	2	1	LUAD	0	0	0	0	0	0	0	0	0	0	0	100	0	0	0	0	0	0	0	0	CTC-228N24.1
ENSG00000225973.3	ENSG00000261799.1			ENSG00000255320.1	2	1	LUAD	0	0	0	0	0	0	0	0	0	0	0	100	0	0	0	0	0	0	0	0	RP11-755F10.1
ENSG00000225973.3	ENSG00000261971.2			ENSG00000196972.6	2	1	LUAD	0	0	0	0	0	0	0	0	0	0	0	100	0	0	0	0	0	0	0	0	LINC00087
ENSG00000225973.3	ENSG00000263164.1			ENSG00000203706.4	2	1	LUAD	0	0	0	0	0	0	0	0	0	0	0	100	0	0	0	0	0	0	0	0	SERTAD4-AS1
ENSG00000225973.3	ENSG00000267244.1			ENSG00000224023.6	2	1	LUAD	0	0	0	0	0	0	0	0	0	0	0	100	0	0	0	0	0	0	0	0	RP11-383C5.4
ENSG00000225973.3	ENSG00000267251.1			ENSG00000224818.1	2	1	LUAD	0	0	0	0	0	0	0	0	0	0	0	100	0	0	0	0	0	0	0	0	RP11-134G8.8
ENSG00000225973.3	ENSG00000267940.1			ENSG00000225077.2	2	1	LUAD	0	0	0	0	0	0	0	0	0	0	0	100	0	0	0	0	0	0	0	0	LINC00337
ENSG00000225973.3	ENSG00000269293.2			ENSG00000225986.1	2	1	LUAD	0	0	0	0	0	0	0	0	0	0	0	100	0	0	0	0	0	0	0	0	RP3-340N1.5
ENSG00000225973.3	ENSG00000269896.1			ENSG00000226194.1	2	1	LUAD	0	0	0	0	0	0	0	0	0	0	0	100	0	0	0	0	0	0	0	0	RP1-137D17.1
ENSG00000225973.3	ENSG00000269972.1			ENSG00000231621.1	2	1	LUAD	0	0	0	0	0	0	0	0	0	0	0	100	0	0	0	0	0	0	0	0	AC013264.2
ENSG00000225973.3	ENSG00000269990.1			ENSG00000234350.1	2	1	LUAD	0	0	0	0	0	0	0	0	0	0	0	100	0	0	0	0	0	0	0	0	AC007405.4
ENSG00000225973.3	ENSG00000270012.1			ENSG00000234996.3	2	1	LUAD	0	0	0	0	0	0	0	0	0	0	0	100	0	0	0	0	0	0	0	0	RP11-480I12.7
ENSG00000225973.3	ENSG00000270127.1			ENSG00000237594.2	2	1	LUAD	0	0	0	0	0	0	0	0	0	0	0	100	0	0	0	0	0	0	0	0	AP000251.3
ENSG00000225973.3	ENSG00000271119.1			ENSG00000240859.1	2	1	LUAD	0	0	0	0	0	0	0	0	0	0	0	100	0	0	0	0	0	0	0	0	AC093627.10
ENSG00000225973.3	ENSG00000272005.1			ENSG00000241472.2	2	1	LUAD	0	0	0	0	0	0	0	0	0	0	0	100	0	0	0	0	0	0	0	0	PTPRG-AS1
ENSG00000225973.3	ENSG00000272335.1			ENSG00000246273.2	2	1	LUAD	0	0	0	0	0	0	0	0	0	0	0	100	0	0	0	0	0	0	0	0	SBF2-AS1
ENSG00000225973.3	ENSG00000272556.1			ENSG00000249352.3	2	1	LUAD	0	0	0	0	0	0	0	0	0	0	0	100	0	0	0	0	0	0	0	0	7SK
ENSG00000225973.3	ENSG00000272849.1			ENSG00000250786.1	2	1	LUAD	0	0	0	0	0	0	0	0	0	0	0	100	0	0	0	0	0	0	0	0	SNHG18
ENSG00000225973.3	ENSG00000273033.1			ENSG00000251179.1	2	1	LUAD	0	0	0	0	0	0	0	0	0	0	0	100	0	0	0	0	0	0	0	0	RP11-893F2.9
ENSG00000225973.3	ENSG00000273137.1			ENSG00000256969.1	2	1	LUAD	0	0	0	0	0	0	0	0	0	0	0	100	0	0	0	0	0	0	0	0	RP11-320N7.2
ENSG00000225973.3	ENSG00000273142.1			ENSG00000257038.1	2	1	LUAD	0	0	0	0	0	0	0	0	0	0	0	100	0	0	0	0	0	0	0	0	RP11-800A3.7
ENSG00000225973.3	ENSG00000273230.1			ENSG00000257894.1	2	1	LUAD	0	0	0	0	0	0	0	0	0	0	0	100	0	0	0	0	0	0	0	0	RP1-78O14.1
ENSG00000225973.3	ENSG00000273290.1			ENSG00000258667.1	2	1	LUAD	0	0	0	0	0	0	0	0	0	0	0	100	0	0	0	0	0	0	0	0	HIF1A-AS2
ENSG00000226029.1	ENSG00000230124.2			ENSG00000259652.1	2	1	LUAD	0	0	0	0	0	0	0	0	0	0	0	100	0	0	0	0	0	0	0	0	RP11-797A18.3
ENSG00000226029.1	ENSG00000230565.1			ENSG00000263680.2	2	1	LUAD	0	0	0	0	0	0	0	0	0	0	0	100	0	0	0	0	0	0	0	0	RP11-57A1.1
ENSG00000226029.1	ENSG00000230724.5			ENSG00000265413.1	2	1	LUAD	0	0	0	0	0	0	0	0	0	0	0	100	0	0	0	0	0	0	0	0	RP11-789C17.1
ENSG00000226029.1	ENSG00000231025.1			ENSG00000267047.1	2	1	LUAD	0	0	0	0	0	0	0	0	0	0	0	100	0	0	0	0	0	0	0	0	RP11-589P10.7
ENSG00000226029.1	ENSG00000232909.1			ENSG00000269353.1	2	1	LUAD	0	0	0	0	0	0	0	0	0	0	0	100	0	0	0	0	0	0	0	0	AC092071.1
ENSG00000226029.1	ENSG00000232931.1			ENSG00000269416.1	2	1	LUAD	0	0	0	0	0	0	0	0	0	0	0	100	0	0	0	0	0	0	0	0	CTB-175P5.4
ENSG00000226029.1	ENSG00000234771.2			ENSG00000269974.1	2	1	LUAD	0	0	0	0	0	0	0	0	0	0	0	100	0	0	0	0	0	0	0	0	RP11-932O9.10
ENSG00000226029.1	ENSG00000250397.2			ENSG00000270000.1	2	1	LUAD	0	0	0	0	0	0	0	0	0	0	0	100	0	0	0	0	0	0	0	0	RP3-449M8.9
ENSG00000226029.1	ENSG00000253352.4			ENSG00000271926.1	2	1	LUAD	0	0	0	0	0	0	0	0	0	0	0	100	0	0	0	0	0	0	0	0	CTD-2376I4.1
ENSG00000226029.1	ENSG00000259758.1			ENSG00000272888.1	2	1	LUAD	0	0	0	0	0	0	0	0	0	0	0	100	0	0	0	0	0	0	0	0	AC013394.2
ENSG00000226029.1	ENSG00000259959.1			ENSG00000272146.1	2	1	LUAD	0	0	0	0	0	0	0	0	0	0	0	100	0	0	0	0	0	0	0	0	RP11-755B10.4
ENSG00000226029.1	ENSG00000260751.2			ENSG00000239945.1	2	1	LUSC	0	0	0	0	0	0	0	0	0	0	0	0	100	0	0	0	0	0	0	0	RP11-34P13.8
ENSG00000226029.1	ENSG00000261355.1			ENSG00000251432.2	2	1	OV	0	0	0	0	0	0	0	0	0	0	0	0	0	100	0	0	0	0	0	0	RP11-420A23.1
ENSG00000226029.1	ENSG00000264112.1			ENSG00000267322.1	2	1	OV	0	0	0	0	0	0	0	0	0	0	0	0	0	100	0	0	0	0	0	0	SCARNA17
ENSG00000226029.1	ENSG00000267940.1			ENSG00000269836.1	2	1	OV	0	0	0	0	0	0	0	0	0	0	0	0	0	100	0	0	0	0	0	0	CTD-3032J10.4
ENSG00000226029.1	ENSG00000269290.1			ENSG00000273474.1	2	1	OV	0	0	0	0	0	0	0	0	0	0	0	0	0	100	0	0	0	0	0	0	RP11-295P9.12
ENSG00000226029.1	ENSG00000269972.1			ENSG00000223374.1	2	1	OV	0	0	0	0	0	0	0	0	0	0	0	0	0	100	0	0	0	0	0	0	AC005104.3
ENSG00000226029.1	ENSG00000269987.1			ENSG00000224975.1	2	1	OV	0	0	0	0	0	0	0	0	0	0	0	0	0	100	0	0	0	0	0	0	INE1
ENSG00000226029.1	ENSG00000270012.1			ENSG00000227896.2	2	1	OV	0	0	0	0	0	0	0	0	0	0	0	0	0	100	0	0	0	0	0	0	RP11-77P6.2
ENSG00000226029.1	ENSG00000270189.1			ENSG00000227954.2	2	1	OV	0	0	0	0	0	0	0	0	0	0	0	0	0	100	0	0	0	0	0	0	RP3-323P13.2
ENSG00000226029.1	ENSG00000271971.1			ENSG00000228463.4	2	1	OV	0	0	0	0	0	0	0	0	0	0	0	0	0	100	0	0	0	0	0	0	AP006222.2
ENSG00000226029.1	ENSG00000272630.1			ENSG00000228487.1	2	1	OV	0	0	0	0	0	0	0	0	0	0	0	0	0	100	0	0	0	0	0	0	RP13-225O21.2
ENSG00000226029.1	ENSG00000272645.1			ENSG00000230732.3	2	1	OV	0	0	0	0	0	0	0	0	0	0	0	0	0	100	0	0	0	0	0	0	AC127904.2
ENSG00000226029.1	ENSG00000272849.1			ENSG00000231305.3	2	1	OV	0	0	0	0	0	0	0	0	0	0	0	0	0	100	0	0	0	0	0	0	RP11-723O4.2
ENSG00000226029.1	ENSG00000273002.1			ENSG00000231703.2	2	1	OV	0	0	0	0	0	0	0	0	0	0	0	0	0	100	0	0	0	0	0	0	RP4-669H2.1
ENSG00000226029.1	ENSG00000273142.1			ENSG00000232300.1	2	1	OV	0	0	0	0	0	0	0	0	0	0	0	0	0	100	0	0	0	0	0	0	FAM215B
ENSG00000226029.1	ENSG00000273290.1			ENSG00000233013.4	2	1	OV	0	0	0	0	0	0	0	0	0	0	0	0	0	100	0	0	0	0	0	0	FAM157B
ENSG00000226029.1	ENSG00000273373.1			ENSG00000237718.1	2	1	OV	0	0	0	0	0	0	0	0	0	0	0	0	0	100	0	0	0	0	0	0	AC009095.4
ENSG00000226125.1	ENSG00000228427.1			ENSG00000238035.4	2	1	OV	0	0	0	0	0	0	0	0	0	0	0	0	0	100	0	0	0	0	0	0	AC138035.2
ENSG00000226125.1	ENSG00000239213.1			ENSG00000246308.1	2	1	OV	0	0	0	0	0	0	0	0	0	0	0	0	0	100	0	0	0	0	0	0	RP11-685M7.3
ENSG00000226125.1	ENSG00000248429.1			ENSG00000254428.1	2	1	OV	0	0	0	0	0	0	0	0	0	0	0	0	0	100	0	0	0	0	0	0	RP11-110I1.11
ENSG00000226125.1	ENSG00000250604.1			ENSG00000254929.2	2	1	OV	0	0	0	0	0	0	0	0	0	0	0	0	0	100	0	0	0	0	0	0	RP11-144G6.12
ENSG00000226125.1	ENSG00000259004.1			ENSG00000258136.1	2	1	OV	0	0	0	0	0	0	0	0	0	0	0	0	0	100	0	0	0	0	0	0	RP11-864J10.4
ENSG00000226137.3	ENSG00000230724.5			ENSG00000258682.1	2	1	OV	0	0	0	0	0	0	0	0	0	0	0	0	0	100	0	0	0	0	0	0	CTD-2002H8.2
ENSG00000226137.3	ENSG00000247679.2			ENSG00000259206.1	2	1	OV	0	0	0	0	0	0	0	0	0	0	0	0	0	100	0	0	0	0	0	0	RP13-608F4.8
ENSG00000226137.3	ENSG00000269896.1			ENSG00000259244.1	2	1	OV	0	0	0	0	0	0	0	0	0	0	0	0	0	100	0	0	0	0	0	0	RP11-182J1.12
ENSG00000226200.2	ENSG00000233080.2			ENSG00000259310.1	2	1	OV	0	0	0	0	0	0	0	0	0	0	0	0	0	100	0	0	0	0	0	0	RP11-152F13.8
ENSG00000226751.2	ENSG00000237604.1			ENSG00000259972.1	2	1	OV	0	0	0	0	0	0	0	0	0	0	0	0	0	100	0	0	0	0	0	0	AC009120.6
ENSG00000226751.2	ENSG00000239213.1			ENSG00000262194.1	2	1	OV	0	0	0	0	0	0	0	0	0	0	0	0	0	100	0	0	0	0	0	0	CTD-3195I5.5
ENSG00000226751.2	ENSG00000250604.1			ENSG00000268230.1	2	1	OV	0	0	0	0	0	0	0	0	0	0	0	0	0	100	0	0	0	0	0	0	CTD-2619J13.8
ENSG00000226751.2	ENSG00000255197.1			ENSG00000268764.1	2	1	OV	0	0	0	0	0	0	0	0	0	0	0	0	0	100	0	0	0	0	0	0	CTC-450M9.1
ENSG00000226751.2	ENSG00000258810.1			ENSG00000269044.1	2	1	OV	0	0	0	0	0	0	0	0	0	0	0	0	0	100	0	0	0	0	0	0	CTC-429P9.3
ENSG00000226751.2	ENSG00000264707.1			ENSG00000269161.1	2	1	OV	0	0	0	0	0	0	0	0	0	0	0	0	0	100	0	0	0	0	0	0	CTD-3131K8.3
ENSG00000226751.2	ENSG00000272908.1			ENSG00000270223.1	2	1	OV	0	0	0	0	0	0	0	0	0	0	0	0	0	100	0	0	0	0	0	0	RP13-36G14.4
ENSG00000226791.3	ENSG00000228013.1			ENSG00000270589.1	2	1	OV	0	0	0	0	0	0	0	0	0	0	0	0	0	100	0	0	0	0	0	0	RP11-348N5.7
ENSG00000226791.3	ENSG00000228427.1			ENSG00000271789.1	2	1	OV	0	0	0	0	0	0	0	0	0	0	0	0	0	100	0	0	0	0	0	0	RP5-1112D6.7
ENSG00000226791.3	ENSG00000233038.1			ENSG00000271833.1	2	1	OV	0	0	0	0	0	0	0	0	0	0	0	0	0	100	0	0	0	0	0	0	RP11-356B19.11
ENSG00000226791.3	ENSG00000236120.2			ENSG00000272754.1	2	1	OV	0	0	0	0	0	0	0	0	0	0	0	0	0	100	0	0	0	0	0	0	AL133245.2
ENSG00000226791.3	ENSG00000239213.1			ENSG00000272993.1	2	1	OV	0	0	0	0	0	0	0	0	0	0	0	0	0	100	0	0	0	0	0	0	RP11-196G18.24
ENSG00000226791.3	ENSG00000247774.2			ENSG00000273281.1	2	1	OV	0	0	0	0	0	0	0	0	0	0	0	0	0	100	0	0	0	0	0	0	RP11-339B21.14
ENSG00000226791.3	ENSG00000250604.1			ENSG00000272933.1	2	1	OV	0	0	0	0	0	0	0	0	0	0	0	0	0	100	0	0	0	0	0	0	RP11-47A8.5
ENSG00000226791.3	ENSG00000255197.1			ENSG00000222043.2	2	1	PRAD	0	0	0	0	0	0	0	0	0	0	0	0	0	0	100	0	0	0	0	0	AC079305.10
ENSG00000226791.3	ENSG00000257824.1			ENSG00000224239.1	2	1	PRAD	0	0	0	0	0	0	0	0	0	0	0	0	0	0	100	0	0	0	0	0	AC090044.2
ENSG00000226791.3	ENSG00000264707.1			ENSG00000247572.3	2	1	READ	0	0	0	0	0	0	0	0	0	0	0	0	0	0	0	100	0	0	0	0	CKMT2-AS1
ENSG00000226791.3	ENSG00000265743.1			ENSG00000243701.1	2	1	SKCM	0	0	0	0	0	0	0	0	0	0	0	0	0	0	0	0	100	0	0	0	LINC00883
ENSG00000226791.3	ENSG00000268802.1			ENSG00000269893.2	2	1	SKCM	0	0	0	0	0	0	0	0	0	0	0	0	0	0	0	0	100	0	0	0	SNHG8
ENSG00000226791.3	ENSG00000272908.1			ENSG00000222042.1	2	1	SKCM	0	0	0	0	0	0	0	0	0	0	0	0	0	0	0	0	100	0	0	0	AP000233.4
ENSG00000227543.3	ENSG00000228393.3			ENSG00000229613.1	2	1	SKCM	0	0	0	0	0	0	0	0	0	0	0	0	0	0	0	0	100	0	0	0	RP11-555F9.2
ENSG00000227543.3	ENSG00000261326.2			ENSG00000233834.2	2	1	SKCM	0	0	0	0	0	0	0	0	0	0	0	0	0	0	0	0	100	0	0	0	AC005083.1
ENSG00000227543.3	ENSG00000271533.1			ENSG00000236199.1	2	1	SKCM	0	0	0	0	0	0	0	0	0	0	0	0	0	0	0	0	100	0	0	0	RP11-264I13.2
ENSG00000228013.1	ENSG00000233038.1			ENSG00000248734.2	2	1	SKCM	0	0	0	0	0	0	0	0	0	0	0	0	0	0	0	0	100	0	0	0	CTD-2260A17.1
ENSG00000228013.1	ENSG00000239213.1			ENSG00000253690.1	2	1	SKCM	0	0	0	0	0	0	0	0	0	0	0	0	0	0	0	0	100	0	0	0	RP11-380I10.4
ENSG00000228013.1	ENSG00000247774.2			ENSG00000259198.1	2	1	SKCM	0	0	0	0	0	0	0	0	0	0	0	0	0	0	0	0	100	0	0	0	RP11-133K1.6
ENSG00000228013.1	ENSG00000250604.1			ENSG00000269460.1	2	1	SKCM	0	0	0	0	0	0	0	0	0	0	0	0	0	0	0	0	100	0	0	0	AC093063.3
ENSG00000228013.1	ENSG00000255197.1			ENSG00000272980.1	2	1	SKCM	0	0	0	0	0	0	0	0	0	0	0	0	0	0	0	0	100	0	0	0	RP11-517H2.6
ENSG00000228013.1	ENSG00000264707.1			ENSG00000243629.1	2	1	SKCM	0	0	0	0	0	0	0	0	0	0	0	0	0	0	0	0	100	0	0	0	LINC00880
ENSG00000228013.1	ENSG00000265743.1			ENSG00000272839.1	2	1	SKCM	0	0	0	0	0	0	0	0	0	0	0	0	0	0	0	0	100	0	0	0	RP11-452C13.1
ENSG00000228013.1	ENSG00000268802.1			ENSG00000271927.1	2	1	SKCM	0	0	0	0	0	0	0	0	0	0	0	0	0	0	0	0	100	0	0	0	CTD-2541M15.4
ENSG00000228013.1	ENSG00000272908.1			ENSG00000231119.2	2	1	STAD	0	0	0	0	0	0	0	0	0	0	0	0	0	0	0	0	0	100	0	0	RP4-569M23.2
ENSG00000228058.1	ENSG00000239213.1			ENSG00000245213.2	2	1	STAD	0	0	0	0	0	0	0	0	0	0	0	0	0	0	0	0	0	100	0	0	RP11-10K16.1
ENSG00000228058.1	ENSG00000250604.1			ENSG00000253669.3	2	1	STAD	0	0	0	0	0	0	0	0	0	0	0	0	0	0	0	0	0	100	0	0	KB-1732A1.1
ENSG00000228058.1	ENSG00000259004.1			ENSG00000272205.1	2	1	STAD	0	0	0	0	0	0	0	0	0	0	0	0	0	0	0	0	0	100	0	0	RP11-277B15.3
ENSG00000228393.3	ENSG00000229122.1			ENSG00000231890.3	2	1	STAD	0	0	0	0	0	0	0	0	0	0	0	0	0	0	0	0	0	100	0	0	AC093391.2
ENSG00000228393.3	ENSG00000246859.2			ENSG00000233223.2	2	1	STAD	0	0	0	0	0	0	0	0	0	0	0	0	0	0	0	0	0	100	0	0	AC113189.5
ENSG00000228393.3	ENSG00000261015.1			ENSG00000235795.1	2	1	STAD	0	0	0	0	0	0	0	0	0	0	0	0	0	0	0	0	0	100	0	0	RP11-421L21.2
ENSG00000228393.3	ENSG00000262372.1			ENSG00000260025.1	2	1	STAD	0	0	0	0	0	0	0	0	0	0	0	0	0	0	0	0	0	100	0	0	RP11-490M8.1
ENSG00000228393.3	ENSG00000273290.1			ENSG00000260924.2	2	1	STAD	0	0	0	0	0	0	0	0	0	0	0	0	0	0	0	0	0	100	0	0	AC004463.6
ENSG00000228427.1	ENSG00000233038.1			ENSG00000261526.1	2	1	STAD	0	0	0	0	0	0	0	0	0	0	0	0	0	0	0	0	0	100	0	0	CTB-31O20.2
ENSG00000228427.1	ENSG00000239213.1			ENSG00000224764.1	2	1	THCA	0	0	0	0	0	0	0	0	0	0	0	0	0	0	0	0	0	0	100	0	RP11-54O15.3
ENSG00000228427.1	ENSG00000255197.1			ENSG00000230623.2	2	1	THCA	0	0	0	0	0	0	0	0	0	0	0	0	0	0	0	0	0	0	100	0	RP11-469A15.2
ENSG00000228427.1	ENSG00000257824.1			ENSG00000232606.1	2	1	THCA	0	0	0	0	0	0	0	0	0	0	0	0	0	0	0	0	0	0	100	0	AC010090.1
ENSG00000228427.1	ENSG00000264707.1			ENSG00000243305.1	2	1	THCA	0	0	0	0	0	0	0	0	0	0	0	0	0	0	0	0	0	0	100	0	RP11-362A9.3
ENSG00000228427.1	ENSG00000265743.1			ENSG00000259747.1	2	1	THCA	0	0	0	0	0	0	0	0	0	0	0	0	0	0	0	0	0	0	100	0	RP11-275I4.2
ENSG00000228427.1	ENSG00000268802.1			ENSG00000223396.2	2	1	UCEC	0	0	0	0	0	0	0	0	0	0	0	0	0	0	0	0	0	0	0	100	RPS10P7
ENSG00000228427.1	ENSG00000272908.1			ENSG00000230368.2	2	1	UCEC	0	0	0	0	0	0	0	0	0	0	0	0	0	0	0	0	0	0	0	100	FAM41C
ENSG00000229152.1	ENSG00000272645.1			ENSG00000247708.3	2	1	UCEC	0	0	0	0	0	0	0	0	0	0	0	0	0	0	0	0	0	0	0	100	STX18-AS1
ENSG00000229671.1	ENSG00000239213.1			ENSG00000254602.1	2	1	UCEC	0	0	0	0	0	0	0	0	0	0	0	0	0	0	0	0	0	0	0	100	AP000662.4
ENSG00000229671.1	ENSG00000250604.1			ENSG00000223511.1	1	3	BRCA,KIRC,LUAD	0	33.3333	0	0	0	0	0	33.3333	0	0	0	33.3333	0	0	0	0	0	0	0	0	RP13-297E16.4
ENSG00000229874.2	ENSG00000235245.1			ENSG00000232788.1	1	3	BRCA,LUAD,THCA	0	33.3333	0	0	0	0	0	0	0	0	0	33.3333	0	0	0	0	0	0	33.3333	0	AC078883.3
ENSG00000229874.2	ENSG00000272240.1			ENSG00000244625.1	1	3	BRCA,LUAD,STAD	0	33.3333	0	0	0	0	0	0	0	0	0	33.3333	0	0	0	0	0	33.3333	0	0	CTA-211A9.5
ENSG00000230124.2	ENSG00000230565.1			ENSG00000262222.1	1	3	BRCA,LUAD,THCA	0	33.3333	0	0	0	0	0	0	0	0	0	33.3333	0	0	0	0	0	0	33.3333	0	RP11-876N24.4
ENSG00000230124.2	ENSG00000232909.1			ENSG00000203362.2	1	2	BLCA,KIRC	50	0	0	0	0	0	0	50	0	0	0	0	0	0	0	0	0	0	0	0	RP3-337H4.8
ENSG00000230124.2	ENSG00000234608.3			ENSG00000255867.1	1	2	BLCA,LUAD	50	0	0	0	0	0	0	0	0	0	0	50	0	0	0	0	0	0	0	0	DENND5B-AS1
ENSG00000230124.2	ENSG00000245556.2			ENSG00000223891.1	1	2	BLCA,LUAD	50	0	0	0	0	0	0	0	0	0	0	50	0	0	0	0	0	0	0	0	OSER1-AS1
ENSG00000230124.2	ENSG00000247679.2			ENSG00000245105.1	1	2	BRCA,KIRC	0	50	0	0	0	0	0	50	0	0	0	0	0	0	0	0	0	0	0	0	A2M-AS1
ENSG00000230124.2	ENSG00000259959.1			ENSG00000205056.8	1	2	BRCA,LUAD	0	50	0	0	0	0	0	0	0	0	0	50	0	0	0	0	0	0	0	0	RP11-693J15.5
ENSG00000230124.2	ENSG00000260336.1			ENSG00000225963.3	1	2	BRCA,LUAD	0	50	0	0	0	0	0	0	0	0	0	50	0	0	0	0	0	0	0	0	AC009950.2
ENSG00000230124.2	ENSG00000260751.2			ENSG00000225964.1	1	2	BRCA,CESC	0	50	50	0	0	0	0	0	0	0	0	0	0	0	0	0	0	0	0	0	AC017076.5
ENSG00000230124.2	ENSG00000267251.1			ENSG00000226032.1	1	2	BRCA,THCA	0	50	0	0	0	0	0	0	0	0	0	0	0	0	0	0	0	0	50	0	RP1-111C20.3
ENSG00000230124.2	ENSG00000269290.1			ENSG00000227155.3	1	2	BRCA,LUAD	0	50	0	0	0	0	0	0	0	0	0	50	0	0	0	0	0	0	0	0	RP11-165F24.3
ENSG00000230124.2	ENSG00000269896.1			ENSG00000227495.1	1	2	BRCA,THCA	0	50	0	0	0	0	0	0	0	0	0	0	0	0	0	0	0	0	50	0	AC109333.10
ENSG00000230124.2	ENSG00000269990.1			ENSG00000228403.1	1	2	BRCA,THCA	0	50	0	0	0	0	0	0	0	0	0	0	0	0	0	0	0	0	50	0	RP11-563N6.6
ENSG00000230124.2	ENSG00000271971.1			ENSG00000233429.5	1	2	BRCA,THCA	0	50	0	0	0	0	0	0	0	0	0	0	0	0	0	0	0	0	50	0	HOTAIRM1
ENSG00000230124.2	ENSG00000272630.1			ENSG00000244620.1	1	2	BRCA,THCA	0	50	0	0	0	0	0	0	0	0	0	0	0	0	0	0	0	0	50	0	AL122127.25
ENSG00000230124.2	ENSG00000273002.1			ENSG00000245648.1	1	2	BRCA,THCA	0	50	0	0	0	0	0	0	0	0	0	0	0	0	0	0	0	0	50	0	RP11-277P12.20
ENSG00000230124.2	ENSG00000273373.1			ENSG00000248991.1	1	2	BRCA,LUAD	0	50	0	0	0	0	0	0	0	0	0	50	0	0	0	0	0	0	0	0	RP11-73G16.2
ENSG00000230565.1	ENSG00000231025.1			ENSG00000253838.1	1	2	BRCA,THCA	0	50	0	0	0	0	0	0	0	0	0	0	0	0	0	0	0	0	50	0	RP11-44K6.2
ENSG00000230565.1	ENSG00000232909.1			ENSG00000255310.2	1	2	BRCA,LUAD	0	50	0	0	0	0	0	0	0	0	0	50	0	0	0	0	0	0	0	0	AF131215.2
ENSG00000230565.1	ENSG00000234771.2			ENSG00000256633.1	1	2	BRCA,LUAD	0	50	0	0	0	0	0	0	0	0	0	50	0	0	0	0	0	0	0	0	RP11-169D4.2
ENSG00000230565.1	ENSG00000250397.2			ENSG00000257499.2	1	2	BRCA,LUAD	0	50	0	0	0	0	0	0	0	0	0	50	0	0	0	0	0	0	0	0	RP11-571M6.8
ENSG00000230565.1	ENSG00000253352.4			ENSG00000259444.1	1	2	BRCA,THCA	0	50	0	0	0	0	0	0	0	0	0	0	0	0	0	0	0	0	50	0	RP11-736N17.8
ENSG00000230565.1	ENSG00000259758.1			ENSG00000260135.2	1	2	BRCA,LUAD	0	50	0	0	0	0	0	0	0	0	0	50	0	0	0	0	0	0	0	0	RP11-212I21.2
ENSG00000230565.1	ENSG00000259959.1			ENSG00000260260.1	1	2	BRCA,THCA	0	50	0	0	0	0	0	0	0	0	0	0	0	0	0	0	0	0	50	0	RP11-304L19.5
ENSG00000230565.1	ENSG00000260751.2			ENSG00000261490.1	1	2	BRCA,LUAD	0	50	0	0	0	0	0	0	0	0	0	50	0	0	0	0	0	0	0	0	RP11-448G15.3
ENSG00000230565.1	ENSG00000264112.1			ENSG00000263394.1	1	2	BRCA,LUAD	0	50	0	0	0	0	0	0	0	0	0	50	0	0	0	0	0	0	0	0	RP11-160E2.19
ENSG00000230565.1	ENSG00000269290.1			ENSG00000266923.1	1	2	BRCA,LUAD	0	50	0	0	0	0	0	0	0	0	0	50	0	0	0	0	0	0	0	0	RP11-693J15.4
ENSG00000230565.1	ENSG00000269972.1			ENSG00000267731.1	1	2	BRCA,LUAD	0	50	0	0	0	0	0	0	0	0	0	50	0	0	0	0	0	0	0	0	RP11-147L13.8
ENSG00000230565.1	ENSG00000269987.1			ENSG00000267745.1	1	2	BRCA,LUAD	0	50	0	0	0	0	0	0	0	0	0	50	0	0	0	0	0	0	0	0	RP11-686D22.8
ENSG00000230565.1	ENSG00000270012.1			ENSG00000273065.1	1	2	BRCA,LUAD	0	50	0	0	0	0	0	0	0	0	0	50	0	0	0	0	0	0	0	0	RP11-58E21.5
ENSG00000230565.1	ENSG00000270189.1			ENSG00000271869.1	1	2	CESC,KIRP	0	0	50	0	0	0	0	0	50	0	0	0	0	0	0	0	0	0	0	0	RP11-51J9.5
ENSG00000230565.1	ENSG00000271971.1			ENSG00000226287.3	1	2	KIRC,LUAD	0	0	0	0	0	0	0	50	0	0	0	50	0	0	0	0	0	0	0	0	TMEM191A
ENSG00000230565.1	ENSG00000272630.1			ENSG00000232956.4	1	2	KIRP,LIHC	0	0	0	0	0	0	0	0	50	0	50	0	0	0	0	0	0	0	0	0	SNHG15
ENSG00000230565.1	ENSG00000272645.1			ENSG00000231160.5	1	2	LIHC,OV	0	0	0	0	0	0	0	0	0	0	50	0	0	50	0	0	0	0	0	0	RP11-617D20.1
ENSG00000230565.1	ENSG00000273002.1			ENSG00000235304.1	1	2	LUAD,THCA	0	0	0	0	0	0	0	0	0	0	0	50	0	0	0	0	0	0	50	0	RP11-265P11.2
ENSG00000230565.1	ENSG00000273142.1			ENSG00000262312.1	1	2	LUAD,STAD	0	0	0	0	0	0	0	0	0	0	0	50	0	0	0	0	0	50	0	0	LA16c-390H2.4
ENSG00000230565.1	ENSG00000273290.1			ENSG00000248927.1	1	2	PRAD,STAD	0	0	0	0	0	0	0	0	0	0	0	0	0	0	50	0	0	50	0	0	CTD-2334D19.1
ENSG00000230565.1	ENSG00000273373.1			ENSG00000225914.1	1	1	COAD	0	0	0	100	0	0	0	0	0	0	0	0	0	0	0	0	0	0	0	0	XXbac-BPG154L12.4
ENSG00000230724.5	ENSG00000232098.2			ENSG00000214381.4	1	1	GBM	0	0	0	0	100	0	0	0	0	0	0	0	0	0	0	0	0	0	0	0	LINC00488
ENSG00000230724.5	ENSG00000232909.1			ENSG00000260664.1	1	1	GBM	0	0	0	0	100	0	0	0	0	0	0	0	0	0	0	0	0	0	0	0	AC004158.3
ENSG00000230724.5	ENSG00000234608.3			ENSG00000229233.1	1	1	KICH	0	0	0	0	0	0	100	0	0	0	0	0	0	0	0	0	0	0	0	0	AC011891.5
ENSG00000230724.5	ENSG00000237126.4			ENSG00000241316.2	1	1	KICH	0	0	0	0	0	0	100	0	0	0	0	0	0	0	0	0	0	0	0	0	RP11-81N13.1
ENSG00000230724.5	ENSG00000247679.2			ENSG00000256139.2	1	1	KICH	0	0	0	0	0	0	100	0	0	0	0	0	0	0	0	0	0	0	0	0	RP11-968O1.5
ENSG00000230724.5	ENSG00000259959.1			ENSG00000197291.4	1	1	READ	0	0	0	0	0	0	0	0	0	0	0	0	0	0	0	100	0	0	0	0	RAMP2-AS1
ENSG00000230724.5	ENSG00000260336.1			ENSG00000226237.1	1	1	READ	0	0	0	0	0	0	0	0	0	0	0	0	0	0	0	100	0	0	0	0	RP11-276H19.1
ENSG00000230724.5	ENSG00000261613.2			ENSG00000235903.3	1	1	READ	0	0	0	0	0	0	0	0	0	0	0	0	0	0	0	100	0	0	0	0	CPB2-AS1
ENSG00000230724.5	ENSG00000261799.1			ENSG00000237424.1	1	1	READ	0	0	0	0	0	0	0	0	0	0	0	0	0	0	0	100	0	0	0	0	FOXD2-AS1
ENSG00000230724.5	ENSG00000261971.2			ENSG00000181798.2	1	1	UCEC	0	0	0	0	0	0	0	0	0	0	0	0	0	0	0	0	0	0	0	100	LINC00471
ENSG00000230724.5	ENSG00000267161.1			ENSG00000238123.1	1	1	BLCA	100	0	0	0	0	0	0	0	0	0	0	0	0	0	0	0	0	0	0	0	MID1IP1-AS1
ENSG00000230724.5	ENSG00000267251.1			ENSG00000233903.2	1	1	BLCA	100	0	0	0	0	0	0	0	0	0	0	0	0	0	0	0	0	0	0	0	Z83851.4
ENSG00000230724.5	ENSG00000269290.1			ENSG00000259230.1	1	1	BLCA	100	0	0	0	0	0	0	0	0	0	0	0	0	0	0	0	0	0	0	0	CTD-2555C10.3
ENSG00000230724.5	ENSG00000269896.1			ENSG00000269376.1	1	1	BLCA	100	0	0	0	0	0	0	0	0	0	0	0	0	0	0	0	0	0	0	0	RP11-120K24.5
ENSG00000230724.5	ENSG00000270189.1			ENSG00000271782.1	1	1	BLCA	100	0	0	0	0	0	0	0	0	0	0	0	0	0	0	0	0	0	0	0	RP5-850O15.4
ENSG00000230724.5	ENSG00000271119.1			ENSG00000272144.1	1	1	BLCA	100	0	0	0	0	0	0	0	0	0	0	0	0	0	0	0	0	0	0	0	CTD-2035E11.5
ENSG00000230724.5	ENSG00000271971.1			ENSG00000229178.1	1	1	BLCA	100	0	0	0	0	0	0	0	0	0	0	0	0	0	0	0	0	0	0	0	AC069513.4
ENSG00000230724.5	ENSG00000272556.1			ENSG00000231407.1	1	1	BLCA	100	0	0	0	0	0	0	0	0	0	0	0	0	0	0	0	0	0	0	0	RP11-576I22.2
ENSG00000230724.5	ENSG00000273002.1			ENSG00000232807.2	1	1	BLCA	100	0	0	0	0	0	0	0	0	0	0	0	0	0	0	0	0	0	0	0	RP11-536K7.3
ENSG00000230724.5	ENSG00000273230.1			ENSG00000233117.2	1	1	BLCA	100	0	0	0	0	0	0	0	0	0	0	0	0	0	0	0	0	0	0	0	LINC00702
ENSG00000230724.5	ENSG00000273373.1			ENSG00000233483.2	1	1	BLCA	100	0	0	0	0	0	0	0	0	0	0	0	0	0	0	0	0	0	0	0	CTD-2020K17.4
ENSG00000231025.1	ENSG00000232909.1			ENSG00000251661.3	1	1	BLCA	100	0	0	0	0	0	0	0	0	0	0	0	0	0	0	0	0	0	0	0	RP11-326C3.11
ENSG00000231025.1	ENSG00000247679.2			ENSG00000254910.1	1	1	BLCA	100	0	0	0	0	0	0	0	0	0	0	0	0	0	0	0	0	0	0	0	RP11-326C3.7
ENSG00000231025.1	ENSG00000259959.1			ENSG00000260265.1	1	1	BLCA	100	0	0	0	0	0	0	0	0	0	0	0	0	0	0	0	0	0	0	0	RP11-44F21.5
ENSG00000231025.1	ENSG00000260336.1			ENSG00000263655.1	1	1	BLCA	100	0	0	0	0	0	0	0	0	0	0	0	0	0	0	0	0	0	0	0	RP11-25L3.3
ENSG00000231025.1	ENSG00000260751.2			ENSG00000264043.2	1	1	BLCA	100	0	0	0	0	0	0	0	0	0	0	0	0	0	0	0	0	0	0	0	SNORA40
ENSG00000231025.1	ENSG00000264112.1			ENSG00000266924.1	1	1	BLCA	100	0	0	0	0	0	0	0	0	0	0	0	0	0	0	0	0	0	0	0	RP11-154H12.2
ENSG00000231025.1	ENSG00000267251.1			ENSG00000270547.1	1	1	BLCA	100	0	0	0	0	0	0	0	0	0	0	0	0	0	0	0	0	0	0	0	RP11-536O18.2
ENSG00000231025.1	ENSG00000269290.1			ENSG00000271218.1	1	1	BLCA	100	0	0	0	0	0	0	0	0	0	0	0	0	0	0	0	0	0	0	0	RP3-523E19.2
ENSG00000231025.1	ENSG00000269896.1			ENSG00000272721.1	1	1	BLCA	100	0	0	0	0	0	0	0	0	0	0	0	0	0	0	0	0	0	0	0	RP11-778D9.12
ENSG00000231025.1	ENSG00000271971.1			ENSG00000272791.1	1	1	BLCA	100	0	0	0	0	0	0	0	0	0	0	0	0	0	0	0	0	0	0	0	RP11-464F9.22
ENSG00000231025.1	ENSG00000272645.1			ENSG00000272953.1	1	1	BLCA	100	0	0	0	0	0	0	0	0	0	0	0	0	0	0	0	0	0	0	0	RP11-1275H24.2
ENSG00000231025.1	ENSG00000273002.1			ENSG00000273375.1	1	1	BLCA	100	0	0	0	0	0	0	0	0	0	0	0	0	0	0	0	0	0	0	0	RP11-803P9.1
ENSG00000231025.1	ENSG00000273373.1			ENSG00000223478.1	1	1	BLCA	100	0	0	0	0	0	0	0	0	0	0	0	0	0	0	0	0	0	0	0	RP11-545E17.3
ENSG00000231611.1	ENSG00000272077.1			ENSG00000204934.6	1	1	BLCA	100	0	0	0	0	0	0	0	0	0	0	0	0	0	0	0	0	0	0	0	ATP6V0E2-AS1
ENSG00000232098.2	ENSG00000247679.2			ENSG00000273193.1	1	1	BLCA	100	0	0	0	0	0	0	0	0	0	0	0	0	0	0	0	0	0	0	0	RP11-523G9.3
ENSG00000232098.2	ENSG00000269896.1			ENSG00000244541.1	1	1	BLCA	100	0	0	0	0	0	0	0	0	0	0	0	0	0	0	0	0	0	0	0	RP11-167H9.6
ENSG00000232098.2	ENSG00000269990.1			ENSG00000255443.1	1	1	BLCA	100	0	0	0	0	0	0	0	0	0	0	0	0	0	0	0	0	0	0	0	RP1-68D18.4
ENSG00000232611.1	ENSG00000248445.1			ENSG00000262772.1	1	1	BLCA	100	0	0	0	0	0	0	0	0	0	0	0	0	0	0	0	0	0	0	0	RP11-353N14.2
ENSG00000232909.1	ENSG00000232931.1			ENSG00000237517.4	1	1	BLCA	100	0	0	0	0	0	0	0	0	0	0	0	0	0	0	0	0	0	0	0	DGCR5
ENSG00000232909.1	ENSG00000234771.2			ENSG00000226505.1	1	1	BLCA	100	0	0	0	0	0	0	0	0	0	0	0	0	0	0	0	0	0	0	0	AC016700.3
ENSG00000232909.1	ENSG00000237094.7			ENSG00000226562.2	1	1	BLCA	100	0	0	0	0	0	0	0	0	0	0	0	0	0	0	0	0	0	0	0	RP11-255A11.21
ENSG00000232909.1	ENSG00000240731.1			ENSG00000250303.2	1	1	BLCA	100	0	0	0	0	0	0	0	0	0	0	0	0	0	0	0	0	0	0	0	RP11-356J5.12
ENSG00000232909.1	ENSG00000250397.2			ENSG00000268204.1	1	1	BLCA	100	0	0	0	0	0	0	0	0	0	0	0	0	0	0	0	0	0	0	0	CTD-3214H19.6
ENSG00000232909.1	ENSG00000253352.4			ENSG00000270460.1	1	1	BLCA	100	0	0	0	0	0	0	0	0	0	0	0	0	0	0	0	0	0	0	0	RP11-796E10.1
ENSG00000232909.1	ENSG00000259758.1			ENSG00000254604.1	1	1	BRCA	0	100	0	0	0	0	0	0	0	0	0	0	0	0	0	0	0	0	0	0	AP000487.6
ENSG00000232909.1	ENSG00000259959.1			ENSG00000269038.1	1	1	BRCA	0	100	0	0	0	0	0	0	0	0	0	0	0	0	0	0	0	0	0	0	AP001462.6
ENSG00000232909.1	ENSG00000260751.2			ENSG00000273213.1	1	1	BRCA	0	100	0	0	0	0	0	0	0	0	0	0	0	0	0	0	0	0	0	0	RP5-998N21.10
ENSG00000232909.1	ENSG00000261355.1			ENSG00000253161.1	1	1	BRCA	0	100	0	0	0	0	0	0	0	0	0	0	0	0	0	0	0	0	0	0	RP11-150O12.1
ENSG00000232909.1	ENSG00000264112.1			ENSG00000225113.1	1	1	BRCA	0	100	0	0	0	0	0	0	0	0	0	0	0	0	0	0	0	0	0	0	RP5-1160K1.3
ENSG00000232909.1	ENSG00000267940.1			ENSG00000233098.4	1	1	BRCA	0	100	0	0	0	0	0	0	0	0	0	0	0	0	0	0	0	0	0	0	RP11-344E13.3
ENSG00000232909.1	ENSG00000269290.1			ENSG00000234459.1	1	1	BRCA	0	100	0	0	0	0	0	0	0	0	0	0	0	0	0	0	0	0	0	0	AC002064.4
ENSG00000232909.1	ENSG00000269972.1			ENSG00000250893.1	1	1	BRCA	0	100	0	0	0	0	0	0	0	0	0	0	0	0	0	0	0	0	0	0	RP11-588L15.2
ENSG00000232909.1	ENSG00000269987.1			ENSG00000260534.1	1	1	BRCA	0	100	0	0	0	0	0	0	0	0	0	0	0	0	0	0	0	0	0	0	RP11-1006G14.4
ENSG00000232909.1	ENSG00000270012.1			ENSG00000273350.1	1	1	BRCA	0	100	0	0	0	0	0	0	0	0	0	0	0	0	0	0	0	0	0	0	RP4-539M6.20
ENSG00000232909.1	ENSG00000270189.1			ENSG00000204802.3	1	1	BRCA	0	100	0	0	0	0	0	0	0	0	0	0	0	0	0	0	0	0	0	0	RP11-111F5.4
ENSG00000232909.1	ENSG00000271971.1			ENSG00000222032.1	1	1	BRCA	0	100	0	0	0	0	0	0	0	0	0	0	0	0	0	0	0	0	0	0	AC112721.2
ENSG00000232909.1	ENSG00000272645.1			ENSG00000228629.2	1	1	BRCA	0	100	0	0	0	0	0	0	0	0	0	0	0	0	0	0	0	0	0	0	AC092295.4
ENSG00000232909.1	ENSG00000272849.1			ENSG00000228852.2	1	1	BRCA	0	100	0	0	0	0	0	0	0	0	0	0	0	0	0	0	0	0	0	0	RP11-57H12.5
ENSG00000232909.1	ENSG00000273002.1			ENSG00000236869.1	1	1	BRCA	0	100	0	0	0	0	0	0	0	0	0	0	0	0	0	0	0	0	0	0	RP11-944L7.4
ENSG00000232909.1	ENSG00000273142.1			ENSG00000248774.1	1	1	BRCA	0	100	0	0	0	0	0	0	0	0	0	0	0	0	0	0	0	0	0	0	RP11-798M19.3
ENSG00000232909.1	ENSG00000273290.1			ENSG00000250326.1	1	1	BRCA	0	100	0	0	0	0	0	0	0	0	0	0	0	0	0	0	0	0	0	0	RP11-284M14.1
ENSG00000232909.1	ENSG00000273373.1			ENSG00000254003.1	1	1	BRCA	0	100	0	0	0	0	0	0	0	0	0	0	0	0	0	0	0	0	0	0	CTB-167B5.1
ENSG00000232931.1	ENSG00000259959.1			ENSG00000255090.1	1	1	BRCA	0	100	0	0	0	0	0	0	0	0	0	0	0	0	0	0	0	0	0	0	RP11-820L6.1
ENSG00000232931.1	ENSG00000269290.1			ENSG00000263916.1	1	1	BRCA	0	100	0	0	0	0	0	0	0	0	0	0	0	0	0	0	0	0	0	0	RP11-110H1.4
ENSG00000232931.1	ENSG00000271971.1			ENSG00000267560.1	1	1	BRCA	0	100	0	0	0	0	0	0	0	0	0	0	0	0	0	0	0	0	0	0	RP11-173A16.1
ENSG00000232931.1	ENSG00000272630.1			ENSG00000270115.1	1	1	BRCA	0	100	0	0	0	0	0	0	0	0	0	0	0	0	0	0	0	0	0	0	RP11-415J8.7
ENSG00000232931.1	ENSG00000273002.1			ENSG00000250334.1	1	1	BRCA	0	100	0	0	0	0	0	0	0	0	0	0	0	0	0	0	0	0	0	0	LINC00989
ENSG00000232931.1	ENSG00000273373.1			ENSG00000251603.1	1	1	BRCA	0	100	0	0	0	0	0	0	0	0	0	0	0	0	0	0	0	0	0	0	RP11-164P12.4
ENSG00000233038.1	ENSG00000237604.1			ENSG00000255191.1	1	1	BRCA	0	100	0	0	0	0	0	0	0	0	0	0	0	0	0	0	0	0	0	0	RP11-626H12.1
ENSG00000233038.1	ENSG00000239213.1			ENSG00000256001.1	1	1	BRCA	0	100	0	0	0	0	0	0	0	0	0	0	0	0	0	0	0	0	0	0	RP11-575F12.2
ENSG00000233038.1	ENSG00000250604.1			ENSG00000262097.1	1	1	BRCA	0	100	0	0	0	0	0	0	0	0	0	0	0	0	0	0	0	0	0	0	CTD-2135D7.5
ENSG00000233038.1	ENSG00000255197.1			ENSG00000270640.1	1	1	BRCA	0	100	0	0	0	0	0	0	0	0	0	0	0	0	0	0	0	0	0	0	RP11-373D23.2
ENSG00000233038.1	ENSG00000264707.1			ENSG00000203497.2	1	1	BRCA	0	100	0	0	0	0	0	0	0	0	0	0	0	0	0	0	0	0	0	0	PDCD4-AS1
ENSG00000233038.1	ENSG00000265743.1			ENSG00000223749.3	1	1	BRCA	0	100	0	0	0	0	0	0	0	0	0	0	0	0	0	0	0	0	0	0	MIR503HG
ENSG00000233038.1	ENSG00000268802.1			ENSG00000225670.3	1	1	BRCA	0	100	0	0	0	0	0	0	0	0	0	0	0	0	0	0	0	0	0	0	CTA-134P22.2
ENSG00000233038.1	ENSG00000272908.1			ENSG00000226197.2	1	1	BRCA	0	100	0	0	0	0	0	0	0	0	0	0	0	0	0	0	0	0	0	0	RP11-536O18.1
ENSG00000233757.2	ENSG00000235245.1			ENSG00000226816.2	1	1	BRCA	0	100	0	0	0	0	0	0	0	0	0	0	0	0	0	0	0	0	0	0	AC005082.12
ENSG00000233757.2	ENSG00000266903.1			ENSG00000227960.1	1	1	BRCA	0	100	0	0	0	0	0	0	0	0	0	0	0	0	0	0	0	0	0	0	RP5-837I24.6
ENSG00000233757.2	ENSG00000269293.2			ENSG00000228956.4	1	1	BRCA	0	100	0	0	0	0	0	0	0	0	0	0	0	0	0	0	0	0	0	0	AC144521.1
ENSG00000233757.2	ENSG00000272240.1			ENSG00000229956.5	1	1	BRCA	0	100	0	0	0	0	0	0	0	0	0	0	0	0	0	0	0	0	0	0	ZRANB2-AS2
ENSG00000234072.1	ENSG00000245556.2			ENSG00000233308.1	1	1	BRCA	0	100	0	0	0	0	0	0	0	0	0	0	0	0	0	0	0	0	0	0	OSTN-AS1
ENSG00000234160.1	ENSG00000247679.2			ENSG00000233387.1	1	1	BRCA	0	100	0	0	0	0	0	0	0	0	0	0	0	0	0	0	0	0	0	0	RP11-342D11.3
ENSG00000234160.1	ENSG00000269896.1			ENSG00000233823.1	1	1	BRCA	0	100	0	0	0	0	0	0	0	0	0	0	0	0	0	0	0	0	0	0	RP3-443C4.2
ENSG00000234160.1	ENSG00000269990.1			ENSG00000234142.1	1	1	BRCA	0	100	0	0	0	0	0	0	0	0	0	0	0	0	0	0	0	0	0	0	RP11-276E17.2
ENSG00000234608.3	ENSG00000235477.2			ENSG00000234362.1	1	1	BRCA	0	100	0	0	0	0	0	0	0	0	0	0	0	0	0	0	0	0	0	0	AC104654.2
ENSG00000234608.3	ENSG00000237094.7			ENSG00000234919.1	1	1	BRCA	0	100	0	0	0	0	0	0	0	0	0	0	0	0	0	0	0	0	0	0	AC064834.3
ENSG00000234608.3	ENSG00000247679.2			ENSG00000237125.4	1	1	BRCA	0	100	0	0	0	0	0	0	0	0	0	0	0	0	0	0	0	0	0	0	HAND2-AS1
ENSG00000234608.3	ENSG00000260005.2			ENSG00000240057.1	1	1	BRCA	0	100	0	0	0	0	0	0	0	0	0	0	0	0	0	0	0	0	0	0	RP11-572M11.4
ENSG00000234608.3	ENSG00000260091.1			ENSG00000241912.1	1	1	BRCA	0	100	0	0	0	0	0	0	0	0	0	0	0	0	0	0	0	0	0	0	RP11-292E2.2
ENSG00000234608.3	ENSG00000260236.1			ENSG00000242282.2	1	1	BRCA	0	100	0	0	0	0	0	0	0	0	0	0	0	0	0	0	0	0	0	0	AC108488.4
ENSG00000234608.3	ENSG00000260261.1			ENSG00000243836.1	1	1	BRCA	0	100	0	0	0	0	0	0	0	0	0	0	0	0	0	0	0	0	0	0	WDR86-AS1
ENSG00000234608.3	ENSG00000260285.1			ENSG00000245694.4	1	1	BRCA	0	100	0	0	0	0	0	0	0	0	0	0	0	0	0	0	0	0	0	0	CRNDE
ENSG00000234608.3	ENSG00000260855.1			ENSG00000245904.2	1	1	BRCA	0	100	0	0	0	0	0	0	0	0	0	0	0	0	0	0	0	0	0	0	RP11-796E2.4
ENSG00000234608.3	ENSG00000261101.1			ENSG00000247134.2	1	1	BRCA	0	100	0	0	0	0	0	0	0	0	0	0	0	0	0	0	0	0	0	0	RP11-11N9.4
ENSG00000234608.3	ENSG00000261799.1			ENSG00000249806.1	1	1	BRCA	0	100	0	0	0	0	0	0	0	0	0	0	0	0	0	0	0	0	0	0	RP11-223C24.1
ENSG00000234608.3	ENSG00000261971.2			ENSG00000253552.3	1	1	BRCA	0	100	0	0	0	0	0	0	0	0	0	0	0	0	0	0	0	0	0	0	HOXA-AS2
ENSG00000234608.3	ENSG00000263164.1			ENSG00000254204.1	1	1	BRCA	0	100	0	0	0	0	0	0	0	0	0	0	0	0	0	0	0	0	0	0	RP11-400K9.3
ENSG00000234608.3	ENSG00000267251.1			ENSG00000254287.1	1	1	BRCA	0	100	0	0	0	0	0	0	0	0	0	0	0	0	0	0	0	0	0	0	RP11-44K6.4
ENSG00000234608.3	ENSG00000269896.1			ENSG00000255650.1	1	1	BRCA	0	100	0	0	0	0	0	0	0	0	0	0	0	0	0	0	0	0	0	0	FAM222A-AS1
ENSG00000234608.3	ENSG00000269990.1			ENSG00000258663.1	1	1	BRCA	0	100	0	0	0	0	0	0	0	0	0	0	0	0	0	0	0	0	0	0	RP11-123M6.2
ENSG00000234608.3	ENSG00000270012.1			ENSG00000258919.1	1	1	BRCA	0	100	0	0	0	0	0	0	0	0	0	0	0	0	0	0	0	0	0	0	RP11-1029J19.4
ENSG00000234608.3	ENSG00000270127.1			ENSG00000258955.1	1	1	BRCA	0	100	0	0	0	0	0	0	0	0	0	0	0	0	0	0	0	0	0	0	LINC00519
ENSG00000234608.3	ENSG00000272556.1			ENSG00000260647.1	1	1	BRCA	0	100	0	0	0	0	0	0	0	0	0	0	0	0	0	0	0	0	0	0	RP1-178F10.1
ENSG00000234608.3	ENSG00000272849.1			ENSG00000260841.1	1	1	BRCA	0	100	0	0	0	0	0	0	0	0	0	0	0	0	0	0	0	0	0	0	CTC-205M6.5
ENSG00000234608.3	ENSG00000273137.1			ENSG00000262692.1	1	1	BRCA	0	100	0	0	0	0	0	0	0	0	0	0	0	0	0	0	0	0	0	0	CTD-3195I5.3
ENSG00000234771.2	ENSG00000259959.1			ENSG00000264016.2	1	1	BRCA	0	100	0	0	0	0	0	0	0	0	0	0	0	0	0	0	0	0	0	0	CTC-297N7.9
ENSG00000234771.2	ENSG00000269290.1			ENSG00000266947.1	1	1	BRCA	0	100	0	0	0	0	0	0	0	0	0	0	0	0	0	0	0	0	0	0	RP11-799D4.4
ENSG00000234771.2	ENSG00000271971.1			ENSG00000267272.1	1	1	BRCA	0	100	0	0	0	0	0	0	0	0	0	0	0	0	0	0	0	0	0	0	RP5-1052I5.1
ENSG00000234771.2	ENSG00000272630.1			ENSG00000267547.1	1	1	BRCA	0	100	0	0	0	0	0	0	0	0	0	0	0	0	0	0	0	0	0	0	RP11-686D22.4
ENSG00000234771.2	ENSG00000273002.1			ENSG00000267654.1	1	1	BRCA	0	100	0	0	0	0	0	0	0	0	0	0	0	0	0	0	0	0	0	0	RP11-973H7.4
ENSG00000234771.2	ENSG00000273373.1			ENSG00000268804.1	1	1	BRCA	0	100	0	0	0	0	0	0	0	0	0	0	0	0	0	0	0	0	0	0	RP11-542M13.3
ENSG00000235245.1	ENSG00000249592.1			ENSG00000272914.1	1	1	BRCA	0	100	0	0	0	0	0	0	0	0	0	0	0	0	0	0	0	0	0	0	RP11-330O11.3
ENSG00000235245.1	ENSG00000250397.2			ENSG00000273348.1	1	1	BRCA	0	100	0	0	0	0	0	0	0	0	0	0	0	0	0	0	0	0	0	0	RP11-535A5.1
ENSG00000235245.1	ENSG00000253352.4			ENSG00000273388.1	1	1	BRCA	0	100	0	0	0	0	0	0	0	0	0	0	0	0	0	0	0	0	0	0	RP11-401O9.4
ENSG00000235245.1	ENSG00000253854.1			ENSG00000229227.4	1	1	CESC	0	0	100	0	0	0	0	0	0	0	0	0	0	0	0	0	0	0	0	0	RP11-38L15.2
ENSG00000235245.1	ENSG00000257647.1			ENSG00000259894.1	1	1	CESC	0	0	100	0	0	0	0	0	0	0	0	0	0	0	0	0	0	0	0	0	RP11-697E2.4
ENSG00000235245.1	ENSG00000259366.1			ENSG00000253704.1	1	1	CESC	0	0	100	0	0	0	0	0	0	0	0	0	0	0	0	0	0	0	0	0	RP11-267M23.4
ENSG00000235245.1	ENSG00000259758.1			ENSG00000268543.1	1	1	CESC	0	0	100	0	0	0	0	0	0	0	0	0	0	0	0	0	0	0	0	0	CTD-2619J13.16
ENSG00000235245.1	ENSG00000260349.1			ENSG00000257433.1	1	1	CESC	0	0	100	0	0	0	0	0	0	0	0	0	0	0	0	0	0	0	0	0	RP1-197B17.3
ENSG00000235245.1	ENSG00000260404.2			ENSG00000247151.2	1	1	CESC	0	0	100	0	0	0	0	0	0	0	0	0	0	0	0	0	0	0	0	0	CSTF3-AS1
ENSG00000235245.1	ENSG00000260917.1			ENSG00000260874.1	1	1	CESC	0	0	100	0	0	0	0	0	0	0	0	0	0	0	0	0	0	0	0	0	RP11-715J22.4
ENSG00000235245.1	ENSG00000261534.1			ENSG00000260552.1	1	1	CESC	0	0	100	0	0	0	0	0	0	0	0	0	0	0	0	0	0	0	0	0	RP11-49I11.1
ENSG00000235245.1	ENSG00000264885.1			ENSG00000268912.1	1	1	CESC	0	0	100	0	0	0	0	0	0	0	0	0	0	0	0	0	0	0	0	0	CTD-2619J13.17
ENSG00000235245.1	ENSG00000269293.2			ENSG00000231663.1	1	1	CESC	0	0	100	0	0	0	0	0	0	0	0	0	0	0	0	0	0	0	0	0	RP5-827C21.4
ENSG00000235245.1	ENSG00000269737.1			ENSG00000244184.1	1	1	CESC	0	0	100	0	0	0	0	0	0	0	0	0	0	0	0	0	0	0	0	0	RP11-314A20.2
ENSG00000235245.1	ENSG00000269987.1			ENSG00000272870.1	1	1	CESC	0	0	100	0	0	0	0	0	0	0	0	0	0	0	0	0	0	0	0	0	RP11-798M19.6
ENSG00000235245.1	ENSG00000273290.1			ENSG00000262165.1	1	1	CESC	0	0	100	0	0	0	0	0	0	0	0	0	0	0	0	0	0	0	0	0	RP11-81A22.5
ENSG00000235437.3	ENSG00000247679.2			ENSG00000241570.4	1	1	CESC	0	0	100	0	0	0	0	0	0	0	0	0	0	0	0	0	0	0	0	0	RP11-372E1.6
ENSG00000235437.3	ENSG00000269896.1			ENSG00000261431.1	1	1	CESC	0	0	100	0	0	0	0	0	0	0	0	0	0	0	0	0	0	0	0	0	RP4-616B8.4
ENSG00000235437.3	ENSG00000269990.1			ENSG00000263080.1	1	1	CESC	0	0	100	0	0	0	0	0	0	0	0	0	0	0	0	0	0	0	0	0	RP11-485G7.5
ENSG00000235477.2	ENSG00000248445.1			ENSG00000203875.6	1	1	CESC	0	0	100	0	0	0	0	0	0	0	0	0	0	0	0	0	0	0	0	0	SNHG5
ENSG00000235477.2	ENSG00000267251.1			ENSG00000241168.1	1	1	COAD	0	0	0	100	0	0	0	0	0	0	0	0	0	0	0	0	0	0	0	0	RP11-10O22.1
ENSG00000235477.2	ENSG00000269896.1			ENSG00000233080.2	1	1	GBM	0	0	0	0	100	0	0	0	0	0	0	0	0	0	0	0	0	0	0	0	CTA-714B7.5
ENSG00000235477.2	ENSG00000269990.1			ENSG00000266903.1	1	1	GBM	0	0	0	0	100	0	0	0	0	0	0	0	0	0	0	0	0	0	0	0	CTB-171A8.1
ENSG00000236120.2	ENSG00000239213.1			ENSG00000249592.1	1	1	GBM	0	0	0	0	100	0	0	0	0	0	0	0	0	0	0	0	0	0	0	0	RP11-440L14.1
ENSG00000236120.2	ENSG00000250604.1			ENSG00000257647.1	1	1	GBM	0	0	0	0	100	0	0	0	0	0	0	0	0	0	0	0	0	0	0	0	RP11-701H24.3
ENSG00000236120.2	ENSG00000264707.1			ENSG00000224043.3	1	1	HNSC	0	0	0	0	0	100	0	0	0	0	0	0	0	0	0	0	0	0	0	0	AC016725.4
ENSG00000236120.2	ENSG00000272908.1			ENSG00000224905.2	1	1	HNSC	0	0	0	0	0	100	0	0	0	0	0	0	0	0	0	0	0	0	0	0	AP001347.6
ENSG00000236871.2	ENSG00000247679.2			ENSG00000226659.1	1	1	HNSC	0	0	0	0	0	100	0	0	0	0	0	0	0	0	0	0	0	0	0	0	RP11-137H2.4
ENSG00000236871.2	ENSG00000269896.1			ENSG00000227877.2	1	1	HNSC	0	0	0	0	0	100	0	0	0	0	0	0	0	0	0	0	0	0	0	0	LINC00948
ENSG00000236871.2	ENSG00000269990.1			ENSG00000231616.4	1	1	HNSC	0	0	0	0	0	100	0	0	0	0	0	0	0	0	0	0	0	0	0	0	RP11-575L7.4
ENSG00000237094.7	ENSG00000245556.2			ENSG00000236498.1	1	1	HNSC	0	0	0	0	0	100	0	0	0	0	0	0	0	0	0	0	0	0	0	0	AC107081.5
ENSG00000237094.7	ENSG00000247679.2			ENSG00000258561.1	1	1	HNSC	0	0	0	0	0	100	0	0	0	0	0	0	0	0	0	0	0	0	0	0	RP11-72M17.1
ENSG00000237094.7	ENSG00000260336.1			ENSG00000258884.1	1	1	HNSC	0	0	0	0	0	100	0	0	0	0	0	0	0	0	0	0	0	0	0	0	CTD-3035D6.2
ENSG00000237094.7	ENSG00000267251.1			ENSG00000268289.1	1	1	HNSC	0	0	0	0	0	100	0	0	0	0	0	0	0	0	0	0	0	0	0	0	CTD-2528A14.3
ENSG00000237094.7	ENSG00000269290.1			ENSG00000270173.1	1	1	HNSC	0	0	0	0	0	100	0	0	0	0	0	0	0	0	0	0	0	0	0	0	RP11-382B18.4
ENSG00000237094.7	ENSG00000269896.1			ENSG00000272979.1	1	1	HNSC	0	0	0	0	0	100	0	0	0	0	0	0	0	0	0	0	0	0	0	0	RP11-647K16.1
ENSG00000237094.7	ENSG00000271971.1			ENSG00000203999.4	1	1	HNSC	0	0	0	0	0	100	0	0	0	0	0	0	0	0	0	0	0	0	0	0	RP11-290F20.1
ENSG00000237094.7	ENSG00000273002.1			ENSG00000223477.3	1	1	HNSC	0	0	0	0	0	100	0	0	0	0	0	0	0	0	0	0	0	0	0	0	LINC00842
ENSG00000237094.7	ENSG00000273373.1			ENSG00000229647.1	1	1	HNSC	0	0	0	0	0	100	0	0	0	0	0	0	0	0	0	0	0	0	0	0	AC007879.7
ENSG00000237126.4	ENSG00000247679.2			ENSG00000230479.1	1	1	HNSC	0	0	0	0	0	100	0	0	0	0	0	0	0	0	0	0	0	0	0	0	AP000695.6
ENSG00000237126.4	ENSG00000260336.1			ENSG00000233818.1	1	1	HNSC	0	0	0	0	0	100	0	0	0	0	0	0	0	0	0	0	0	0	0	0	AP000695.4
ENSG00000237126.4	ENSG00000267251.1			ENSG00000246640.1	1	1	HNSC	0	0	0	0	0	100	0	0	0	0	0	0	0	0	0	0	0	0	0	0	RP11-1094H24.4
ENSG00000237126.4	ENSG00000269896.1			ENSG00000272327.1	1	1	HNSC	0	0	0	0	0	100	0	0	0	0	0	0	0	0	0	0	0	0	0	0	RP11-1002K11.1
ENSG00000237126.4	ENSG00000269990.1			ENSG00000223573.2	1	1	HNSC	0	0	0	0	0	100	0	0	0	0	0	0	0	0	0	0	0	0	0	0	TINCR
ENSG00000237604.1	ENSG00000255197.1			ENSG00000230387.1	1	1	HNSC	0	0	0	0	0	100	0	0	0	0	0	0	0	0	0	0	0	0	0	0	RP4-737E23.2
ENSG00000237604.1	ENSG00000268802.1			ENSG00000267765.1	1	1	HNSC	0	0	0	0	0	100	0	0	0	0	0	0	0	0	0	0	0	0	0	0	CTD-3193K9.3
ENSG00000237604.1	ENSG00000269220.1			ENSG00000226167.1	1	1	HNSC	0	0	0	0	0	100	0	0	0	0	0	0	0	0	0	0	0	0	0	0	AP4B1-AS1
ENSG00000237604.1	ENSG00000272908.1			ENSG00000235086.1	1	1	HNSC	0	0	0	0	0	100	0	0	0	0	0	0	0	0	0	0	0	0	0	0	FNDC1-IT1
ENSG00000238045.5	ENSG00000245556.2			ENSG00000240497.2	1	1	HNSC	0	0	0	0	0	100	0	0	0	0	0	0	0	0	0	0	0	0	0	0	RP11-185E8.1
ENSG00000239213.1	ENSG00000247774.2			ENSG00000248787.1	1	1	HNSC	0	0	0	0	0	100	0	0	0	0	0	0	0	0	0	0	0	0	0	0	RP11-666A20.4
ENSG00000239213.1	ENSG00000248429.1			ENSG00000250920.1	1	1	HNSC	0	0	0	0	0	100	0	0	0	0	0	0	0	0	0	0	0	0	0	0	RP11-297P16.4
ENSG00000239213.1	ENSG00000250604.1			ENSG00000257877.1	1	1	HNSC	0	0	0	0	0	100	0	0	0	0	0	0	0	0	0	0	0	0	0	0	RP3-462E2.3
ENSG00000239213.1	ENSG00000251442.1			ENSG00000267480.1	1	1	HNSC	0	0	0	0	0	100	0	0	0	0	0	0	0	0	0	0	0	0	0	0	RP11-703I16.1
ENSG00000239213.1	ENSG00000255197.1			ENSG00000260658.1	1	1	KICH	0	0	0	0	0	0	100	0	0	0	0	0	0	0	0	0	0	0	0	0	RP11-368L12.1
ENSG00000239213.1	ENSG00000257824.1			ENSG00000224086.3	1	1	KIRC	0	0	0	0	0	0	0	100	0	0	0	0	0	0	0	0	0	0	0	0	LL22NC03-86G7.1
ENSG00000239213.1	ENSG00000259004.1			ENSG00000261423.1	1	1	KIRC	0	0	0	0	0	0	0	100	0	0	0	0	0	0	0	0	0	0	0	0	RP11-1007O24.3
ENSG00000239213.1	ENSG00000260228.1			ENSG00000273432.1	1	1	KIRC	0	0	0	0	0	0	0	100	0	0	0	0	0	0	0	0	0	0	0	0	RP5-1165K10.2
ENSG00000239213.1	ENSG00000261795.1			ENSG00000267152.1	1	1	KIRC	0	0	0	0	0	0	0	100	0	0	0	0	0	0	0	0	0	0	0	0	CTD-2528L19.6
ENSG00000239213.1	ENSG00000264707.1			ENSG00000267174.1	1	1	KIRC	0	0	0	0	0	0	0	100	0	0	0	0	0	0	0	0	0	0	0	0	CTC-510F12.4
ENSG00000239213.1	ENSG00000265743.1			ENSG00000269887.1	1	1	KIRC	0	0	0	0	0	0	0	100	0	0	0	0	0	0	0	0	0	0	0	0	RP11-477H21.2
ENSG00000239213.1	ENSG00000268802.1			ENSG00000269979.1	1	1	KIRC	0	0	0	0	0	0	0	100	0	0	0	0	0	0	0	0	0	0	0	0	RP11-498E2.7
ENSG00000239213.1	ENSG00000270107.1			ENSG00000273416.1	1	1	KIRC	0	0	0	0	0	0	0	100	0	0	0	0	0	0	0	0	0	0	0	0	RP4-597N16.4
ENSG00000239213.1	ENSG00000272908.1			ENSG00000232124.1	1	1	KIRC	0	0	0	0	0	0	0	100	0	0	0	0	0	0	0	0	0	0	0	0	AP001057.1
ENSG00000240731.1	ENSG00000255121.2			ENSG00000237371.1	1	1	KIRC	0	0	0	0	0	0	0	100	0	0	0	0	0	0	0	0	0	0	0	0	RP13-152O15.5
ENSG00000240731.1	ENSG00000259959.1			ENSG00000244300.2	1	1	KIRC	0	0	0	0	0	0	0	100	0	0	0	0	0	0	0	0	0	0	0	0	RP11-475N22.4
ENSG00000240731.1	ENSG00000269290.1			ENSG00000259886.1	1	1	KIRC	0	0	0	0	0	0	0	100	0	0	0	0	0	0	0	0	0	0	0	0	U82695.10
ENSG00000240731.1	ENSG00000269896.1			ENSG00000260579.1	1	1	KIRC	0	0	0	0	0	0	0	100	0	0	0	0	0	0	0	0	0	0	0	0	RP11-382A20.2
ENSG00000240731.1	ENSG00000269990.1			ENSG00000260996.1	1	1	KIRC	0	0	0	0	0	0	0	100	0	0	0	0	0	0	0	0	0	0	0	0	RP13-122B23.8
ENSG00000240731.1	ENSG00000271971.1			ENSG00000261888.1	1	1	KIRC	0	0	0	0	0	0	0	100	0	0	0	0	0	0	0	0	0	0	0	0	AC144831.1
ENSG00000240731.1	ENSG00000273002.1			ENSG00000267013.1	1	1	KIRC	0	0	0	0	0	0	0	100	0	0	0	0	0	0	0	0	0	0	0	0	CTD-2171N6.1
ENSG00000240731.1	ENSG00000273373.1			ENSG00000267583.1	1	1	KIRC	0	0	0	0	0	0	0	100	0	0	0	0	0	0	0	0	0	0	0	0	RP11-322E11.5
ENSG00000245556.2	ENSG00000260005.2			ENSG00000272003.1	1	1	KIRC	0	0	0	0	0	0	0	100	0	0	0	0	0	0	0	0	0	0	0	0	RP11-23P13.7
ENSG00000245556.2	ENSG00000270012.1			ENSG00000266601.1	1	1	KIRC	0	0	0	0	0	0	0	100	0	0	0	0	0	0	0	0	0	0	0	0	RP11-6N17.3
ENSG00000245556.2	ENSG00000272849.1			ENSG00000227619.1	1	1	KIRC	0	0	0	0	0	0	0	100	0	0	0	0	0	0	0	0	0	0	0	0	RP11-492E3.2
ENSG00000246465.1	ENSG00000257167.2			ENSG00000229589.1	1	1	KIRC	0	0	0	0	0	0	0	100	0	0	0	0	0	0	0	0	0	0	0	0	ACVR2B-AS1
ENSG00000246465.1	ENSG00000270145.1			ENSG00000229728.1	1	1	KIRC	0	0	0	0	0	0	0	100	0	0	0	0	0	0	0	0	0	0	0	0	RP11-314N13.3
ENSG00000246859.2	ENSG00000261254.1			ENSG00000233230.1	1	1	KIRC	0	0	0	0	0	0	0	100	0	0	0	0	0	0	0	0	0	0	0	0	AC079807.2
ENSG00000246859.2	ENSG00000261326.2			ENSG00000236255.1	1	1	KIRC	0	0	0	0	0	0	0	100	0	0	0	0	0	0	0	0	0	0	0	0	AC009404.2
ENSG00000246859.2	ENSG00000273002.1			ENSG00000248936.1	1	1	KIRC	0	0	0	0	0	0	0	100	0	0	0	0	0	0	0	0	0	0	0	0	RP11-36B15.1
ENSG00000247679.2	ENSG00000253854.1			ENSG00000255559.1	1	1	KIRC	0	0	0	0	0	0	0	100	0	0	0	0	0	0	0	0	0	0	0	0	ZNF252P-AS1
ENSG00000247679.2	ENSG00000259366.1			ENSG00000269910.1	1	1	KIRC	0	0	0	0	0	0	0	100	0	0	0	0	0	0	0	0	0	0	0	0	RP11-73M18.10
ENSG00000247679.2	ENSG00000259806.2			ENSG00000267383.2	1	1	KIRC	0	0	0	0	0	0	0	100	0	0	0	0	0	0	0	0	0	0	0	0	CTC-260E6.6
ENSG00000247679.2	ENSG00000259891.1			ENSG00000184274.3	1	1	KIRC	0	0	0	0	0	0	0	100	0	0	0	0	0	0	0	0	0	0	0	0	LINC00315
ENSG00000247679.2	ENSG00000260005.2			ENSG00000227053.1	1	1	KIRC	0	0	0	0	0	0	0	100	0	0	0	0	0	0	0	0	0	0	0	0	RP11-395B7.4
ENSG00000247679.2	ENSG00000260236.1			ENSG00000227508.2	1	1	KIRC	0	0	0	0	0	0	0	100	0	0	0	0	0	0	0	0	0	0	0	0	RP5-894D12.3
ENSG00000247679.2	ENSG00000260276.1			ENSG00000227630.2	1	1	KIRC	0	0	0	0	0	0	0	100	0	0	0	0	0	0	0	0	0	0	0	0	RP4-781K5.8
ENSG00000247679.2	ENSG00000260285.1			ENSG00000227947.1	1	1	KIRC	0	0	0	0	0	0	0	100	0	0	0	0	0	0	0	0	0	0	0	0	RP11-543D5.1
ENSG00000247679.2	ENSG00000260336.1			ENSG00000228718.1	1	1	KIRC	0	0	0	0	0	0	0	100	0	0	0	0	0	0	0	0	0	0	0	0	RP11-145H9.3
ENSG00000247679.2	ENSG00000260855.1			ENSG00000231170.1	1	1	KIRC	0	0	0	0	0	0	0	100	0	0	0	0	0	0	0	0	0	0	0	0	AC002451.3
ENSG00000247679.2	ENSG00000261101.1			ENSG00000231652.2	1	1	KIRC	0	0	0	0	0	0	0	100	0	0	0	0	0	0	0	0	0	0	0	0	RP11-553A21.3
ENSG00000247679.2	ENSG00000261288.1			ENSG00000232093.1	1	1	KIRC	0	0	0	0	0	0	0	100	0	0	0	0	0	0	0	0	0	0	0	0	RP11-307C12.11
ENSG00000247679.2	ENSG00000261534.1			ENSG00000233542.1	1	1	KIRC	0	0	0	0	0	0	0	100	0	0	0	0	0	0	0	0	0	0	0	0	RP11-547D24.1
ENSG00000247679.2	ENSG00000261613.2			ENSG00000236501.1	1	1	KIRC	0	0	0	0	0	0	0	100	0	0	0	0	0	0	0	0	0	0	0	0	AC079305.11
ENSG00000247679.2	ENSG00000261799.1			ENSG00000241732.1	1	1	KIRC	0	0	0	0	0	0	0	100	0	0	0	0	0	0	0	0	0	0	0	0	RP11-38P22.2
ENSG00000247679.2	ENSG00000261971.2			ENSG00000249776.1	1	1	KIRC	0	0	0	0	0	0	0	100	0	0	0	0	0	0	0	0	0	0	0	0	RP11-133F8.2
ENSG00000247679.2	ENSG00000263164.1			ENSG00000250012.1	1	1	KIRC	0	0	0	0	0	0	0	100	0	0	0	0	0	0	0	0	0	0	0	0	RP11-124N2.1
ENSG00000247679.2	ENSG00000264885.1			ENSG00000253284.2	1	1	KIRC	0	0	0	0	0	0	0	100	0	0	0	0	0	0	0	0	0	0	0	0	RP11-282K24.3
ENSG00000247679.2	ENSG00000267161.1			ENSG00000253837.1	1	1	KIRC	0	0	0	0	0	0	0	100	0	0	0	0	0	0	0	0	0	0	0	0	RP11-177H13.2
ENSG00000247679.2	ENSG00000267244.1			ENSG00000260523.1	1	1	KIRC	0	0	0	0	0	0	0	100	0	0	0	0	0	0	0	0	0	0	0	0	RP11-483P21.3
ENSG00000247679.2	ENSG00000267251.1			ENSG00000263934.2	1	1	KIRC	0	0	0	0	0	0	0	100	0	0	0	0	0	0	0	0	0	0	0	0	SNORD3A
ENSG00000247679.2	ENSG00000267940.1			ENSG00000269843.1	1	1	KIRC	0	0	0	0	0	0	0	100	0	0	0	0	0	0	0	0	0	0	0	0	CTC-490E21.10
ENSG00000247679.2	ENSG00000269293.2			ENSG00000270571.2	1	1	KIRC	0	0	0	0	0	0	0	100	0	0	0	0	0	0	0	0	0	0	0	0	RP11-355F16.1
ENSG00000247679.2	ENSG00000269896.1			ENSG00000272172.1	1	1	KIRC	0	0	0	0	0	0	0	100	0	0	0	0	0	0	0	0	0	0	0	0	RP13-582O9.7
ENSG00000247679.2	ENSG00000269990.1			ENSG00000237797.1	1	1	KIRC	0	0	0	0	0	0	0	100	0	0	0	0	0	0	0	0	0	0	0	0	RP11-472N13.3
ENSG00000247679.2	ENSG00000270012.1			ENSG00000260095.1	1	1	KIRC	0	0	0	0	0	0	0	100	0	0	0	0	0	0	0	0	0	0	0	0	RP11-715J22.3
ENSG00000247679.2	ENSG00000270127.1			ENSG00000269906.1	1	1	KIRC	0	0	0	0	0	0	0	100	0	0	0	0	0	0	0	0	0	0	0	0	RP11-248J18.2
ENSG00000247679.2	ENSG00000271119.1			ENSG00000235823.1	1	1	KIRP	0	0	0	0	0	0	0	0	100	0	0	0	0	0	0	0	0	0	0	0	LINC00263
ENSG00000247679.2	ENSG00000272005.1			ENSG00000267213.3	1	1	KIRP	0	0	0	0	0	0	0	0	100	0	0	0	0	0	0	0	0	0	0	0	AC007773.2
ENSG00000247679.2	ENSG00000272335.1			ENSG00000267278.1	1	1	KIRP	0	0	0	0	0	0	0	0	100	0	0	0	0	0	0	0	0	0	0	0	MAP3K14-AS1
ENSG00000247679.2	ENSG00000272556.1			ENSG00000268049.1	1	1	KIRP	0	0	0	0	0	0	0	0	100	0	0	0	0	0	0	0	0	0	0	0	CTD-2619J13.9
ENSG00000247679.2	ENSG00000272849.1			ENSG00000204815.4	1	1	KIRP	0	0	0	0	0	0	0	0	100	0	0	0	0	0	0	0	0	0	0	0	TTC25
ENSG00000247679.2	ENSG00000273033.1			ENSG00000245060.2	1	1	KIRP	0	0	0	0	0	0	0	0	100	0	0	0	0	0	0	0	0	0	0	0	LINC00847
ENSG00000247679.2	ENSG00000273142.1			ENSG00000235565.1	1	1	KIRP	0	0	0	0	0	0	0	0	100	0	0	0	0	0	0	0	0	0	0	0	RP11-86H7.7
ENSG00000247679.2	ENSG00000273230.1			ENSG00000244586.1	1	1	KIRP	0	0	0	0	0	0	0	0	100	0	0	0	0	0	0	0	0	0	0	0	WNT5A-AS1
ENSG00000247679.2	ENSG00000273290.1			ENSG00000247735.2	1	1	KIRP	0	0	0	0	0	0	0	0	100	0	0	0	0	0	0	0	0	0	0	0	CTD-2574D22.2
ENSG00000247774.2	ENSG00000255197.1			ENSG00000250132.2	1	1	KIRP	0	0	0	0	0	0	0	0	100	0	0	0	0	0	0	0	0	0	0	0	RP11-359B12.2
ENSG00000247774.2	ENSG00000264707.1			ENSG00000260804.2	1	1	KIRP	0	0	0	0	0	0	0	0	100	0	0	0	0	0	0	0	0	0	0	0	RP11-566E18.3
ENSG00000247774.2	ENSG00000265743.1			ENSG00000233368.2	1	1	KIRP	0	0	0	0	0	0	0	0	100	0	0	0	0	0	0	0	0	0	0	0	RP11-277L2.3
ENSG00000247774.2	ENSG00000268802.1			ENSG00000246263.2	1	1	KIRP	0	0	0	0	0	0	0	0	100	0	0	0	0	0	0	0	0	0	0	0	KB-431C1.4
ENSG00000247774.2	ENSG00000272908.1			ENSG00000248866.1	1	1	KIRP	0	0	0	0	0	0	0	0	100	0	0	0	0	0	0	0	0	0	0	0	USP46-AS1
ENSG00000248429.1	ENSG00000257824.1			ENSG00000266473.1	1	1	KIRP	0	0	0	0	0	0	0	0	100	0	0	0	0	0	0	0	0	0	0	0	RP11-401F2.3
ENSG00000248429.1	ENSG00000259004.1			ENSG00000268751.1	1	1	KIRP	0	0	0	0	0	0	0	0	100	0	0	0	0	0	0	0	0	0	0	0	SCGB1B2P
ENSG00000248429.1	ENSG00000270107.1			ENSG00000269946.1	1	1	KIRP	0	0	0	0	0	0	0	0	100	0	0	0	0	0	0	0	0	0	0	0	RP11-2B6.3
ENSG00000248429.1	ENSG00000272908.1			ENSG00000272444.1	1	1	KIRP	0	0	0	0	0	0	0	0	100	0	0	0	0	0	0	0	0	0	0	0	RP11-1017G21.6
ENSG00000248445.1	ENSG00000253352.4			ENSG00000273176.1	1	1	KIRP	0	0	0	0	0	0	0	0	100	0	0	0	0	0	0	0	0	0	0	0	RP3-510H16.3
ENSG00000248445.1	ENSG00000259366.1			ENSG00000232485.2	1	1	KIRP	0	0	0	0	0	0	0	0	100	0	0	0	0	0	0	0	0	0	0	0	AC098820.3
ENSG00000248445.1	ENSG00000261799.1			ENSG00000271646.1	1	1	KIRP	0	0	0	0	0	0	0	0	100	0	0	0	0	0	0	0	0	0	0	0	RP11-326I11.3
ENSG00000248445.1	ENSG00000269987.1			ENSG00000260750.1	1	1	KIRP	0	0	0	0	0	0	0	0	100	0	0	0	0	0	0	0	0	0	0	0	RP11-482M8.1
ENSG00000248445.1	ENSG00000270012.1			ENSG00000228989.1	1	1	KIRP	0	0	0	0	0	0	0	0	100	0	0	0	0	0	0	0	0	0	0	0	AC133528.2
ENSG00000248445.1	ENSG00000273033.1			ENSG00000233871.1	1	1	KIRP	0	0	0	0	0	0	0	0	100	0	0	0	0	0	0	0	0	0	0	0	DLG5-AS1
ENSG00000248445.1	ENSG00000273290.1			ENSG00000260563.2	1	1	KIRP	0	0	0	0	0	0	0	0	100	0	0	0	0	0	0	0	0	0	0	0	RP13-516M14.1
ENSG00000250397.2	ENSG00000267251.1			ENSG00000266402.2	1	1	KIRP	0	0	0	0	0	0	0	0	100	0	0	0	0	0	0	0	0	0	0	0	SNORA76
ENSG00000250397.2	ENSG00000269290.1			ENSG00000267449.1	1	1	KIRP	0	0	0	0	0	0	0	0	100	0	0	0	0	0	0	0	0	0	0	0	RP11-264B14.2
ENSG00000250397.2	ENSG00000269896.1			ENSG00000269423.1	1	1	KIRP	0	0	0	0	0	0	0	0	100	0	0	0	0	0	0	0	0	0	0	0	CTC-273B12.6
ENSG00000250397.2	ENSG00000269990.1			ENSG00000273058.1	1	1	KIRP	0	0	0	0	0	0	0	0	100	0	0	0	0	0	0	0	0	0	0	0	RP11-385F5.5
ENSG00000250397.2	ENSG00000271971.1			ENSG00000230499.1	1	1	KIRP	0	0	0	0	0	0	0	0	100	0	0	0	0	0	0	0	0	0	0	0	AC108463.1
ENSG00000250397.2	ENSG00000273002.1			ENSG00000231908.1	1	1	KIRP	0	0	0	0	0	0	0	0	100	0	0	0	0	0	0	0	0	0	0	0	IDH1-AS1
ENSG00000250397.2	ENSG00000273373.1			ENSG00000241770.1	1	1	KIRP	0	0	0	0	0	0	0	0	100	0	0	0	0	0	0	0	0	0	0	0	RP11-555M1.3
ENSG00000250604.1	ENSG00000251442.1			ENSG00000272109.1	1	1	KIRP	0	0	0	0	0	0	0	0	100	0	0	0	0	0	0	0	0	0	0	0	CTD-2260A17.3
ENSG00000250604.1	ENSG00000255197.1			ENSG00000259327.1	1	1	KIRP	0	0	0	0	0	0	0	0	100	0	0	0	0	0	0	0	0	0	0	0	CTD-2184D3.6
ENSG00000250604.1	ENSG00000257824.1			ENSG00000265688.1	1	1	KIRP	0	0	0	0	0	0	0	0	100	0	0	0	0	0	0	0	0	0	0	0	MAFG-AS1
ENSG00000250604.1	ENSG00000259004.1			ENSG00000254615.2	1	1	KIRP	0	0	0	0	0	0	0	0	100	0	0	0	0	0	0	0	0	0	0	0	RP11-395G23.3
ENSG00000250604.1	ENSG00000260228.1			ENSG00000273026.1	1	1	KIRP	0	0	0	0	0	0	0	0	100	0	0	0	0	0	0	0	0	0	0	0	RP11-422P24.10
ENSG00000250604.1	ENSG00000261795.1			ENSG00000273352.1	1	1	KIRP	0	0	0	0	0	0	0	0	100	0	0	0	0	0	0	0	0	0	0	0	RP11-61L19.3
ENSG00000250604.1	ENSG00000264707.1			ENSG00000228010.1	1	1	KIRP	0	0	0	0	0	0	0	0	100	0	0	0	0	0	0	0	0	0	0	0	AC073343.13
ENSG00000250604.1	ENSG00000265743.1			ENSG00000229127.1	1	1	KIRP	0	0	0	0	0	0	0	0	100	0	0	0	0	0	0	0	0	0	0	0	AC007038.7
ENSG00000250604.1	ENSG00000268802.1			ENSG00000229692.3	1	1	KIRP	0	0	0	0	0	0	0	0	100	0	0	0	0	0	0	0	0	0	0	0	SOS1-IT1
ENSG00000250604.1	ENSG00000270107.1			ENSG00000255966.1	1	1	KIRP	0	0	0	0	0	0	0	0	100	0	0	0	0	0	0	0	0	0	0	0	RP5-940J5.3
ENSG00000250604.1	ENSG00000272908.1			ENSG00000257176.1	1	1	KIRP	0	0	0	0	0	0	0	0	100	0	0	0	0	0	0	0	0	0	0	0	RP11-996F15.2
ENSG00000251442.1	ENSG00000257824.1			ENSG00000259456.2	1	1	KIRP	0	0	0	0	0	0	0	0	100	0	0	0	0	0	0	0	0	0	0	0	RP5-914P20.5
ENSG00000251442.1	ENSG00000261795.1			ENSG00000260597.1	1	1	KIRP	0	0	0	0	0	0	0	0	100	0	0	0	0	0	0	0	0	0	0	0	AC012531.25
ENSG00000251442.1	ENSG00000270107.1			ENSG00000268555.1	1	1	KIRP	0	0	0	0	0	0	0	0	100	0	0	0	0	0	0	0	0	0	0	0	RP11-678G14.3
ENSG00000251562.3	ENSG00000259901.1			ENSG00000234155.1	1	1	KIRP	0	0	0	0	0	0	0	0	100	0	0	0	0	0	0	0	0	0	0	0	RP11-30P6.6
ENSG00000251615.3	ENSG00000260336.1			ENSG00000248896.2	1	1	LGG	0	0	0	0	0	0	0	0	0	100	0	0	0	0	0	0	0	0	0	0	CTD-2135J3.3
ENSG00000251615.3	ENSG00000267251.1			ENSG00000204055.4	1	1	LGG	0	0	0	0	0	0	0	0	0	100	0	0	0	0	0	0	0	0	0	0	RP11-247A12.2
ENSG00000251615.3	ENSG00000269896.1			ENSG00000224514.1	1	1	LGG	0	0	0	0	0	0	0	0	0	100	0	0	0	0	0	0	0	0	0	0	LINC00620
ENSG00000251615.3	ENSG00000269990.1			ENSG00000228526.2	1	1	LGG	0	0	0	0	0	0	0	0	0	100	0	0	0	0	0	0	0	0	0	0	RP3-510D11.1
ENSG00000253352.4	ENSG00000261326.2			ENSG00000230316.2	1	1	LGG	0	0	0	0	0	0	0	0	0	100	0	0	0	0	0	0	0	0	0	0	FEZF1-AS1
ENSG00000253352.4	ENSG00000269290.1			ENSG00000245832.2	1	1	LGG	0	0	0	0	0	0	0	0	0	100	0	0	0	0	0	0	0	0	0	0	RP11-179A16.1
ENSG00000253352.4	ENSG00000269896.1			ENSG00000245864.2	1	1	LGG	0	0	0	0	0	0	0	0	0	100	0	0	0	0	0	0	0	0	0	0	CTC-467M3.1
ENSG00000253352.4	ENSG00000269990.1			ENSG00000247193.2	1	1	LGG	0	0	0	0	0	0	0	0	0	100	0	0	0	0	0	0	0	0	0	0	RP11-431M7.3
ENSG00000253352.4	ENSG00000271971.1			ENSG00000253986.1	1	1	LGG	0	0	0	0	0	0	0	0	0	100	0	0	0	0	0	0	0	0	0	0	CTC-756D1.3
ENSG00000253352.4	ENSG00000272630.1			ENSG00000261568.1	1	1	LGG	0	0	0	0	0	0	0	0	0	100	0	0	0	0	0	0	0	0	0	0	RP11-524C21.2
ENSG00000253352.4	ENSG00000272645.1			ENSG00000266578.1	1	1	LGG	0	0	0	0	0	0	0	0	0	100	0	0	0	0	0	0	0	0	0	0	RP11-838N2.5
ENSG00000253352.4	ENSG00000273002.1			ENSG00000267454.1	1	1	LGG	0	0	0	0	0	0	0	0	0	100	0	0	0	0	0	0	0	0	0	0	ZNF582-AS1
ENSG00000253352.4	ENSG00000273373.1			ENSG00000272660.1	1	1	LGG	0	0	0	0	0	0	0	0	0	100	0	0	0	0	0	0	0	0	0	0	RP11-145M9.6
ENSG00000253854.1	ENSG00000269896.1			ENSG00000272715.1	1	1	LGG	0	0	0	0	0	0	0	0	0	100	0	0	0	0	0	0	0	0	0	0	RP4-753F5.1
ENSG00000253854.1	ENSG00000269990.1			ENSG00000273264.1	1	1	LGG	0	0	0	0	0	0	0	0	0	100	0	0	0	0	0	0	0	0	0	0	RP11-131L23.2
ENSG00000255121.2	ENSG00000260917.1			ENSG00000224174.2	1	1	LGG	0	0	0	0	0	0	0	0	0	100	0	0	0	0	0	0	0	0	0	0	RP4-798A10.4
ENSG00000255121.2	ENSG00000261534.1			ENSG00000228384.3	1	1	LGG	0	0	0	0	0	0	0	0	0	100	0	0	0	0	0	0	0	0	0	0	AC007040.6
ENSG00000255121.2	ENSG00000261971.2			ENSG00000230113.1	1	1	LGG	0	0	0	0	0	0	0	0	0	100	0	0	0	0	0	0	0	0	0	0	AC091177.1
ENSG00000255121.2	ENSG00000269737.1			ENSG00000232884.3	1	1	LGG	0	0	0	0	0	0	0	0	0	100	0	0	0	0	0	0	0	0	0	0	AF127936.3
ENSG00000255121.2	ENSG00000273290.1			ENSG00000233030.2	1	1	LGG	0	0	0	0	0	0	0	0	0	100	0	0	0	0	0	0	0	0	0	0	RP11-196G18.3
ENSG00000255197.1	ENSG00000258810.1			ENSG00000233695.1	1	1	LGG	0	0	0	0	0	0	0	0	0	100	0	0	0	0	0	0	0	0	0	0	GAS6-AS1
ENSG00000255197.1	ENSG00000264707.1			ENSG00000234902.2	1	1	LGG	0	0	0	0	0	0	0	0	0	100	0	0	0	0	0	0	0	0	0	0	AC007879.2
ENSG00000255197.1	ENSG00000265743.1			ENSG00000238142.1	1	1	LGG	0	0	0	0	0	0	0	0	0	100	0	0	0	0	0	0	0	0	0	0	RP11-108M9.4
ENSG00000255197.1	ENSG00000268802.1			ENSG00000243491.1	1	1	LGG	0	0	0	0	0	0	0	0	0	100	0	0	0	0	0	0	0	0	0	0	RP11-521D12.5
ENSG00000255197.1	ENSG00000272908.1			ENSG00000250125.1	1	1	LGG	0	0	0	0	0	0	0	0	0	100	0	0	0	0	0	0	0	0	0	0	RP11-707A18.1
ENSG00000255455.2	ENSG00000267251.1			ENSG00000253214.1	1	1	LGG	0	0	0	0	0	0	0	0	0	100	0	0	0	0	0	0	0	0	0	0	RP11-1149M10.2
ENSG00000255455.2	ENSG00000269896.1			ENSG00000256433.1	1	1	LGG	0	0	0	0	0	0	0	0	0	100	0	0	0	0	0	0	0	0	0	0	RP1-102E24.8
ENSG00000255455.2	ENSG00000269990.1			ENSG00000257258.1	1	1	LGG	0	0	0	0	0	0	0	0	0	100	0	0	0	0	0	0	0	0	0	0	RP11-946L16.1
ENSG00000257167.2	ENSG00000269793.1			ENSG00000258168.1	1	1	LGG	0	0	0	0	0	0	0	0	0	100	0	0	0	0	0	0	0	0	0	0	RP11-588H23.3
ENSG00000257824.1	ENSG00000259004.1			ENSG00000260430.1	1	1	LGG	0	0	0	0	0	0	0	0	0	100	0	0	0	0	0	0	0	0	0	0	RP11-626G11.4
ENSG00000257824.1	ENSG00000264707.1			ENSG00000264860.1	1	1	LGG	0	0	0	0	0	0	0	0	0	100	0	0	0	0	0	0	0	0	0	0	RP11-143K11.5
ENSG00000257824.1	ENSG00000265743.1			ENSG00000265458.1	1	1	LGG	0	0	0	0	0	0	0	0	0	100	0	0	0	0	0	0	0	0	0	0	RP13-20L14.6
ENSG00000258810.1	ENSG00000264707.1			ENSG00000267397.1	1	1	LGG	0	0	0	0	0	0	0	0	0	100	0	0	0	0	0	0	0	0	0	0	RP11-873E20.1
ENSG00000259004.1	ENSG00000260228.1			ENSG00000268734.1	1	1	LGG	0	0	0	0	0	0	0	0	0	100	0	0	0	0	0	0	0	0	0	0	CTB-61M7.2
ENSG00000259004.1	ENSG00000261795.1			ENSG00000268845.1	1	1	LGG	0	0	0	0	0	0	0	0	0	100	0	0	0	0	0	0	0	0	0	0	RP11-1137G4.3
ENSG00000259004.1	ENSG00000270107.1			ENSG00000272482.1	1	1	LGG	0	0	0	0	0	0	0	0	0	100	0	0	0	0	0	0	0	0	0	0	RP11-474O21.5
ENSG00000259366.1	ENSG00000267251.1			ENSG00000272692.1	1	1	LGG	0	0	0	0	0	0	0	0	0	100	0	0	0	0	0	0	0	0	0	0	RP11-399K21.14
ENSG00000259366.1	ENSG00000269896.1			ENSG00000272746.1	1	1	LGG	0	0	0	0	0	0	0	0	0	100	0	0	0	0	0	0	0	0	0	0	RP11-53B2.6
ENSG00000259366.1	ENSG00000269990.1			ENSG00000225873.1	1	1	LIHC	0	0	0	0	0	0	0	0	0	0	100	0	0	0	0	0	0	0	0	0	LINC00694
ENSG00000259758.1	ENSG00000269290.1			ENSG00000228651.1	1	1	LIHC	0	0	0	0	0	0	0	0	0	0	100	0	0	0	0	0	0	0	0	0	RP11-556E13.1
ENSG00000259758.1	ENSG00000271971.1			ENSG00000224738.1	1	1	LIHC	0	0	0	0	0	0	0	0	0	0	100	0	0	0	0	0	0	0	0	0	AC099850.1
ENSG00000259758.1	ENSG00000272630.1			ENSG00000230177.1	1	1	LIHC	0	0	0	0	0	0	0	0	0	0	100	0	0	0	0	0	0	0	0	0	RP5-1112D6.4
ENSG00000259758.1	ENSG00000272645.1			ENSG00000232363.1	1	1	LIHC	0	0	0	0	0	0	0	0	0	0	100	0	0	0	0	0	0	0	0	0	RP1-102D24.5
ENSG00000259758.1	ENSG00000273002.1			ENSG00000265205.1	1	1	LIHC	0	0	0	0	0	0	0	0	0	0	100	0	0	0	0	0	0	0	0	0	AC010761.13
ENSG00000259758.1	ENSG00000273373.1			ENSG00000267546.2	1	1	LIHC	0	0	0	0	0	0	0	0	0	0	100	0	0	0	0	0	0	0	0	0	RP11-666A8.8
ENSG00000259768.3	ENSG00000262477.1			ENSG00000272931.1	1	1	LIHC	0	0	0	0	0	0	0	0	0	0	100	0	0	0	0	0	0	0	0	0	RP5-943J3.2
ENSG00000259768.3	ENSG00000269793.1			ENSG00000255421.1	1	1	LIHC	0	0	0	0	0	0	0	0	0	0	100	0	0	0	0	0	0	0	0	0	CTD-2011F17.2
ENSG00000259806.2	ENSG00000267251.1			ENSG00000267395.1	1	1	LIHC	0	0	0	0	0	0	0	0	0	0	100	0	0	0	0	0	0	0	0	0	AC074212.6
ENSG00000259806.2	ENSG00000269896.1			ENSG00000182310.8	1	1	LIHC	0	0	0	0	0	0	0	0	0	0	100	0	0	0	0	0	0	0	0	0	LINC00085
ENSG00000259806.2	ENSG00000269990.1			ENSG00000224081.3	1	1	LIHC	0	0	0	0	0	0	0	0	0	0	100	0	0	0	0	0	0	0	0	0	LINC01057
ENSG00000259891.1	ENSG00000260336.1			ENSG00000229005.2	1	1	LIHC	0	0	0	0	0	0	0	0	0	0	100	0	0	0	0	0	0	0	0	0	RP5-881L22.4
ENSG00000259891.1	ENSG00000267251.1			ENSG00000231948.2	1	1	LIHC	0	0	0	0	0	0	0	0	0	0	100	0	0	0	0	0	0	0	0	0	HS1BP3-IT1
ENSG00000259891.1	ENSG00000269896.1			ENSG00000232721.1	1	1	LIHC	0	0	0	0	0	0	0	0	0	0	100	0	0	0	0	0	0	0	0	0	RP11-403I13.5
ENSG00000259891.1	ENSG00000269990.1			ENSG00000235200.1	1	1	LIHC	0	0	0	0	0	0	0	0	0	0	100	0	0	0	0	0	0	0	0	0	RP4-763G1.2
ENSG00000259959.1	ENSG00000260751.2			ENSG00000235314.1	1	1	LIHC	0	0	0	0	0	0	0	0	0	0	100	0	0	0	0	0	0	0	0	0	LINC00957
ENSG00000259959.1	ENSG00000261326.2			ENSG00000243818.4	1	1	LIHC	0	0	0	0	0	0	0	0	0	0	100	0	0	0	0	0	0	0	0	0	RP11-372E1.4
ENSG00000259959.1	ENSG00000264112.1			ENSG00000259250.1	1	1	LIHC	0	0	0	0	0	0	0	0	0	0	100	0	0	0	0	0	0	0	0	0	RP11-50C13.1
ENSG00000259959.1	ENSG00000269290.1			ENSG00000261012.2	1	1	LIHC	0	0	0	0	0	0	0	0	0	0	100	0	0	0	0	0	0	0	0	0	RP11-116D2.1
ENSG00000259959.1	ENSG00000269972.1			ENSG00000261707.1	1	1	LIHC	0	0	0	0	0	0	0	0	0	0	100	0	0	0	0	0	0	0	0	0	RP11-264M12.2
ENSG00000259959.1	ENSG00000270012.1			ENSG00000268573.1	1	1	LIHC	0	0	0	0	0	0	0	0	0	0	100	0	0	0	0	0	0	0	0	0	RP11-158H5.7
ENSG00000259959.1	ENSG00000271971.1			ENSG00000269976.1	1	1	LIHC	0	0	0	0	0	0	0	0	0	0	100	0	0	0	0	0	0	0	0	0	RP11-130L8.2
ENSG00000259959.1	ENSG00000272630.1			ENSG00000271874.1	1	1	LIHC	0	0	0	0	0	0	0	0	0	0	100	0	0	0	0	0	0	0	0	0	CTD-2024P10.2
ENSG00000259959.1	ENSG00000272645.1			ENSG00000271992.1	1	1	LIHC	0	0	0	0	0	0	0	0	0	0	100	0	0	0	0	0	0	0	0	0	RP11-42O15.3
ENSG00000259959.1	ENSG00000272849.1			ENSG00000272168.1	1	1	LIHC	0	0	0	0	0	0	0	0	0	0	100	0	0	0	0	0	0	0	0	0	CASC15
ENSG00000259959.1	ENSG00000273002.1			ENSG00000272512.1	1	1	LIHC	0	0	0	0	0	0	0	0	0	0	100	0	0	0	0	0	0	0	0	0	RP11-54O7.17
ENSG00000259959.1	ENSG00000273142.1			ENSG00000273038.1	1	1	LIHC	0	0	0	0	0	0	0	0	0	0	100	0	0	0	0	0	0	0	0	0	RP11-479G22.8
ENSG00000259959.1	ENSG00000273373.1			ENSG00000267249.1	1	1	LIHC	0	0	0	0	0	0	0	0	0	0	100	0	0	0	0	0	0	0	0	0	RP11-973H7.3
ENSG00000260005.2	ENSG00000260336.1			ENSG00000263859.1	1	1	LIHC	0	0	0	0	0	0	0	0	0	0	100	0	0	0	0	0	0	0	0	0	RP11-498C9.16
ENSG00000260005.2	ENSG00000261799.1			ENSG00000260400.1	1	1	LUAD	0	0	0	0	0	0	0	0	0	0	0	100	0	0	0	0	0	0	0	0	RP11-119F7.5
ENSG00000260005.2	ENSG00000267251.1			ENSG00000260742.1	1	1	LUAD	0	0	0	0	0	0	0	0	0	0	0	100	0	0	0	0	0	0	0	0	RP11-366L5.1
ENSG00000260005.2	ENSG00000269896.1			ENSG00000273145.1	1	1	LUAD	0	0	0	0	0	0	0	0	0	0	0	100	0	0	0	0	0	0	0	0	CITF22-92A6.1
ENSG00000260005.2	ENSG00000269990.1			ENSG00000272777.1	1	1	LUAD	0	0	0	0	0	0	0	0	0	0	0	100	0	0	0	0	0	0	0	0	RP11-571L19.8
ENSG00000260091.1	ENSG00000260336.1			ENSG00000196668.3	1	1	LUAD	0	0	0	0	0	0	0	0	0	0	0	100	0	0	0	0	0	0	0	0	LINC00173
ENSG00000260091.1	ENSG00000261799.1			ENSG00000214894.2	1	1	LUAD	0	0	0	0	0	0	0	0	0	0	0	100	0	0	0	0	0	0	0	0	LINC00243
ENSG00000260091.1	ENSG00000267251.1			ENSG00000223704.1	1	1	LUAD	0	0	0	0	0	0	0	0	0	0	0	100	0	0	0	0	0	0	0	0	RP1-90L6.2
ENSG00000260091.1	ENSG00000269896.1			ENSG00000229228.1	1	1	LUAD	0	0	0	0	0	0	0	0	0	0	0	100	0	0	0	0	0	0	0	0	LINC00582
ENSG00000260091.1	ENSG00000269990.1			ENSG00000229646.2	1	1	LUAD	0	0	0	0	0	0	0	0	0	0	0	100	0	0	0	0	0	0	0	0	RP11-330A16.1
ENSG00000260236.1	ENSG00000260336.1			ENSG00000232912.1	1	1	LUAD	0	0	0	0	0	0	0	0	0	0	0	100	0	0	0	0	0	0	0	0	RP5-1115A15.1
ENSG00000260236.1	ENSG00000261799.1			ENSG00000234184.1	1	1	LUAD	0	0	0	0	0	0	0	0	0	0	0	100	0	0	0	0	0	0	0	0	RP5-887A10.1
ENSG00000260236.1	ENSG00000267251.1			ENSG00000235621.4	1	1	LUAD	0	0	0	0	0	0	0	0	0	0	0	100	0	0	0	0	0	0	0	0	LINC00494
ENSG00000260236.1	ENSG00000269896.1			ENSG00000236790.1	1	1	LUAD	0	0	0	0	0	0	0	0	0	0	0	100	0	0	0	0	0	0	0	0	LINC00299
ENSG00000260236.1	ENSG00000269990.1			ENSG00000240207.2	1	1	LUAD	0	0	0	0	0	0	0	0	0	0	0	100	0	0	0	0	0	0	0	0	RP11-379F4.4
ENSG00000260261.1	ENSG00000260336.1			ENSG00000240219.1	1	1	LUAD	0	0	0	0	0	0	0	0	0	0	0	100	0	0	0	0	0	0	0	0	RP11-430C7.5
ENSG00000260261.1	ENSG00000267251.1			ENSG00000240754.1	1	1	LUAD	0	0	0	0	0	0	0	0	0	0	0	100	0	0	0	0	0	0	0	0	RP11-38J22.6
ENSG00000260261.1	ENSG00000269896.1			ENSG00000248309.1	1	1	LUAD	0	0	0	0	0	0	0	0	0	0	0	100	0	0	0	0	0	0	0	0	MEF2C-AS1
ENSG00000260261.1	ENSG00000269990.1			ENSG00000248358.2	1	1	LUAD	0	0	0	0	0	0	0	0	0	0	0	100	0	0	0	0	0	0	0	0	AE000658.31
ENSG00000260276.1	ENSG00000269896.1			ENSG00000250850.2	1	1	LUAD	0	0	0	0	0	0	0	0	0	0	0	100	0	0	0	0	0	0	0	0	RP11-297B17.3
ENSG00000260276.1	ENSG00000269990.1			ENSG00000253364.1	1	1	LUAD	0	0	0	0	0	0	0	0	0	0	0	100	0	0	0	0	0	0	0	0	RP11-731F5.2
ENSG00000260285.1	ENSG00000260336.1			ENSG00000256714.1	1	1	LUAD	0	0	0	0	0	0	0	0	0	0	0	100	0	0	0	0	0	0	0	0	RP11-73M14.1
ENSG00000260285.1	ENSG00000267251.1			ENSG00000256948.1	1	1	LUAD	0	0	0	0	0	0	0	0	0	0	0	100	0	0	0	0	0	0	0	0	RP11-598F7.3
ENSG00000260285.1	ENSG00000269896.1			ENSG00000261416.1	1	1	LUAD	0	0	0	0	0	0	0	0	0	0	0	100	0	0	0	0	0	0	0	0	RP11-455F5.5
ENSG00000260285.1	ENSG00000269990.1			ENSG00000261786.1	1	1	LUAD	0	0	0	0	0	0	0	0	0	0	0	100	0	0	0	0	0	0	0	0	RP4-555D20.2
ENSG00000260336.1	ENSG00000260855.1			ENSG00000267452.1	1	1	LUAD	0	0	0	0	0	0	0	0	0	0	0	100	0	0	0	0	0	0	0	0	RP11-1018N14.5
ENSG00000260336.1	ENSG00000261101.1			ENSG00000268355.1	1	1	LUAD	0	0	0	0	0	0	0	0	0	0	0	100	0	0	0	0	0	0	0	0	AC006129.1
ENSG00000260336.1	ENSG00000261613.2			ENSG00000271857.1	1	1	LUAD	0	0	0	0	0	0	0	0	0	0	0	100	0	0	0	0	0	0	0	0	RP1-244F24.1
ENSG00000260336.1	ENSG00000261799.1			ENSG00000256940.1	1	1	LUAD	0	0	0	0	0	0	0	0	0	0	0	100	0	0	0	0	0	0	0	0	RP11-783K16.5
ENSG00000260336.1	ENSG00000261971.2			ENSG00000257261.1	1	1	LUAD	0	0	0	0	0	0	0	0	0	0	0	100	0	0	0	0	0	0	0	0	RP11-96H19.1
ENSG00000260336.1	ENSG00000263164.1			ENSG00000257298.1	1	1	LUAD	0	0	0	0	0	0	0	0	0	0	0	100	0	0	0	0	0	0	0	0	RP3-405J10.3
ENSG00000260336.1	ENSG00000267161.1			ENSG00000272010.1	1	1	LUAD	0	0	0	0	0	0	0	0	0	0	0	100	0	0	0	0	0	0	0	0	CTD-3025N20.3
ENSG00000260336.1	ENSG00000267244.1			ENSG00000272369.1	1	1	LUAD	0	0	0	0	0	0	0	0	0	0	0	100	0	0	0	0	0	0	0	0	RP11-446N19.1
ENSG00000260336.1	ENSG00000267251.1			ENSG00000204581.2	1	1	LUAD	0	0	0	0	0	0	0	0	0	0	0	100	0	0	0	0	0	0	0	0	AC096670.3
ENSG00000260336.1	ENSG00000269896.1			ENSG00000224032.2	1	1	LUAD	0	0	0	0	0	0	0	0	0	0	0	100	0	0	0	0	0	0	0	0	EPB41L4A-AS1
ENSG00000260336.1	ENSG00000269990.1			ENSG00000224189.2	1	1	LUAD	0	0	0	0	0	0	0	0	0	0	0	100	0	0	0	0	0	0	0	0	HOXD-AS1
ENSG00000260336.1	ENSG00000270012.1			ENSG00000227533.1	1	1	LUAD	0	0	0	0	0	0	0	0	0	0	0	100	0	0	0	0	0	0	0	0	SLC2A1-AS1
ENSG00000260336.1	ENSG00000270127.1			ENSG00000228109.1	1	1	LUAD	0	0	0	0	0	0	0	0	0	0	0	100	0	0	0	0	0	0	0	0	MFI2-AS1
ENSG00000260336.1	ENSG00000272556.1			ENSG00000229155.1	1	1	LUAD	0	0	0	0	0	0	0	0	0	0	0	100	0	0	0	0	0	0	0	0	RP11-528A4.2
ENSG00000260336.1	ENSG00000272849.1			ENSG00000229656.2	1	1	LUAD	0	0	0	0	0	0	0	0	0	0	0	100	0	0	0	0	0	0	0	0	RP11-462L8.1
ENSG00000260336.1	ENSG00000273137.1			ENSG00000230896.1	1	1	LUAD	0	0	0	0	0	0	0	0	0	0	0	100	0	0	0	0	0	0	0	0	RP11-767N6.7
ENSG00000260404.2	ENSG00000267251.1			ENSG00000231013.1	1	1	LUAD	0	0	0	0	0	0	0	0	0	0	0	100	0	0	0	0	0	0	0	0	AC013275.2
ENSG00000260404.2	ENSG00000269896.1			ENSG00000232504.4	1	1	LUAD	0	0	0	0	0	0	0	0	0	0	0	100	0	0	0	0	0	0	0	0	AC105053.4
ENSG00000260404.2	ENSG00000269990.1			ENSG00000232934.3	1	1	LUAD	0	0	0	0	0	0	0	0	0	0	0	100	0	0	0	0	0	0	0	0	RP11-324O2.3
ENSG00000260664.1	ENSG00000261496.1			ENSG00000234171.1	1	1	LUAD	0	0	0	0	0	0	0	0	0	0	0	100	0	0	0	0	0	0	0	0	AC108488.3
ENSG00000260751.2	ENSG00000264112.1			ENSG00000237686.2	1	1	LUAD	0	0	0	0	0	0	0	0	0	0	0	100	0	0	0	0	0	0	0	0	RP5-1120P11.1
ENSG00000260751.2	ENSG00000267940.1			ENSG00000245573.3	1	1	LUAD	0	0	0	0	0	0	0	0	0	0	0	100	0	0	0	0	0	0	0	0	BDNF-AS
ENSG00000260751.2	ENSG00000269290.1			ENSG00000250237.1	1	1	LUAD	0	0	0	0	0	0	0	0	0	0	0	100	0	0	0	0	0	0	0	0	CTC-498J12.1
ENSG00000260751.2	ENSG00000270012.1			ENSG00000251023.1	1	1	LUAD	0	0	0	0	0	0	0	0	0	0	0	100	0	0	0	0	0	0	0	0	RP11-549J18.1
ENSG00000260751.2	ENSG00000270189.1			ENSG00000251364.2	1	1	LUAD	0	0	0	0	0	0	0	0	0	0	0	100	0	0	0	0	0	0	0	0	CTD-2516F10.2
ENSG00000260751.2	ENSG00000271971.1			ENSG00000255495.1	1	1	LUAD	0	0	0	0	0	0	0	0	0	0	0	100	0	0	0	0	0	0	0	0	FAM85A
ENSG00000260751.2	ENSG00000272630.1			ENSG00000258498.2	1	1	LUAD	0	0	0	0	0	0	0	0	0	0	0	100	0	0	0	0	0	0	0	0	DIO3OS
ENSG00000260751.2	ENSG00000272645.1			ENSG00000259005.1	1	1	LUAD	0	0	0	0	0	0	0	0	0	0	0	100	0	0	0	0	0	0	0	0	RP3-449M8.6
ENSG00000260751.2	ENSG00000272849.1			ENSG00000260118.1	1	1	LUAD	0	0	0	0	0	0	0	0	0	0	0	100	0	0	0	0	0	0	0	0	RP6-201G10.2
ENSG00000260751.2	ENSG00000273002.1			ENSG00000260807.2	1	1	LUAD	0	0	0	0	0	0	0	0	0	0	0	100	0	0	0	0	0	0	0	0	RP11-161M6.2
ENSG00000260751.2	ENSG00000273142.1			ENSG00000260837.1	1	1	LUAD	0	0	0	0	0	0	0	0	0	0	0	100	0	0	0	0	0	0	0	0	RP11-434B12.1
ENSG00000260751.2	ENSG00000273373.1			ENSG00000261189.1	1	1	LUAD	0	0	0	0	0	0	0	0	0	0	0	100	0	0	0	0	0	0	0	0	RP3-512B11.3
ENSG00000260855.1	ENSG00000267251.1			ENSG00000261760.2	1	1	LUAD	0	0	0	0	0	0	0	0	0	0	0	100	0	0	0	0	0	0	0	0	RP11-1223D19.1
ENSG00000260855.1	ENSG00000269896.1			ENSG00000262294.1	1	1	LUAD	0	0	0	0	0	0	0	0	0	0	0	100	0	0	0	0	0	0	0	0	RP11-1260E13.2
ENSG00000260855.1	ENSG00000269990.1			ENSG00000267259.1	1	1	LUAD	0	0	0	0	0	0	0	0	0	0	0	100	0	0	0	0	0	0	0	0	CTD-2008P7.9
ENSG00000260917.1	ENSG00000269896.1			ENSG00000267414.1	1	1	LUAD	0	0	0	0	0	0	0	0	0	0	0	100	0	0	0	0	0	0	0	0	RP11-456K23.1
ENSG00000260917.1	ENSG00000269990.1			ENSG00000267461.1	1	1	LUAD	0	0	0	0	0	0	0	0	0	0	0	100	0	0	0	0	0	0	0	0	RP11-120M18.5
ENSG00000261098.1	ENSG00000261326.2			ENSG00000270091.1	1	1	LUAD	0	0	0	0	0	0	0	0	0	0	0	100	0	0	0	0	0	0	0	0	RP11-78O7.2
ENSG00000261098.1	ENSG00000271533.1			ENSG00000270599.1	1	1	LUAD	0	0	0	0	0	0	0	0	0	0	0	100	0	0	0	0	0	0	0	0	RP11-324O2.6
ENSG00000261098.1	ENSG00000273002.1			ENSG00000271631.1	1	1	LUAD	0	0	0	0	0	0	0	0	0	0	0	100	0	0	0	0	0	0	0	0	RP11-408O19.5
ENSG00000261101.1	ENSG00000267251.1			ENSG00000273372.1	1	1	LUAD	0	0	0	0	0	0	0	0	0	0	0	100	0	0	0	0	0	0	0	0	RP11-479O17.10
ENSG00000261101.1	ENSG00000269896.1			ENSG00000203588.3	1	1	LUAD	0	0	0	0	0	0	0	0	0	0	0	100	0	0	0	0	0	0	0	0	IGBP1-AS1
ENSG00000261101.1	ENSG00000269990.1			ENSG00000244306.5	1	1	LUAD	0	0	0	0	0	0	0	0	0	0	0	100	0	0	0	0	0	0	0	0	CTD-2314B22.3
ENSG00000261101.1	ENSG00000272556.1			ENSG00000260743.1	1	1	LUAD	0	0	0	0	0	0	0	0	0	0	0	100	0	0	0	0	0	0	0	0	RP11-255C15.3
ENSG00000261254.1	ENSG00000261326.2			ENSG00000269680.1	1	1	LUAD	0	0	0	0	0	0	0	0	0	0	0	100	0	0	0	0	0	0	0	0	CTD-3128G10.6
ENSG00000261288.1	ENSG00000261799.1			ENSG00000234147.1	1	1	LUAD	0	0	0	0	0	0	0	0	0	0	0	100	0	0	0	0	0	0	0	0	RP3-460G2.2
ENSG00000261288.1	ENSG00000267251.1			ENSG00000243961.2	1	1	LUAD	0	0	0	0	0	0	0	0	0	0	0	100	0	0	0	0	0	0	0	0	RP5-839B4.8
ENSG00000261288.1	ENSG00000269896.1			ENSG00000230555.2	1	1	LUAD	0	0	0	0	0	0	0	0	0	0	0	100	0	0	0	0	0	0	0	0	RP11-517P14.2
ENSG00000261288.1	ENSG00000269990.1			ENSG00000272520.1	1	1	LUAD	0	0	0	0	0	0	0	0	0	0	0	100	0	0	0	0	0	0	0	0	CTD-2044J15.2
ENSG00000261326.2	ENSG00000262372.1			ENSG00000233621.1	1	1	LUAD	0	0	0	0	0	0	0	0	0	0	0	100	0	0	0	0	0	0	0	0	RP11-422J8.1
ENSG00000261326.2	ENSG00000266918.1			ENSG00000239911.1	1	1	LUAD	0	0	0	0	0	0	0	0	0	0	0	100	0	0	0	0	0	0	0	0	PRKAG2-AS1
ENSG00000261326.2	ENSG00000269987.1			ENSG00000259065.1	1	1	LUAD	0	0	0	0	0	0	0	0	0	0	0	100	0	0	0	0	0	0	0	0	RP5-1021I20.1
ENSG00000261326.2	ENSG00000273002.1			ENSG00000261386.2	1	1	LUAD	0	0	0	0	0	0	0	0	0	0	0	100	0	0	0	0	0	0	0	0	CTD-2012K14.6
ENSG00000261355.1	ENSG00000267251.1			ENSG00000263627.1	1	1	LUAD	0	0	0	0	0	0	0	0	0	0	0	100	0	0	0	0	0	0	0	0	RP11-692N5.1
ENSG00000261355.1	ENSG00000269290.1			ENSG00000272368.1	1	1	LUAD	0	0	0	0	0	0	0	0	0	0	0	100	0	0	0	0	0	0	0	0	RP4-605O3.4
ENSG00000261355.1	ENSG00000269896.1			ENSG00000272799.1	1	1	LUAD	0	0	0	0	0	0	0	0	0	0	0	100	0	0	0	0	0	0	0	0	RP11-474N24.6
ENSG00000261355.1	ENSG00000269990.1			ENSG00000272894.1	1	1	LUAD	0	0	0	0	0	0	0	0	0	0	0	100	0	0	0	0	0	0	0	0	RP5-1159O4.1
ENSG00000261355.1	ENSG00000271971.1			ENSG00000206195.6	1	1	LUAD	0	0	0	0	0	0	0	0	0	0	0	100	0	0	0	0	0	0	0	0	AP000525.9
ENSG00000261355.1	ENSG00000272645.1			ENSG00000213904.4	1	1	LUAD	0	0	0	0	0	0	0	0	0	0	0	100	0	0	0	0	0	0	0	0	LIPE-AS1
ENSG00000261355.1	ENSG00000273002.1			ENSG00000223923.1	1	1	LUAD	0	0	0	0	0	0	0	0	0	0	0	100	0	0	0	0	0	0	0	0	AC010136.2
ENSG00000261355.1	ENSG00000273373.1			ENSG00000225210.5	1	1	LUAD	0	0	0	0	0	0	0	0	0	0	0	100	0	0	0	0	0	0	0	0	AL589743.1
ENSG00000261534.1	ENSG00000267251.1			ENSG00000226328.2	1	1	LUAD	0	0	0	0	0	0	0	0	0	0	0	100	0	0	0	0	0	0	0	0	CTA-217C2.1
ENSG00000261534.1	ENSG00000269896.1			ENSG00000231816.1	1	1	LUAD	0	0	0	0	0	0	0	0	0	0	0	100	0	0	0	0	0	0	0	0	RP4-782L23.1
ENSG00000261534.1	ENSG00000269990.1			ENSG00000232021.2	1	1	LUAD	0	0	0	0	0	0	0	0	0	0	0	100	0	0	0	0	0	0	0	0	LEF1-AS1
ENSG00000261613.2	ENSG00000261799.1			ENSG00000241764.3	1	1	LUAD	0	0	0	0	0	0	0	0	0	0	0	100	0	0	0	0	0	0	0	0	AC002467.7
ENSG00000261613.2	ENSG00000267251.1			ENSG00000246731.2	1	1	LUAD	0	0	0	0	0	0	0	0	0	0	0	100	0	0	0	0	0	0	0	0	CTD-2514K5.2
ENSG00000261613.2	ENSG00000269896.1			ENSG00000250328.1	1	1	LUAD	0	0	0	0	0	0	0	0	0	0	0	100	0	0	0	0	0	0	0	0	CTC-210G5.1
ENSG00000261613.2	ENSG00000269990.1			ENSG00000261051.1	1	1	LUAD	0	0	0	0	0	0	0	0	0	0	0	100	0	0	0	0	0	0	0	0	RP11-274H2.5
ENSG00000261663.1	ENSG00000262372.1			ENSG00000267767.2	1	1	LUAD	0	0	0	0	0	0	0	0	0	0	0	100	0	0	0	0	0	0	0	0	CTC-523E23.4
ENSG00000261799.1	ENSG00000261971.2			ENSG00000272330.1	1	1	LUAD	0	0	0	0	0	0	0	0	0	0	0	100	0	0	0	0	0	0	0	0	AC002044.4
ENSG00000261799.1	ENSG00000267251.1			ENSG00000273097.1	1	1	LUAD	0	0	0	0	0	0	0	0	0	0	0	100	0	0	0	0	0	0	0	0	RP11-219C20.3
ENSG00000261799.1	ENSG00000269896.1			ENSG00000224614.1	1	1	LUAD	0	0	0	0	0	0	0	0	0	0	0	100	0	0	0	0	0	0	0	0	TNK2-AS1
ENSG00000261799.1	ENSG00000269990.1			ENSG00000226819.1	1	1	OV	0	0	0	0	0	0	0	0	0	0	0	0	0	100	0	0	0	0	0	0	MEIS1-AS3
ENSG00000261799.1	ENSG00000272556.1			ENSG00000270419.1	1	1	OV	0	0	0	0	0	0	0	0	0	0	0	0	0	100	0	0	0	0	0	0	CAHM
ENSG00000261799.1	ENSG00000273137.1			ENSG00000236269.1	1	1	OV	0	0	0	0	0	0	0	0	0	0	0	0	0	100	0	0	0	0	0	0	ENO1-IT1
ENSG00000261799.1	ENSG00000273142.1			ENSG00000272198.1	1	1	OV	0	0	0	0	0	0	0	0	0	0	0	0	0	100	0	0	0	0	0	0	RP11-309G3.3
ENSG00000261971.2	ENSG00000267251.1			ENSG00000182109.3	1	1	OV	0	0	0	0	0	0	0	0	0	0	0	0	0	100	0	0	0	0	0	0	RP11-69E11.4
ENSG00000261971.2	ENSG00000269896.1			ENSG00000185495.6	1	1	OV	0	0	0	0	0	0	0	0	0	0	0	0	0	100	0	0	0	0	0	0	RP11-504P24.4
ENSG00000261971.2	ENSG00000269990.1			ENSG00000196696.8	1	1	OV	0	0	0	0	0	0	0	0	0	0	0	0	0	100	0	0	0	0	0	0	PDXDC2P
ENSG00000262372.1	ENSG00000269352.1			ENSG00000203325.3	1	1	OV	0	0	0	0	0	0	0	0	0	0	0	0	0	100	0	0	0	0	0	0	RP11-277A4.4
ENSG00000262372.1	ENSG00000271997.1			ENSG00000203327.2	1	1	OV	0	0	0	0	0	0	0	0	0	0	0	0	0	100	0	0	0	0	0	0	AC012358.7
ENSG00000262372.1	ENSG00000272630.1			ENSG00000214773.1	1	1	OV	0	0	0	0	0	0	0	0	0	0	0	0	0	100	0	0	0	0	0	0	RP11-717D12.1
ENSG00000262372.1	ENSG00000273002.1			ENSG00000215241.3	1	1	OV	0	0	0	0	0	0	0	0	0	0	0	0	0	100	0	0	0	0	0	0	RP11-266K4.9
ENSG00000262477.1	ENSG00000269793.1			ENSG00000223401.1	1	1	OV	0	0	0	0	0	0	0	0	0	0	0	0	0	100	0	0	0	0	0	0	RP11-211G3.2
ENSG00000263164.1	ENSG00000267251.1			ENSG00000223522.1	1	1	OV	0	0	0	0	0	0	0	0	0	0	0	0	0	100	0	0	0	0	0	0	AC093690.1
ENSG00000263164.1	ENSG00000269896.1			ENSG00000223653.1	1	1	OV	0	0	0	0	0	0	0	0	0	0	0	0	0	100	0	0	0	0	0	0	RP11-131L23.1
ENSG00000263164.1	ENSG00000269990.1			ENSG00000224468.3	1	1	OV	0	0	0	0	0	0	0	0	0	0	0	0	0	100	0	0	0	0	0	0	RP11-181K3.4
ENSG00000264112.1	ENSG00000269290.1			ENSG00000224660.1	1	1	OV	0	0	0	0	0	0	0	0	0	0	0	0	0	100	0	0	0	0	0	0	SH3BP5-AS1
ENSG00000264112.1	ENSG00000270189.1			ENSG00000224934.2	1	1	OV	0	0	0	0	0	0	0	0	0	0	0	0	0	100	0	0	0	0	0	0	RP11-441O15.3
ENSG00000264112.1	ENSG00000271971.1			ENSG00000225218.1	1	1	OV	0	0	0	0	0	0	0	0	0	0	0	0	0	100	0	0	0	0	0	0	AP001628.6
ENSG00000264112.1	ENSG00000272630.1			ENSG00000225880.4	1	1	OV	0	0	0	0	0	0	0	0	0	0	0	0	0	100	0	0	0	0	0	0	LINC00115
ENSG00000264112.1	ENSG00000272645.1			ENSG00000225891.1	1	1	OV	0	0	0	0	0	0	0	0	0	0	0	0	0	100	0	0	0	0	0	0	RP3-476K8.3
ENSG00000264112.1	ENSG00000273002.1			ENSG00000226416.1	1	1	OV	0	0	0	0	0	0	0	0	0	0	0	0	0	100	0	0	0	0	0	0	MRPL23-AS1
ENSG00000264112.1	ENSG00000273142.1			ENSG00000226696.1	1	1	OV	0	0	0	0	0	0	0	0	0	0	0	0	0	100	0	0	0	0	0	0	LENG8-AS1
ENSG00000264112.1	ENSG00000273373.1			ENSG00000226803.3	1	1	OV	0	0	0	0	0	0	0	0	0	0	0	0	0	100	0	0	0	0	0	0	RP11-203B9.4
ENSG00000264707.1	ENSG00000265743.1			ENSG00000227218.3	1	1	OV	0	0	0	0	0	0	0	0	0	0	0	0	0	100	0	0	0	0	0	0	RP11-203J24.8
ENSG00000264707.1	ENSG00000268802.1			ENSG00000227256.1	1	1	OV	0	0	0	0	0	0	0	0	0	0	0	0	0	100	0	0	0	0	0	0	MIS18A-AS1
ENSG00000264707.1	ENSG00000269220.1			ENSG00000227719.1	1	1	OV	0	0	0	0	0	0	0	0	0	0	0	0	0	100	0	0	0	0	0	0	AC006042.6
ENSG00000264707.1	ENSG00000272908.1			ENSG00000227741.1	1	1	OV	0	0	0	0	0	0	0	0	0	0	0	0	0	100	0	0	0	0	0	0	RP11-536C5.7
ENSG00000264885.1	ENSG00000269896.1			ENSG00000228107.1	1	1	OV	0	0	0	0	0	0	0	0	0	0	0	0	0	100	0	0	0	0	0	0	AP000692.9
ENSG00000264885.1	ENSG00000269990.1			ENSG00000228137.1	1	1	OV	0	0	0	0	0	0	0	0	0	0	0	0	0	100	0	0	0	0	0	0	AP001469.7
ENSG00000265206.2	ENSG00000269220.1			ENSG00000228261.1	1	1	OV	0	0	0	0	0	0	0	0	0	0	0	0	0	100	0	0	0	0	0	0	RP11-127L20.3
ENSG00000265743.1	ENSG00000268802.1			ENSG00000228302.2	1	1	OV	0	0	0	0	0	0	0	0	0	0	0	0	0	100	0	0	0	0	0	0	RP11-186N15.3
ENSG00000265743.1	ENSG00000272908.1			ENSG00000228444.2	1	1	OV	0	0	0	0	0	0	0	0	0	0	0	0	0	100	0	0	0	0	0	0	RP11-173B14.4
ENSG00000266918.1	ENSG00000269825.1			ENSG00000228486.5	1	1	OV	0	0	0	0	0	0	0	0	0	0	0	0	0	100	0	0	0	0	0	0	AC017099.3
ENSG00000267161.1	ENSG00000269896.1			ENSG00000228779.1	1	1	OV	0	0	0	0	0	0	0	0	0	0	0	0	0	100	0	0	0	0	0	0	Z69666.2
ENSG00000267161.1	ENSG00000269990.1			ENSG00000229431.1	1	1	OV	0	0	0	0	0	0	0	0	0	0	0	0	0	100	0	0	0	0	0	0	RP1-92O14.6
ENSG00000267244.1	ENSG00000267251.1			ENSG00000229591.1	1	1	OV	0	0	0	0	0	0	0	0	0	0	0	0	0	100	0	0	0	0	0	0	RP5-981O7.2
ENSG00000267244.1	ENSG00000269896.1			ENSG00000229839.2	1	1	OV	0	0	0	0	0	0	0	0	0	0	0	0	0	100	0	0	0	0	0	0	AC018462.2
ENSG00000267244.1	ENSG00000269990.1			ENSG00000229852.2	1	1	OV	0	0	0	0	0	0	0	0	0	0	0	0	0	100	0	0	0	0	0	0	RP11-398K22.12
ENSG00000267251.1	ENSG00000267940.1			ENSG00000230021.3	1	1	OV	0	0	0	0	0	0	0	0	0	0	0	0	0	100	0	0	0	0	0	0	RP5-857K21.4
ENSG00000267251.1	ENSG00000269293.2			ENSG00000230262.2	1	1	OV	0	0	0	0	0	0	0	0	0	0	0	0	0	100	0	0	0	0	0	0	MIRLET7DHG
ENSG00000267251.1	ENSG00000269737.1			ENSG00000230415.1	1	1	OV	0	0	0	0	0	0	0	0	0	0	0	0	0	100	0	0	0	0	0	0	RP5-902P8.10
ENSG00000267251.1	ENSG00000269896.1			ENSG00000230454.1	1	1	OV	0	0	0	0	0	0	0	0	0	0	0	0	0	100	0	0	0	0	0	0	U73166.2
ENSG00000267251.1	ENSG00000269990.1			ENSG00000230606.6	1	1	OV	0	0	0	0	0	0	0	0	0	0	0	0	0	100	0	0	0	0	0	0	AC159540.1
ENSG00000267251.1	ENSG00000270012.1			ENSG00000230912.1	1	1	OV	0	0	0	0	0	0	0	0	0	0	0	0	0	100	0	0	0	0	0	0	RP3-508I15.10
ENSG00000267251.1	ENSG00000270127.1			ENSG00000231064.1	1	1	OV	0	0	0	0	0	0	0	0	0	0	0	0	0	100	0	0	0	0	0	0	RP11-263K19.4
ENSG00000267251.1	ENSG00000271119.1			ENSG00000231125.2	1	1	OV	0	0	0	0	0	0	0	0	0	0	0	0	0	100	0	0	0	0	0	0	AF129075.5
ENSG00000267251.1	ENSG00000272005.1			ENSG00000231242.1	1	1	OV	0	0	0	0	0	0	0	0	0	0	0	0	0	100	0	0	0	0	0	0	RP11-87H9.3
ENSG00000267251.1	ENSG00000272556.1			ENSG00000231731.3	1	1	OV	0	0	0	0	0	0	0	0	0	0	0	0	0	100	0	0	0	0	0	0	AC010976.2
ENSG00000267251.1	ENSG00000272849.1			ENSG00000232043.1	1	1	OV	0	0	0	0	0	0	0	0	0	0	0	0	0	100	0	0	0	0	0	0	RP4-530I15.9
ENSG00000267251.1	ENSG00000273033.1			ENSG00000232224.1	1	1	OV	0	0	0	0	0	0	0	0	0	0	0	0	0	100	0	0	0	0	0	0	LINC00202-1
ENSG00000267251.1	ENSG00000273137.1			ENSG00000232600.2	1	1	OV	0	0	0	0	0	0	0	0	0	0	0	0	0	100	0	0	0	0	0	0	AC084125.4
ENSG00000267251.1	ENSG00000273142.1			ENSG00000232729.3	1	1	OV	0	0	0	0	0	0	0	0	0	0	0	0	0	100	0	0	0	0	0	0	AC083884.8
ENSG00000267251.1	ENSG00000273230.1			ENSG00000233056.1	1	1	OV	0	0	0	0	0	0	0	0	0	0	0	0	0	100	0	0	0	0	0	0	ERVH48-1
ENSG00000267251.1	ENSG00000273290.1			ENSG00000233967.2	1	1	OV	0	0	0	0	0	0	0	0	0	0	0	0	0	100	0	0	0	0	0	0	RP11-250B2.3
ENSG00000267940.1	ENSG00000269290.1			ENSG00000234185.2	1	1	OV	0	0	0	0	0	0	0	0	0	0	0	0	0	100	0	0	0	0	0	0	RP5-1132H15.1
ENSG00000267940.1	ENSG00000269896.1			ENSG00000234225.2	1	1	OV	0	0	0	0	0	0	0	0	0	0	0	0	0	100	0	0	0	0	0	0	RP4-704D21.2
ENSG00000267940.1	ENSG00000269990.1			ENSG00000234684.2	1	1	OV	0	0	0	0	0	0	0	0	0	0	0	0	0	100	0	0	0	0	0	0	SDCBP2-AS1
ENSG00000267940.1	ENSG00000270189.1			ENSG00000235138.1	1	1	OV	0	0	0	0	0	0	0	0	0	0	0	0	0	100	0	0	0	0	0	0	RP11-374P20.4
ENSG00000267940.1	ENSG00000271971.1			ENSG00000235313.1	1	1	OV	0	0	0	0	0	0	0	0	0	0	0	0	0	100	0	0	0	0	0	0	HM13-IT1
ENSG00000267940.1	ENSG00000272645.1			ENSG00000235475.1	1	1	OV	0	0	0	0	0	0	0	0	0	0	0	0	0	100	0	0	0	0	0	0	RP11-166O4.5
ENSG00000267940.1	ENSG00000273002.1			ENSG00000235703.1	1	1	OV	0	0	0	0	0	0	0	0	0	0	0	0	0	100	0	0	0	0	0	0	LINC00894
ENSG00000267940.1	ENSG00000273373.1			ENSG00000235908.1	1	1	OV	0	0	0	0	0	0	0	0	0	0	0	0	0	100	0	0	0	0	0	0	RHOA-IT1
ENSG00000268802.1	ENSG00000272908.1			ENSG00000235958.1	1	1	OV	0	0	0	0	0	0	0	0	0	0	0	0	0	100	0	0	0	0	0	0	UBOX5-AS1
ENSG00000269220.1	ENSG00000272908.1			ENSG00000236017.3	1	1	OV	0	0	0	0	0	0	0	0	0	0	0	0	0	100	0	0	0	0	0	0	ASMTL-AS1
ENSG00000269290.1	ENSG00000269972.1			ENSG00000236095.1	1	1	OV	0	0	0	0	0	0	0	0	0	0	0	0	0	100	0	0	0	0	0	0	RP11-49O14.2
ENSG00000269290.1	ENSG00000269987.1			ENSG00000236200.1	1	1	OV	0	0	0	0	0	0	0	0	0	0	0	0	0	100	0	0	0	0	0	0	KDM4A-AS1
ENSG00000269290.1	ENSG00000270012.1			ENSG00000236364.2	1	1	OV	0	0	0	0	0	0	0	0	0	0	0	0	0	100	0	0	0	0	0	0	RP11-525G13.2
ENSG00000269290.1	ENSG00000270189.1			ENSG00000236438.2	1	1	OV	0	0	0	0	0	0	0	0	0	0	0	0	0	100	0	0	0	0	0	0	FAM157A
ENSG00000269290.1	ENSG00000271971.1			ENSG00000236901.3	1	1	OV	0	0	0	0	0	0	0	0	0	0	0	0	0	100	0	0	0	0	0	0	MIR600HG
ENSG00000269290.1	ENSG00000272645.1			ENSG00000236953.1	1	1	OV	0	0	0	0	0	0	0	0	0	0	0	0	0	100	0	0	0	0	0	0	ZDHHC20-IT1
ENSG00000269290.1	ENSG00000272849.1			ENSG00000237015.1	1	1	OV	0	0	0	0	0	0	0	0	0	0	0	0	0	100	0	0	0	0	0	0	CTA-984G1.5
ENSG00000269290.1	ENSG00000273002.1			ENSG00000237301.1	1	1	OV	0	0	0	0	0	0	0	0	0	0	0	0	0	100	0	0	0	0	0	0	RP4-680D5.2
ENSG00000269290.1	ENSG00000273142.1			ENSG00000237491.4	1	1	OV	0	0	0	0	0	0	0	0	0	0	0	0	0	100	0	0	0	0	0	0	RP11-206L10.9
ENSG00000269290.1	ENSG00000273290.1			ENSG00000237781.2	1	1	OV	0	0	0	0	0	0	0	0	0	0	0	0	0	100	0	0	0	0	0	0	RP11-54A4.2
ENSG00000269290.1	ENSG00000273373.1			ENSG00000237938.1	1	1	OV	0	0	0	0	0	0	0	0	0	0	0	0	0	100	0	0	0	0	0	0	RP11-288I21.1
ENSG00000269293.2	ENSG00000269896.1			ENSG00000237940.3	1	1	OV	0	0	0	0	0	0	0	0	0	0	0	0	0	100	0	0	0	0	0	0	AC093642.3
ENSG00000269293.2	ENSG00000269990.1			ENSG00000238198.1	1	1	OV	0	0	0	0	0	0	0	0	0	0	0	0	0	100	0	0	0	0	0	0	RP11-31F15.2
ENSG00000269293.2	ENSG00000272240.1			ENSG00000238260.1	1	1	OV	0	0	0	0	0	0	0	0	0	0	0	0	0	100	0	0	0	0	0	0	RP11-46F15.2
ENSG00000269737.1	ENSG00000269896.1			ENSG00000239300.1	1	1	OV	0	0	0	0	0	0	0	0	0	0	0	0	0	100	0	0	0	0	0	0	RP11-400L8.2
ENSG00000269737.1	ENSG00000269990.1			ENSG00000239480.1	1	1	OV	0	0	0	0	0	0	0	0	0	0	0	0	0	100	0	0	0	0	0	0	RP11-514P8.2
ENSG00000269793.1	ENSG00000270145.1			ENSG00000239653.1	1	1	OV	0	0	0	0	0	0	0	0	0	0	0	0	0	100	0	0	0	0	0	0	PSMD6-AS2
ENSG00000269896.1	ENSG00000269972.1			ENSG00000240288.3	1	1	OV	0	0	0	0	0	0	0	0	0	0	0	0	0	100	0	0	0	0	0	0	GHRLOS
ENSG00000269896.1	ENSG00000269987.1			ENSG00000240618.1	1	1	OV	0	0	0	0	0	0	0	0	0	0	0	0	0	100	0	0	0	0	0	0	RP11-206L10.5
ENSG00000269896.1	ENSG00000269990.1			ENSG00000240710.1	1	1	OV	0	0	0	0	0	0	0	0	0	0	0	0	0	100	0	0	0	0	0	0	RP11-430C7.4
ENSG00000269896.1	ENSG00000270012.1			ENSG00000241014.1	1	1	OV	0	0	0	0	0	0	0	0	0	0	0	0	0	100	0	0	0	0	0	0	RP11-244H3.1
ENSG00000269896.1	ENSG00000270127.1			ENSG00000241288.3	1	1	OV	0	0	0	0	0	0	0	0	0	0	0	0	0	100	0	0	0	0	0	0	RP11-379B18.5
ENSG00000269896.1	ENSG00000271119.1			ENSG00000242795.2	1	1	OV	0	0	0	0	0	0	0	0	0	0	0	0	0	100	0	0	0	0	0	0	RP11-3K16.2
ENSG00000269896.1	ENSG00000272005.1			ENSG00000242861.1	1	1	OV	0	0	0	0	0	0	0	0	0	0	0	0	0	100	0	0	0	0	0	0	RP11-285F7.2
ENSG00000269896.1	ENSG00000272335.1			ENSG00000243107.1	1	1	OV	0	0	0	0	0	0	0	0	0	0	0	0	0	100	0	0	0	0	0	0	AC000120.7
ENSG00000269896.1	ENSG00000272556.1			ENSG00000243230.1	1	1	OV	0	0	0	0	0	0	0	0	0	0	0	0	0	100	0	0	0	0	0	0	RP11-286H14.8
ENSG00000269896.1	ENSG00000272849.1			ENSG00000244161.1	1	1	OV	0	0	0	0	0	0	0	0	0	0	0	0	0	100	0	0	0	0	0	0	FLNB-AS1
ENSG00000269896.1	ENSG00000273033.1			ENSG00000244945.1	1	1	OV	0	0	0	0	0	0	0	0	0	0	0	0	0	100	0	0	0	0	0	0	RP11-1379J22.2
ENSG00000269896.1	ENSG00000273137.1			ENSG00000245532.4	1	1	OV	0	0	0	0	0	0	0	0	0	0	0	0	0	100	0	0	0	0	0	0	NEAT1
ENSG00000269896.1	ENSG00000273142.1			ENSG00000245849.2	1	1	OV	0	0	0	0	0	0	0	0	0	0	0	0	0	100	0	0	0	0	0	0	RAD51-AS1
ENSG00000269896.1	ENSG00000273230.1			ENSG00000247228.2	1	1	OV	0	0	0	0	0	0	0	0	0	0	0	0	0	100	0	0	0	0	0	0	RP11-296I10.3
ENSG00000269896.1	ENSG00000273290.1			ENSG00000248256.1	1	1	OV	0	0	0	0	0	0	0	0	0	0	0	0	0	100	0	0	0	0	0	0	OCIAD1-AS1
ENSG00000269925.1	ENSG00000272645.1			ENSG00000248671.3	1	1	OV	0	0	0	0	0	0	0	0	0	0	0	0	0	100	0	0	0	0	0	0	CTD-2313N18.5
ENSG00000269972.1	ENSG00000269990.1			ENSG00000249825.1	1	1	OV	0	0	0	0	0	0	0	0	0	0	0	0	0	100	0	0	0	0	0	0	CTD-2201I18.1
ENSG00000269972.1	ENSG00000271971.1			ENSG00000250116.2	1	1	OV	0	0	0	0	0	0	0	0	0	0	0	0	0	100	0	0	0	0	0	0	RP11-417F21.1
ENSG00000269972.1	ENSG00000272645.1			ENSG00000250365.2	1	1	OV	0	0	0	0	0	0	0	0	0	0	0	0	0	100	0	0	0	0	0	0	CTD-2213F21.2
ENSG00000269972.1	ENSG00000273002.1			ENSG00000251414.1	1	1	OV	0	0	0	0	0	0	0	0	0	0	0	0	0	100	0	0	0	0	0	0	RP11-843P14.1
ENSG00000269972.1	ENSG00000273373.1			ENSG00000253347.1	1	1	OV	0	0	0	0	0	0	0	0	0	0	0	0	0	100	0	0	0	0	0	0	CTD-2026D20.2
ENSG00000269987.1	ENSG00000269990.1			ENSG00000254165.1	1	1	OV	0	0	0	0	0	0	0	0	0	0	0	0	0	100	0	0	0	0	0	0	RP11-503E24.2
ENSG00000269987.1	ENSG00000271971.1			ENSG00000254461.1	1	1	OV	0	0	0	0	0	0	0	0	0	0	0	0	0	100	0	0	0	0	0	0	RP11-755F10.3
ENSG00000269987.1	ENSG00000272630.1			ENSG00000254676.1	1	1	OV	0	0	0	0	0	0	0	0	0	0	0	0	0	100	0	0	0	0	0	0	RP11-727A23.4
ENSG00000269987.1	ENSG00000272645.1			ENSG00000255142.1	1	1	OV	0	0	0	0	0	0	0	0	0	0	0	0	0	100	0	0	0	0	0	0	AP006621.6
ENSG00000269987.1	ENSG00000273002.1			ENSG00000255158.1	1	1	OV	0	0	0	0	0	0	0	0	0	0	0	0	0	100	0	0	0	0	0	0	RP11-754B17.1
ENSG00000269987.1	ENSG00000273373.1			ENSG00000255229.1	1	1	OV	0	0	0	0	0	0	0	0	0	0	0	0	0	100	0	0	0	0	0	0	RP11-304M2.3
ENSG00000269990.1	ENSG00000270012.1			ENSG00000255306.1	1	1	OV	0	0	0	0	0	0	0	0	0	0	0	0	0	100	0	0	0	0	0	0	RP5-901A4.1
ENSG00000269990.1	ENSG00000270127.1			ENSG00000255557.1	1	1	OV	0	0	0	0	0	0	0	0	0	0	0	0	0	100	0	0	0	0	0	0	RP11-770G2.2
ENSG00000269990.1	ENSG00000271119.1			ENSG00000255670.1	1	1	OV	0	0	0	0	0	0	0	0	0	0	0	0	0	100	0	0	0	0	0	0	RP11-253I19.3
ENSG00000269990.1	ENSG00000272005.1			ENSG00000255933.1	1	1	OV	0	0	0	0	0	0	0	0	0	0	0	0	0	100	0	0	0	0	0	0	RP11-495K9.5
ENSG00000269990.1	ENSG00000272335.1			ENSG00000256116.1	1	1	OV	0	0	0	0	0	0	0	0	0	0	0	0	0	100	0	0	0	0	0	0	RP11-783K16.14
ENSG00000269990.1	ENSG00000272556.1			ENSG00000256967.1	1	1	OV	0	0	0	0	0	0	0	0	0	0	0	0	0	100	0	0	0	0	0	0	RP11-273B20.1
ENSG00000269990.1	ENSG00000273033.1			ENSG00000257475.2	1	1	OV	0	0	0	0	0	0	0	0	0	0	0	0	0	100	0	0	0	0	0	0	RP11-983P16.2
ENSG00000269990.1	ENSG00000273142.1			ENSG00000257509.1	1	1	OV	0	0	0	0	0	0	0	0	0	0	0	0	0	100	0	0	0	0	0	0	RP11-762I7.4
ENSG00000269990.1	ENSG00000273230.1			ENSG00000257913.1	1	1	OV	0	0	0	0	0	0	0	0	0	0	0	0	0	100	0	0	0	0	0	0	RP11-386G11.5
ENSG00000269990.1	ENSG00000273290.1			ENSG00000257964.1	1	1	OV	0	0	0	0	0	0	0	0	0	0	0	0	0	100	0	0	0	0	0	0	RP11-133N21.10
ENSG00000270012.1	ENSG00000271971.1			ENSG00000258302.1	1	1	OV	0	0	0	0	0	0	0	0	0	0	0	0	0	100	0	0	0	0	0	0	RP11-981P6.1
ENSG00000270012.1	ENSG00000273002.1			ENSG00000258317.1	1	1	OV	0	0	0	0	0	0	0	0	0	0	0	0	0	100	0	0	0	0	0	0	RP11-603J24.5
ENSG00000270012.1	ENSG00000273373.1			ENSG00000258593.2	1	1	OV	0	0	0	0	0	0	0	0	0	0	0	0	0	100	0	0	0	0	0	0	CTD-3051D23.4
ENSG00000270189.1	ENSG00000271971.1			ENSG00000258725.1	1	1	OV	0	0	0	0	0	0	0	0	0	0	0	0	0	100	0	0	0	0	0	0	PRC1-AS1
ENSG00000270189.1	ENSG00000272630.1			ENSG00000258811.1	1	1	OV	0	0	0	0	0	0	0	0	0	0	0	0	0	100	0	0	0	0	0	0	CTD-3051D23.1
ENSG00000270189.1	ENSG00000272645.1			ENSG00000258904.1	1	1	OV	0	0	0	0	0	0	0	0	0	0	0	0	0	100	0	0	0	0	0	0	RP11-638I2.2
ENSG00000270189.1	ENSG00000273002.1			ENSG00000259069.1	1	1	OV	0	0	0	0	0	0	0	0	0	0	0	0	0	100	0	0	0	0	0	0	RP11-597A11.6
ENSG00000270189.1	ENSG00000273142.1			ENSG00000259081.1	1	1	OV	0	0	0	0	0	0	0	0	0	0	0	0	0	100	0	0	0	0	0	0	RP11-488C13.6
ENSG00000270189.1	ENSG00000273373.1			ENSG00000259287.1	1	1	OV	0	0	0	0	0	0	0	0	0	0	0	0	0	100	0	0	0	0	0	0	RP11-3D4.2
ENSG00000271119.1	ENSG00000271430.1			ENSG00000259659.1	1	1	OV	0	0	0	0	0	0	0	0	0	0	0	0	0	100	0	0	0	0	0	0	RP11-151N17.1
ENSG00000271971.1	ENSG00000272645.1			ENSG00000259668.1	1	1	OV	0	0	0	0	0	0	0	0	0	0	0	0	0	100	0	0	0	0	0	0	RP11-707P17.2
ENSG00000271971.1	ENSG00000272849.1			ENSG00000259715.1	1	1	OV	0	0	0	0	0	0	0	0	0	0	0	0	0	100	0	0	0	0	0	0	CTD-3110H11.1
ENSG00000271971.1	ENSG00000273002.1			ENSG00000259994.1	1	1	OV	0	0	0	0	0	0	0	0	0	0	0	0	0	100	0	0	0	0	0	0	RP11-305E6.4
ENSG00000271971.1	ENSG00000273142.1			ENSG00000260179.1	1	1	OV	0	0	0	0	0	0	0	0	0	0	0	0	0	100	0	0	0	0	0	0	RP5-902P8.12
ENSG00000271971.1	ENSG00000273290.1			ENSG00000260367.1	1	1	OV	0	0	0	0	0	0	0	0	0	0	0	0	0	100	0	0	0	0	0	0	RP11-264B17.4
ENSG00000271971.1	ENSG00000273373.1			ENSG00000260495.1	1	1	OV	0	0	0	0	0	0	0	0	0	0	0	0	0	100	0	0	0	0	0	0	RP11-55K13.1
ENSG00000272630.1	ENSG00000273002.1			ENSG00000260633.1	1	1	OV	0	0	0	0	0	0	0	0	0	0	0	0	0	100	0	0	0	0	0	0	RP11-375I20.6
ENSG00000272630.1	ENSG00000273290.1			ENSG00000260646.1	1	1	OV	0	0	0	0	0	0	0	0	0	0	0	0	0	100	0	0	0	0	0	0	LA16c-385E7.1
ENSG00000272630.1	ENSG00000273373.1			ENSG00000260698.1	1	1	OV	0	0	0	0	0	0	0	0	0	0	0	0	0	100	0	0	0	0	0	0	RP11-439E19.9
ENSG00000272645.1	ENSG00000273002.1			ENSG00000260796.1	1	1	OV	0	0	0	0	0	0	0	0	0	0	0	0	0	100	0	0	0	0	0	0	RP11-1348G14.5
ENSG00000272645.1	ENSG00000273142.1			ENSG00000260816.1	1	1	OV	0	0	0	0	0	0	0	0	0	0	0	0	0	100	0	0	0	0	0	0	RP11-319G9.3
ENSG00000272645.1	ENSG00000273290.1			ENSG00000260884.1	1	1	OV	0	0	0	0	0	0	0	0	0	0	0	0	0	100	0	0	0	0	0	0	AC009120.5
ENSG00000272645.1	ENSG00000273373.1			ENSG00000260942.1	1	1	OV	0	0	0	0	0	0	0	0	0	0	0	0	0	100	0	0	0	0	0	0	CAPN10-AS1
ENSG00000272849.1	ENSG00000273002.1			ENSG00000260948.1	1	1	OV	0	0	0	0	0	0	0	0	0	0	0	0	0	100	0	0	0	0	0	0	RP11-552M11.8
ENSG00000272849.1	ENSG00000273373.1			ENSG00000261140.1	1	1	OV	0	0	0	0	0	0	0	0	0	0	0	0	0	100	0	0	0	0	0	0	RP11-20I23.6
ENSG00000273002.1	ENSG00000273142.1			ENSG00000261172.1	1	1	OV	0	0	0	0	0	0	0	0	0	0	0	0	0	100	0	0	0	0	0	0	RP11-356C4.5
ENSG00000273002.1	ENSG00000273290.1			ENSG00000261207.1	1	1	OV	0	0	0	0	0	0	0	0	0	0	0	0	0	100	0	0	0	0	0	0	LA16c-361A3.3
ENSG00000273002.1	ENSG00000273373.1			ENSG00000261474.1	1	1	OV	0	0	0	0	0	0	0	0	0	0	0	0	0	100	0	0	0	0	0	0	RP11-452L6.1
ENSG00000273142.1	ENSG00000273373.1			ENSG00000261560.1	1	1	OV	0	0	0	0	0	0	0	0	0	0	0	0	0	100	0	0	0	0	0	0	RP11-166B2.3
ENSG00000273290.1	ENSG00000273373.1			ENSG00000261669.1	1	1	OV	0	0	0	0	0	0	0	0	0	0	0	0	0	100	0	0	0	0	0	0	CTD-2515A14.1
ENSG00000135253.9	ENSG00000267416.1			ENSG00000261766.1	1	1	OV	0	0	0	0	0	0	0	0	0	0	0	0	0	100	0	0	0	0	0	0	RP11-22P6.2
ENSG00000135253.9	ENSG00000272792.1			ENSG00000262410.1	1	1	OV	0	0	0	0	0	0	0	0	0	0	0	0	0	100	0	0	0	0	0	0	RP11-388C12.8
ENSG00000142396.6	ENSG00000224043.3			ENSG00000262514.1	1	1	OV	0	0	0	0	0	0	0	0	0	0	0	0	0	100	0	0	0	0	0	0	RP11-96D1.9
ENSG00000142396.6	ENSG00000224905.2			ENSG00000262580.1	1	1	OV	0	0	0	0	0	0	0	0	0	0	0	0	0	100	0	0	0	0	0	0	RP11-334C17.5
ENSG00000142396.6	ENSG00000226659.1			ENSG00000262903.1	1	1	OV	0	0	0	0	0	0	0	0	0	0	0	0	0	100	0	0	0	0	0	0	RP11-235E17.6
ENSG00000142396.6	ENSG00000227877.2			ENSG00000263182.1	1	1	OV	0	0	0	0	0	0	0	0	0	0	0	0	0	100	0	0	0	0	0	0	RP11-504P24.6
ENSG00000142396.6	ENSG00000228906.1			ENSG00000263345.1	1	1	OV	0	0	0	0	0	0	0	0	0	0	0	0	0	100	0	0	0	0	0	0	RP1-59D14.5
ENSG00000142396.6	ENSG00000231616.4			ENSG00000263603.1	1	1	OV	0	0	0	0	0	0	0	0	0	0	0	0	0	100	0	0	0	0	0	0	CTD-2349P21.5
ENSG00000142396.6	ENSG00000232679.1			ENSG00000264290.1	1	1	OV	0	0	0	0	0	0	0	0	0	0	0	0	0	100	0	0	0	0	0	0	RP11-68I3.4
ENSG00000142396.6	ENSG00000233806.3			ENSG00000264304.1	1	1	OV	0	0	0	0	0	0	0	0	0	0	0	0	0	100	0	0	0	0	0	0	RP11-20B24.7
ENSG00000142396.6	ENSG00000235947.1			ENSG00000264469.1	1	1	OV	0	0	0	0	0	0	0	0	0	0	0	0	0	100	0	0	0	0	0	0	RP11-173M1.8
ENSG00000142396.6	ENSG00000236498.1			ENSG00000264608.1	1	1	OV	0	0	0	0	0	0	0	0	0	0	0	0	0	100	0	0	0	0	0	0	RP11-192H23.8
ENSG00000142396.6	ENSG00000244926.2			ENSG00000264895.1	1	1	OV	0	0	0	0	0	0	0	0	0	0	0	0	0	100	0	0	0	0	0	0	RP11-421E14.2
ENSG00000142396.6	ENSG00000247137.4			ENSG00000264937.1	1	1	OV	0	0	0	0	0	0	0	0	0	0	0	0	0	100	0	0	0	0	0	0	AC100830.5
ENSG00000142396.6	ENSG00000258561.1			ENSG00000265218.1	1	1	OV	0	0	0	0	0	0	0	0	0	0	0	0	0	100	0	0	0	0	0	0	RP11-927P21.1
ENSG00000142396.6	ENSG00000258884.1			ENSG00000265474.1	1	1	OV	0	0	0	0	0	0	0	0	0	0	0	0	0	100	0	0	0	0	0	0	AC010761.9
ENSG00000142396.6	ENSG00000259802.1			ENSG00000265749.1	1	1	OV	0	0	0	0	0	0	0	0	0	0	0	0	0	100	0	0	0	0	0	0	RP11-849F2.5
ENSG00000142396.6	ENSG00000268289.1			ENSG00000265791.1	1	1	OV	0	0	0	0	0	0	0	0	0	0	0	0	0	100	0	0	0	0	0	0	CTD-2349P21.10
ENSG00000142396.6	ENSG00000270173.1			ENSG00000266236.1	1	1	OV	0	0	0	0	0	0	0	0	0	0	0	0	0	100	0	0	0	0	0	0	NARF-IT1
ENSG00000142396.6	ENSG00000272308.1			ENSG00000266644.1	1	1	OV	0	0	0	0	0	0	0	0	0	0	0	0	0	100	0	0	0	0	0	0	RP11-927P21.2
ENSG00000142396.6	ENSG00000272690.1			ENSG00000266717.1	1	1	OV	0	0	0	0	0	0	0	0	0	0	0	0	0	100	0	0	0	0	0	0	RP11-855A2.3
ENSG00000142396.6	ENSG00000272979.1			ENSG00000266926.1	1	1	OV	0	0	0	0	0	0	0	0	0	0	0	0	0	100	0	0	0	0	0	0	AC005943.4
ENSG00000152931.7	ENSG00000203999.4			ENSG00000266935.1	1	1	OV	0	0	0	0	0	0	0	0	0	0	0	0	0	100	0	0	0	0	0	0	CTD-3234P18.2
ENSG00000152931.7	ENSG00000223477.3			ENSG00000267018.1	1	1	OV	0	0	0	0	0	0	0	0	0	0	0	0	0	100	0	0	0	0	0	0	AC010525.7
ENSG00000152931.7	ENSG00000223725.2			ENSG00000267082.1	1	1	OV	0	0	0	0	0	0	0	0	0	0	0	0	0	100	0	0	0	0	0	0	CTC-510F12.2
ENSG00000152931.7	ENSG00000229647.1			ENSG00000267348.2	1	1	OV	0	0	0	0	0	0	0	0	0	0	0	0	0	100	0	0	0	0	0	0	CTB-179K24.3
ENSG00000152931.7	ENSG00000230479.1			ENSG00000267474.1	1	1	OV	0	0	0	0	0	0	0	0	0	0	0	0	0	100	0	0	0	0	0	0	CTC-548K16.6
ENSG00000152931.7	ENSG00000233077.1			ENSG00000267582.1	1	1	OV	0	0	0	0	0	0	0	0	0	0	0	0	0	100	0	0	0	0	0	0	CTD-3252C9.2
ENSG00000152931.7	ENSG00000233818.1			ENSG00000267605.1	1	1	OV	0	0	0	0	0	0	0	0	0	0	0	0	0	100	0	0	0	0	0	0	CTD-3220F14.1
ENSG00000152931.7	ENSG00000235884.2			ENSG00000267649.1	1	1	OV	0	0	0	0	0	0	0	0	0	0	0	0	0	100	0	0	0	0	0	0	CTD-2587H24.10
ENSG00000152931.7	ENSG00000246640.1			ENSG00000267834.1	1	1	OV	0	0	0	0	0	0	0	0	0	0	0	0	0	100	0	0	0	0	0	0	RP11-167N5.5
ENSG00000152931.7	ENSG00000272327.1			ENSG00000267838.1	1	1	OV	0	0	0	0	0	0	0	0	0	0	0	0	0	100	0	0	0	0	0	0	AC008746.12
ENSG00000153363.8	ENSG00000230082.1			ENSG00000268047.1	1	1	OV	0	0	0	0	0	0	0	0	0	0	0	0	0	100	0	0	0	0	0	0	AC018766.6
ENSG00000163364.5	ENSG00000223573.2			ENSG00000268093.1	1	1	OV	0	0	0	0	0	0	0	0	0	0	0	0	0	100	0	0	0	0	0	0	AC022154.7
ENSG00000163364.5	ENSG00000225969.1			ENSG00000268189.2	1	1	OV	0	0	0	0	0	0	0	0	0	0	0	0	0	100	0	0	0	0	0	0	AC005785.2
ENSG00000163364.5	ENSG00000229980.4			ENSG00000268201.1	1	1	OV	0	0	0	0	0	0	0	0	0	0	0	0	0	100	0	0	0	0	0	0	CTD-3138B18.6
ENSG00000163364.5	ENSG00000235609.4			ENSG00000268938.2	1	1	OV	0	0	0	0	0	0	0	0	0	0	0	0	0	100	0	0	0	0	0	0	AC005387.3
ENSG00000163364.5	ENSG00000254024.1			ENSG00000268945.1	1	1	OV	0	0	0	0	0	0	0	0	0	0	0	0	0	100	0	0	0	0	0	0	CTD-2192J16.26
ENSG00000163364.5	ENSG00000260855.1			ENSG00000268947.1	1	1	OV	0	0	0	0	0	0	0	0	0	0	0	0	0	100	0	0	0	0	0	0	AD000684.2
ENSG00000163597.10	ENSG00000230387.1			ENSG00000268970.1	1	1	OV	0	0	0	0	0	0	0	0	0	0	0	0	0	100	0	0	0	0	0	0	CTD-3099C6.11
ENSG00000163597.10	ENSG00000263731.1			ENSG00000269399.1	1	1	OV	0	0	0	0	0	0	0	0	0	0	0	0	0	100	0	0	0	0	0	0	CTD-3222D19.7
ENSG00000163597.10	ENSG00000267765.1			ENSG00000269653.1	1	1	OV	0	0	0	0	0	0	0	0	0	0	0	0	0	100	0	0	0	0	0	0	CTB-102L5.7
ENSG00000163597.10	ENSG00000268205.1			ENSG00000269688.1	1	1	OV	0	0	0	0	0	0	0	0	0	0	0	0	0	100	0	0	0	0	0	0	AC008982.2
ENSG00000164621.5	ENSG00000223725.2			ENSG00000269867.1	1	1	OV	0	0	0	0	0	0	0	0	0	0	0	0	0	100	0	0	0	0	0	0	CTD-2583A14.8
ENSG00000164621.5	ENSG00000228649.4			ENSG00000269894.1	1	1	OV	0	0	0	0	0	0	0	0	0	0	0	0	0	100	0	0	0	0	0	0	RP11-1020A11.1
ENSG00000164621.5	ENSG00000235117.2			ENSG00000269903.1	1	1	OV	0	0	0	0	0	0	0	0	0	0	0	0	0	100	0	0	0	0	0	0	RP11-571M6.18
ENSG00000164621.5	ENSG00000235609.4			ENSG00000269924.1	1	1	OV	0	0	0	0	0	0	0	0	0	0	0	0	0	100	0	0	0	0	0	0	RP11-697N18.4
ENSG00000164621.5	ENSG00000236753.1			ENSG00000269929.1	1	1	OV	0	0	0	0	0	0	0	0	0	0	0	0	0	100	0	0	0	0	0	0	RP11-2B6.2
ENSG00000164621.5	ENSG00000272065.1			ENSG00000269958.1	1	1	OV	0	0	0	0	0	0	0	0	0	0	0	0	0	100	0	0	0	0	0	0	RP11-73M18.8
ENSG00000164621.5	ENSG00000272112.1			ENSG00000269959.1	1	1	OV	0	0	0	0	0	0	0	0	0	0	0	0	0	100	0	0	0	0	0	0	hsa-mir-125a
ENSG00000166770.6	ENSG00000225938.1			ENSG00000270018.1	1	1	OV	0	0	0	0	0	0	0	0	0	0	0	0	0	100	0	0	0	0	0	0	RP3-462E2.5
ENSG00000166770.6	ENSG00000226167.1			ENSG00000270039.1	1	1	OV	0	0	0	0	0	0	0	0	0	0	0	0	0	100	0	0	0	0	0	0	RP11-571M6.17
ENSG00000166770.6	ENSG00000229664.1			ENSG00000270055.1	1	1	OV	0	0	0	0	0	0	0	0	0	0	0	0	0	100	0	0	0	0	0	0	CTD-3092A11.2
ENSG00000166770.6	ENSG00000230812.1			ENSG00000270060.1	1	1	OV	0	0	0	0	0	0	0	0	0	0	0	0	0	100	0	0	0	0	0	0	RP11-390K5.6
ENSG00000166770.6	ENSG00000232679.1			ENSG00000270184.1	1	1	OV	0	0	0	0	0	0	0	0	0	0	0	0	0	100	0	0	0	0	0	0	RP11-568J23.5
ENSG00000166770.6	ENSG00000232759.1			ENSG00000270562.1	1	1	OV	0	0	0	0	0	0	0	0	0	0	0	0	0	100	0	0	0	0	0	0	RP11-154H23.3
ENSG00000166770.6	ENSG00000233355.2			ENSG00000270760.1	1	1	OV	0	0	0	0	0	0	0	0	0	0	0	0	0	100	0	0	0	0	0	0	AD001527.7
ENSG00000166770.6	ENSG00000234290.2			ENSG00000270949.1	1	1	OV	0	0	0	0	0	0	0	0	0	0	0	0	0	100	0	0	0	0	0	0	RP11-288H12.4
ENSG00000166770.6	ENSG00000235086.1			ENSG00000271009.2	1	1	OV	0	0	0	0	0	0	0	0	0	0	0	0	0	100	0	0	0	0	0	0	RP11-346C20.3
ENSG00000166770.6	ENSG00000235237.1			ENSG00000271032.1	1	1	OV	0	0	0	0	0	0	0	0	0	0	0	0	0	100	0	0	0	0	0	0	CTD-2527I21.14
ENSG00000166770.6	ENSG00000240497.2			ENSG00000271327.1	1	1	OV	0	0	0	0	0	0	0	0	0	0	0	0	0	100	0	0	0	0	0	0	RP11-1109F11.3
ENSG00000166770.6	ENSG00000244349.1			ENSG00000271553.1	1	1	OV	0	0	0	0	0	0	0	0	0	0	0	0	0	100	0	0	0	0	0	0	RP11-274B21.10
ENSG00000166770.6	ENSG00000244926.2			ENSG00000271659.1	1	1	OV	0	0	0	0	0	0	0	0	0	0	0	0	0	100	0	0	0	0	0	0	RP11-435O5.4
ENSG00000166770.6	ENSG00000248787.1			ENSG00000271843.1	1	1	OV	0	0	0	0	0	0	0	0	0	0	0	0	0	100	0	0	0	0	0	0	RP11-245J9.5
ENSG00000166770.6	ENSG00000250920.1			ENSG00000271914.1	1	1	OV	0	0	0	0	0	0	0	0	0	0	0	0	0	100	0	0	0	0	0	0	RP4-789D17.5
ENSG00000166770.6	ENSG00000253988.1			ENSG00000271973.1	1	1	OV	0	0	0	0	0	0	0	0	0	0	0	0	0	100	0	0	0	0	0	0	RP11-572O6.1
ENSG00000166770.6	ENSG00000257877.1			ENSG00000271993.1	1	1	OV	0	0	0	0	0	0	0	0	0	0	0	0	0	100	0	0	0	0	0	0	RP11-285J16.1
ENSG00000166770.6	ENSG00000258938.1			ENSG00000272072.1	1	1	OV	0	0	0	0	0	0	0	0	0	0	0	0	0	100	0	0	0	0	0	0	CTA-363E19.2
ENSG00000166770.6	ENSG00000260833.2			ENSG00000272148.1	1	1	OV	0	0	0	0	0	0	0	0	0	0	0	0	0	100	0	0	0	0	0	0	RP11-195B17.1
ENSG00000166770.6	ENSG00000261448.1			ENSG00000272219.1	1	1	OV	0	0	0	0	0	0	0	0	0	0	0	0	0	100	0	0	0	0	0	0	CTB-181H17.1
ENSG00000166770.6	ENSG00000261596.1			ENSG00000272250.1	1	1	OV	0	0	0	0	0	0	0	0	0	0	0	0	0	100	0	0	0	0	0	0	RP11-346C20.4
ENSG00000166770.6	ENSG00000262848.1			ENSG00000272316.1	1	1	OV	0	0	0	0	0	0	0	0	0	0	0	0	0	100	0	0	0	0	0	0	XXbac-BPGBPG55C20.2
ENSG00000166770.6	ENSG00000266709.1			ENSG00000272365.1	1	1	OV	0	0	0	0	0	0	0	0	0	0	0	0	0	100	0	0	0	0	0	0	RP11-389C8.3
ENSG00000166770.6	ENSG00000267010.1			ENSG00000272374.1	1	1	OV	0	0	0	0	0	0	0	0	0	0	0	0	0	100	0	0	0	0	0	0	RP3-329A5.8
ENSG00000166770.6	ENSG00000267480.1			ENSG00000272402.1	1	1	OV	0	0	0	0	0	0	0	0	0	0	0	0	0	100	0	0	0	0	0	0	RP1-30M3.6
ENSG00000142396.6	ENSG00000226688.2			ENSG00000272420.1	1	1	OV	0	0	0	0	0	0	0	0	0	0	0	0	0	100	0	0	0	0	0	0	RP4-740C4.7
ENSG00000142396.6	ENSG00000228452.1			ENSG00000272544.1	1	1	OV	0	0	0	0	0	0	0	0	0	0	0	0	0	100	0	0	0	0	0	0	CTA-357J21.1
ENSG00000142396.6	ENSG00000232347.1			ENSG00000272562.1	1	1	OV	0	0	0	0	0	0	0	0	0	0	0	0	0	100	0	0	0	0	0	0	RP11-396C23.4
ENSG00000142396.6	ENSG00000236933.1			ENSG00000272588.1	1	1	OV	0	0	0	0	0	0	0	0	0	0	0	0	0	100	0	0	0	0	0	0	RP11-440L14.4
ENSG00000142396.6	ENSG00000255164.1			ENSG00000272668.1	1	1	OV	0	0	0	0	0	0	0	0	0	0	0	0	0	100	0	0	0	0	0	0	RP11-190A12.8
ENSG00000142396.6	ENSG00000262879.1			ENSG00000272782.1	1	1	OV	0	0	0	0	0	0	0	0	0	0	0	0	0	100	0	0	0	0	0	0	RP4-607J23.2
ENSG00000142396.6	ENSG00000267104.1			ENSG00000272871.1	1	1	OV	0	0	0	0	0	0	0	0	0	0	0	0	0	100	0	0	0	0	0	0	RP11-408A13.4
ENSG00000142396.6	ENSG00000271359.1			ENSG00000272949.1	1	1	OV	0	0	0	0	0	0	0	0	0	0	0	0	0	100	0	0	0	0	0	0	RP11-514P8.8
ENSG00000163597.10	ENSG00000225484.2			ENSG00000273017.1	1	1	OV	0	0	0	0	0	0	0	0	0	0	0	0	0	100	0	0	0	0	0	0	AP000240.9
ENSG00000163597.10	ENSG00000225975.2			ENSG00000273116.1	1	1	OV	0	0	0	0	0	0	0	0	0	0	0	0	0	100	0	0	0	0	0	0	LLfos-48D6.1
ENSG00000163597.10	ENSG00000231889.3			ENSG00000273131.1	1	1	OV	0	0	0	0	0	0	0	0	0	0	0	0	0	100	0	0	0	0	0	0	RP6-42F4.1
ENSG00000163597.10	ENSG00000271816.1			ENSG00000273183.1	1	1	OV	0	0	0	0	0	0	0	0	0	0	0	0	0	100	0	0	0	0	0	0	RP11-5C23.2
ENSG00000163597.10	ENSG00000272140.2			ENSG00000273218.1	1	1	OV	0	0	0	0	0	0	0	0	0	0	0	0	0	100	0	0	0	0	0	0	LLNLR-246C6.1
ENSG00000163597.10	ENSG00000272142.1			ENSG00000273248.1	1	1	OV	0	0	0	0	0	0	0	0	0	0	0	0	0	100	0	0	0	0	0	0	RP11-399K21.13
ENSG00000172965.10	ENSG00000214548.10			ENSG00000273302.1	1	1	OV	0	0	0	0	0	0	0	0	0	0	0	0	0	100	0	0	0	0	0	0	RP11-493E12.2
ENSG00000177788.5	ENSG00000240567.1			ENSG00000273306.1	1	1	OV	0	0	0	0	0	0	0	0	0	0	0	0	0	100	0	0	0	0	0	0	RP11-527J8.1
ENSG00000177788.5	ENSG00000267207.1			ENSG00000273308.1	1	1	OV	0	0	0	0	0	0	0	0	0	0	0	0	0	100	0	0	0	0	0	0	RP11-496H1.2
ENSG00000177788.5	ENSG00000271147.3			ENSG00000273319.1	1	1	OV	0	0	0	0	0	0	0	0	0	0	0	0	0	100	0	0	0	0	0	0	RP11-138A9.2
ENSG00000179523.4	ENSG00000229036.3			ENSG00000273329.1	1	1	OV	0	0	0	0	0	0	0	0	0	0	0	0	0	100	0	0	0	0	0	0	RP11-448A19.1
ENSG00000179523.4	ENSG00000231889.3			ENSG00000273402.1	1	1	OV	0	0	0	0	0	0	0	0	0	0	0	0	0	100	0	0	0	0	0	0	RP5-855D21.2
ENSG00000179523.4	ENSG00000235499.1			ENSG00000273448.1	1	1	OV	0	0	0	0	0	0	0	0	0	0	0	0	0	100	0	0	0	0	0	0	RP11-166O4.6
ENSG00000179523.4	ENSG00000271978.1			ENSG00000273451.1	1	1	OV	0	0	0	0	0	0	0	0	0	0	0	0	0	100	0	0	0	0	0	0	RP4-569M23.4
ENSG00000188206.5	ENSG00000228043.1			ENSG00000235257.4	1	1	OV	0	0	0	0	0	0	0	0	0	0	0	0	0	100	0	0	0	0	0	0	AC093415.2
ENSG00000188206.5	ENSG00000232860.3			ENSG00000260423.1	1	1	OV	0	0	0	0	0	0	0	0	0	0	0	0	0	100	0	0	0	0	0	0	RP13-735L24.1
ENSG00000213742.2	ENSG00000226332.2			ENSG00000266969.1	1	1	OV	0	0	0	0	0	0	0	0	0	0	0	0	0	100	0	0	0	0	0	0	RP11-773H22.4
ENSG00000213742.2	ENSG00000240567.1			ENSG00000228763.1	1	1	OV	0	0	0	0	0	0	0	0	0	0	0	0	0	100	0	0	0	0	0	0	AC010095.5
ENSG00000213742.2	ENSG00000269888.1			ENSG00000236299.3	1	1	OV	0	0	0	0	0	0	0	0	0	0	0	0	0	100	0	0	0	0	0	0	RP11-340I6.7
ENSG00000213793.3	ENSG00000231889.3			ENSG00000260317.1	1	1	OV	0	0	0	0	0	0	0	0	0	0	0	0	0	100	0	0	0	0	0	0	RP11-48B3.4
ENSG00000213793.3	ENSG00000239552.2			ENSG00000250508.1	1	1	OV	0	0	0	0	0	0	0	0	0	0	0	0	0	100	0	0	0	0	0	0	RP11-757G1.6
ENSG00000213793.3	ENSG00000244393.3			ENSG00000229841.1	1	1	OV	0	0	0	0	0	0	0	0	0	0	0	0	0	100	0	0	0	0	0	0	RP11-361K17.2
ENSG00000213793.3	ENSG00000269972.1			ENSG00000253559.1	1	1	OV	0	0	0	0	0	0	0	0	0	0	0	0	0	100	0	0	0	0	0	0	OSGEPL1-AS1
ENSG00000213963.2	ENSG00000267934.1			ENSG00000225706.1	1	1	OV	0	0	0	0	0	0	0	0	0	0	0	0	0	100	0	0	0	0	0	0	RP11-75C9.1
ENSG00000214719.7	ENSG00000231113.2			ENSG00000262979.1	1	1	OV	0	0	0	0	0	0	0	0	0	0	0	0	0	100	0	0	0	0	0	0	CTD-2047H16.2
ENSG00000214719.7	ENSG00000231607.4			ENSG00000272048.1	1	1	OV	0	0	0	0	0	0	0	0	0	0	0	0	0	100	0	0	0	0	0	0	RP11-458N5.1
ENSG00000214719.7	ENSG00000234773.2			ENSG00000223946.1	1	1	OV	0	0	0	0	0	0	0	0	0	0	0	0	0	100	0	0	0	0	0	0	RP11-533O20.2
ENSG00000214719.7	ENSG00000236088.5			ENSG00000225886.1	1	1	OV	0	0	0	0	0	0	0	0	0	0	0	0	0	100	0	0	0	0	0	0	RP11-288L9.4
ENSG00000214719.7	ENSG00000244393.3			ENSG00000188365.3	1	1	OV	0	0	0	0	0	0	0	0	0	0	0	0	0	100	0	0	0	0	0	0	AC092171.2
ENSG00000214719.7	ENSG00000271643.1			ENSG00000224597.5	1	1	OV	0	0	0	0	0	0	0	0	0	0	0	0	0	100	0	0	0	0	0	0	PTCHD3P1
ENSG00000214719.7	ENSG00000272142.1			ENSG00000229848.1	1	1	OV	0	0	0	0	0	0	0	0	0	0	0	0	0	100	0	0	0	0	0	0	RP13-766D20.2
ENSG00000215769.4	ENSG00000225331.1			ENSG00000254363.2	1	1	OV	0	0	0	0	0	0	0	0	0	0	0	0	0	100	0	0	0	0	0	0	CTB-131B5.5
ENSG00000215769.4	ENSG00000227502.2			ENSG00000272320.1	1	1	OV	0	0	0	0	0	0	0	0	0	0	0	0	0	100	0	0	0	0	0	0	RP11-506K6.4
ENSG00000215769.4	ENSG00000261827.1			ENSG00000226380.3	1	1	OV	0	0	0	0	0	0	0	0	0	0	0	0	0	100	0	0	0	0	0	0	MIR29B1
ENSG00000215769.4	ENSG00000264707.1			ENSG00000186019.10	1	1	OV	0	0	0	0	0	0	0	0	0	0	0	0	0	100	0	0	0	0	0	0	AC084219.4
ENSG00000215769.4	ENSG00000272379.1			ENSG00000197210.7	1	1	PRAD	0	0	0	0	0	0	0	0	0	0	0	0	0	0	100	0	0	0	0	0	KB-1592A4.15
ENSG00000215769.4	ENSG00000273341.1			ENSG00000255723.1	1	1	PRAD	0	0	0	0	0	0	0	0	0	0	0	0	0	0	100	0	0	0	0	0	RP11-529H2.2
ENSG00000223546.2	ENSG00000231889.3			ENSG00000260398.1	1	1	PRAD	0	0	0	0	0	0	0	0	0	0	0	0	0	0	100	0	0	0	0	0	RP11-594N15.3
ENSG00000223546.2	ENSG00000244393.3			ENSG00000268743.1	1	1	PRAD	0	0	0	0	0	0	0	0	0	0	0	0	0	0	100	0	0	0	0	0	CTD-2538G9.5
ENSG00000223546.2	ENSG00000257027.1			ENSG00000273004.1	1	1	PRAD	0	0	0	0	0	0	0	0	0	0	0	0	0	0	100	0	0	0	0	0	GS1-279B7.2
ENSG00000223546.2	ENSG00000269972.1			ENSG00000225655.1	1	1	PRAD	0	0	0	0	0	0	0	0	0	0	0	0	0	0	100	0	0	0	0	0	RP11-143M1.2
ENSG00000223546.2	ENSG00000272005.1			ENSG00000265778.1	1	1	PRAD	0	0	0	0	0	0	0	0	0	0	0	0	0	0	100	0	0	0	0	0	RP11-17M16.2
ENSG00000223685.1	ENSG00000225484.2			ENSG00000272971.1	1	1	PRAD	0	0	0	0	0	0	0	0	0	0	0	0	0	0	100	0	0	0	0	0	RP11-284F21.11
ENSG00000223779.4	ENSG00000244393.3			ENSG00000203499.6	1	1	PRAD	0	0	0	0	0	0	0	0	0	0	0	0	0	0	100	0	0	0	0	0	FAM83H-AS1
ENSG00000223779.4	ENSG00000254414.1			ENSG00000227718.1	1	1	PRAD	0	0	0	0	0	0	0	0	0	0	0	0	0	0	100	0	0	0	0	0	AC016730.1
ENSG00000223779.4	ENSG00000257027.1			ENSG00000244468.1	1	1	PRAD	0	0	0	0	0	0	0	0	0	0	0	0	0	0	100	0	0	0	0	0	RP11-206M11.7
ENSG00000223779.4	ENSG00000271978.1			ENSG00000265246.1	1	1	PRAD	0	0	0	0	0	0	0	0	0	0	0	0	0	0	100	0	0	0	0	0	RP11-663N22.1
ENSG00000223779.4	ENSG00000272005.1			ENSG00000267593.1	1	1	PRAD	0	0	0	0	0	0	0	0	0	0	0	0	0	0	100	0	0	0	0	0	RP11-108P20.4
ENSG00000225331.1	ENSG00000227502.2			ENSG00000224031.1	1	1	PRAD	0	0	0	0	0	0	0	0	0	0	0	0	0	0	100	0	0	0	0	0	TCEAL3-AS1
ENSG00000225331.1	ENSG00000268027.1			ENSG00000226088.1	1	1	PRAD	0	0	0	0	0	0	0	0	0	0	0	0	0	0	100	0	0	0	0	0	RP11-180O5.2
ENSG00000225331.1	ENSG00000269220.1			ENSG00000227487.3	1	1	PRAD	0	0	0	0	0	0	0	0	0	0	0	0	0	0	100	0	0	0	0	0	NCAM1-AS1
ENSG00000225331.1	ENSG00000272379.1			ENSG00000237773.1	1	1	PRAD	0	0	0	0	0	0	0	0	0	0	0	0	0	0	100	0	0	0	0	0	AC003075.4
ENSG00000225484.2	ENSG00000229036.3			ENSG00000238287.1	1	1	PRAD	0	0	0	0	0	0	0	0	0	0	0	0	0	0	100	0	0	0	0	0	RP11-656D10.3
ENSG00000225484.2	ENSG00000235423.4			ENSG00000243433.1	1	1	PRAD	0	0	0	0	0	0	0	0	0	0	0	0	0	0	100	0	0	0	0	0	RP11-148K1.10
ENSG00000225484.2	ENSG00000240567.1			ENSG00000257135.1	1	1	PRAD	0	0	0	0	0	0	0	0	0	0	0	0	0	0	100	0	0	0	0	0	RP11-320M2.1
ENSG00000225484.2	ENSG00000271978.1			ENSG00000267711.1	1	1	PRAD	0	0	0	0	0	0	0	0	0	0	0	0	0	0	100	0	0	0	0	0	RP11-686D22.5
ENSG00000225484.2	ENSG00000272142.1			ENSG00000272057.1	1	1	PRAD	0	0	0	0	0	0	0	0	0	0	0	0	0	0	100	0	0	0	0	0	CTB-40H15.4
ENSG00000225733.1	ENSG00000239552.2			ENSG00000272758.1	1	1	PRAD	0	0	0	0	0	0	0	0	0	0	0	0	0	0	100	0	0	0	0	0	RP11-299J3.8
ENSG00000225733.1	ENSG00000268087.1			ENSG00000273311.1	1	1	PRAD	0	0	0	0	0	0	0	0	0	0	0	0	0	0	100	0	0	0	0	0	DGCR11
ENSG00000225733.1	ENSG00000269427.1			ENSG00000237914.1	1	1	READ	0	0	0	0	0	0	0	0	0	0	0	0	0	0	0	100	0	0	0	0	RP11-77C3.3
ENSG00000225733.1	ENSG00000269972.1			ENSG00000267296.2	1	1	READ	0	0	0	0	0	0	0	0	0	0	0	0	0	0	0	100	0	0	0	0	CEBPA-AS1
ENSG00000225733.1	ENSG00000272005.1			ENSG00000249267.2	1	1	READ	0	0	0	0	0	0	0	0	0	0	0	0	0	0	0	100	0	0	0	0	LINC00939
ENSG00000225975.2	ENSG00000234494.3			ENSG00000261670.1	1	1	READ	0	0	0	0	0	0	0	0	0	0	0	0	0	0	0	100	0	0	0	0	RP11-1C8.5
ENSG00000225975.2	ENSG00000235499.1			ENSG00000261126.3	1	1	READ	0	0	0	0	0	0	0	0	0	0	0	0	0	0	0	100	0	0	0	0	RBFADN
ENSG00000225975.2	ENSG00000240567.1			ENSG00000232803.1	1	1	SKCM	0	0	0	0	0	0	0	0	0	0	0	0	0	0	0	0	100	0	0	0	RP11-93B14.5
ENSG00000225975.2	ENSG00000269888.1			ENSG00000226067.2	1	1	SKCM	0	0	0	0	0	0	0	0	0	0	0	0	0	0	0	0	100	0	0	0	RP11-403I13.7
ENSG00000226332.2	ENSG00000230590.3			ENSG00000260793.2	1	1	SKCM	0	0	0	0	0	0	0	0	0	0	0	0	0	0	0	0	100	0	0	0	RP5-882C2.2
ENSG00000226332.2	ENSG00000234494.3			ENSG00000204380.2	1	1	SKCM	0	0	0	0	0	0	0	0	0	0	0	0	0	0	0	0	100	0	0	0	AC005042.4
ENSG00000226332.2	ENSG00000256894.1			ENSG00000204837.2	1	1	SKCM	0	0	0	0	0	0	0	0	0	0	0	0	0	0	0	0	100	0	0	0	RP11-204M4.2
ENSG00000226637.1	ENSG00000231607.4			ENSG00000236204.1	1	1	SKCM	0	0	0	0	0	0	0	0	0	0	0	0	0	0	0	0	100	0	0	0	AC092594.1
ENSG00000226637.1	ENSG00000244393.3			ENSG00000257151.1	1	1	SKCM	0	0	0	0	0	0	0	0	0	0	0	0	0	0	0	0	100	0	0	0	PWAR6
ENSG00000226637.1	ENSG00000257027.1			ENSG00000260526.1	1	1	SKCM	0	0	0	0	0	0	0	0	0	0	0	0	0	0	0	0	100	0	0	0	RP11-73K9.2
ENSG00000226637.1	ENSG00000269972.1			ENSG00000267481.1	1	1	SKCM	0	0	0	0	0	0	0	0	0	0	0	0	0	0	0	0	100	0	0	0	CTC-559E9.5
ENSG00000226637.1	ENSG00000271978.1			ENSG00000267510.1	1	1	SKCM	0	0	0	0	0	0	0	0	0	0	0	0	0	0	0	0	100	0	0	0	CTC-325H20.4
ENSG00000226688.2	ENSG00000231607.4			ENSG00000268471.3	1	1	SKCM	0	0	0	0	0	0	0	0	0	0	0	0	0	0	0	0	100	0	0	0	MIR4453
ENSG00000226688.2	ENSG00000244393.3			ENSG00000270067.1	1	1	SKCM	0	0	0	0	0	0	0	0	0	0	0	0	0	0	0	0	100	0	0	0	CTC-487M23.5
ENSG00000226688.2	ENSG00000271978.1			ENSG00000273071.1	1	1	SKCM	0	0	0	0	0	0	0	0	0	0	0	0	0	0	0	0	100	0	0	0	RP11-337C18.10
ENSG00000226688.2	ENSG00000272142.1			ENSG00000273081.1	1	1	SKCM	0	0	0	0	0	0	0	0	0	0	0	0	0	0	0	0	100	0	0	0	RP4-813F11.4
ENSG00000227502.2	ENSG00000234883.2			ENSG00000197989.9	1	1	SKCM	0	0	0	0	0	0	0	0	0	0	0	0	0	0	0	0	100	0	0	0	SNHG12
ENSG00000227502.2	ENSG00000237181.1			ENSG00000234571.1	1	1	SKCM	0	0	0	0	0	0	0	0	0	0	0	0	0	0	0	0	100	0	0	0	RP5-998N21.4
ENSG00000227502.2	ENSG00000267121.1			ENSG00000238246.1	1	1	SKCM	0	0	0	0	0	0	0	0	0	0	0	0	0	0	0	0	100	0	0	0	RP11-575A19.2
ENSG00000227502.2	ENSG00000272379.1			ENSG00000255571.2	1	1	SKCM	0	0	0	0	0	0	0	0	0	0	0	0	0	0	0	0	100	0	0	0	LINC00925
ENSG00000228043.1	ENSG00000228452.1			ENSG00000260496.2	1	1	SKCM	0	0	0	0	0	0	0	0	0	0	0	0	0	0	0	0	100	0	0	0	RP11-161M6.3
ENSG00000228043.1	ENSG00000231607.4			ENSG00000238197.1	1	1	SKCM	0	0	0	0	0	0	0	0	0	0	0	0	0	0	0	0	100	0	0	0	PAXBP1-AS1
ENSG00000228043.1	ENSG00000244393.3			ENSG00000204791.4	1	1	STAD	0	0	0	0	0	0	0	0	0	0	0	0	0	0	0	0	0	100	0	0	CTD-3065J16.6
ENSG00000228043.1	ENSG00000261799.1			ENSG00000249859.3	1	1	STAD	0	0	0	0	0	0	0	0	0	0	0	0	0	0	0	0	0	100	0	0	PVT1
ENSG00000228327.2	ENSG00000231607.4			ENSG00000272183.1	1	1	STAD	0	0	0	0	0	0	0	0	0	0	0	0	0	0	0	0	0	100	0	0	RP11-523H20.3
ENSG00000228327.2	ENSG00000232284.3			ENSG00000261373.1	1	1	STAD	0	0	0	0	0	0	0	0	0	0	0	0	0	0	0	0	0	100	0	0	VPS9D1-AS1
ENSG00000228327.2	ENSG00000244393.3			ENSG00000273366.1	1	1	STAD	0	0	0	0	0	0	0	0	0	0	0	0	0	0	0	0	0	100	0	0	CTA-989H11.1
ENSG00000228327.2	ENSG00000254414.1			ENSG00000260162.2	1	1	STAD	0	0	0	0	0	0	0	0	0	0	0	0	0	0	0	0	0	100	0	0	RP11-863P13.1
ENSG00000228327.2	ENSG00000269972.1			ENSG00000231187.2	1	1	STAD	0	0	0	0	0	0	0	0	0	0	0	0	0	0	0	0	0	100	0	0	RP11-38L15.3
ENSG00000228327.2	ENSG00000272005.1			ENSG00000261211.1	1	1	STAD	0	0	0	0	0	0	0	0	0	0	0	0	0	0	0	0	0	100	0	0	RP1-80N2.3
ENSG00000228452.1	ENSG00000231889.3			ENSG00000265943.1	1	1	STAD	0	0	0	0	0	0	0	0	0	0	0	0	0	0	0	0	0	100	0	0	RP11-739L10.1
ENSG00000228452.1	ENSG00000244393.3			ENSG00000267232.1	1	1	STAD	0	0	0	0	0	0	0	0	0	0	0	0	0	0	0	0	0	100	0	0	CTB-31O20.9
[truncated: 4,450 more rows]

## Sheet: Fig. 1c
	BLCA	BRCA	CESC	COAD	GBM	HNSC	KICH	KIRC	KIRP	LGG	LIHC	LUAD	LUSC	OV	PRAD	READ	SKCM	STAD	THCA	UCEC
top10	0.9	0.9	0.6	0.2	0	0.6	0	0.4	0	0.4	0.2	0.6	1	0	0	0	0.7	0.3	0.7	0.1
top15	0.866667	0.733333	0.4	0.466667	0.2	0.533333	0	0.466667	0	0.4	0.133333	0.466667	0.933333	0	0	0	0.666667	0.2	0.466667	0.133333
top20	0.8	0.7	0.3	0.45	0.2	0.45	0.05	0.45	0	0.3	0.1	0.35	0.85	0	0	0	0.6	0.2	0.35	0.2
top25	0.76	0.64	0.24	0.56	0.2	0.36	0.04	0.4	0	0.28	0.08	0.32	0.84	0	0	0	0.52	0.16	0.36	0.2
top30	0.633333	0.6	0.2	0.5	0.266667	0.333333	0.1	0.333333	0	0.233333	0.0666667	0.3	0.766667	0	0.0333333	0	0.466667	0.133333	0.366667	0.2
top35	0.542857	0.6	0.171429	0.542857	0.314286	0.314286	0.114286	0.371429	0	0.228571	0.0571429	0.257143	0.714286	0	0.0285714	0	0.457143	0.114286	0.371429	0.257143
top40	0.475	0.525	0.15	0.525	0.275	0.325	0.2	0.35	0	0	0.05	0.275	0.65	0	0.025	0	0.425	0.1	0.35	0.25
Top i	Go number	Immune go number	Percentage
10	10	7	0.7
15	15	10	0.666667
20	20	12	0.6
25	25	13	0.52
30	30	16	0.533333
35	35	20	0.571429
40	40	20	0.5

## Sheet: Fig. 1d
	BLCA	BRCA	CESC	COAD	GBM	HNSC	KICH	KIRC	KIRP	LGG	LIHC	LUAD	LUSC	OV	PRAD	READ	SKCM	STAD	THCA	UCEC
lymphocyte_activation	13	6	88	7	0	0	9	6	0	1	0	0	114	0	0	0	0	7	2	0
meiotic_cell_cycle	0	0	0	0	2	0	0	0	0	0	0	234	2	0	0	0	0	17	0	4
interleukin_8_biosynthetic_process	0	0	0	0	10	0	0	0	0	0	0	5	249	0	0	0	8	0	0	0
interleukin_8_production	0	0	0	0	10	0	0	0	0	0	0	5	249	0	0	0	8	0	0	0
nucleobasenucleosidenucleotide_and_nucleic_acid_transport	1	0	0	0	286	0	0	0	0	0	0	2	1	3	0	0	0	3	0	0
positive_regulation_of_immune_system_process	94	21	0	0	0	4	19	20	0	0	0	17	99	0	0	0	26	0	3	8
negative_regulation_of_dna_replication	0	0	0	0	224	0	0	0	0	0	0	0	0	83	0	0	0	0	0	0
t_cell_activation	16	10	88	8	21	2	2	6	0	8	1	0	219	0	0	0	0	7	3	0
leukocyte_differentiation	39	34	0	2	60	3	5	37	0	0	0	0	196	0	1	0	33	0	18	4
lymphocyte_differentiation	39	34	0	2	61	4	5	37	0	0	0	0	201	0	0	0	33	0	18	4
rna_export_from_nucleus	2	0	0	0	436	0	0	0	0	0	0	2	7	9	0	0	0	3	0	0
positive_regulation_of_lymphocyte_activation	72	48	0	3	0	6	12	20	0	0	1	0	224	0	0	0	17	0	85	5
t_cell_differentiation	86	61	0	1	61	4	5	37	0	0	0	0	197	0	0	0	51	0	20	10
regulation_of_lymphocyte_activation	86	54	34	2	0	3	9	80	0	0	4	67	129	0	0	0	28	56	43	8
positive_regulation_of_t_cell_activation	72	48	0	4	0	6	12	20	0	0	1	0	277	0	0	0	18	0	86	6
regulation_of_t_cell_activation	72	65	34	4	0	8	12	20	0	0	4	44	338	0	0	0	19	0	123	7
calcium_mediated_signaling	0	171	0	0	0	4	15	64	0	0	0	116	100	0	0	0	139	0	217	12
cell_cycle_checkpoint	0	0	2	0	94	1	0	0	102	0	0	0	11	641	0	0	1	0	0	0

## Sheet: Fig. 1f
name	immune_go_number	degree
ENSG00000131484	1	639
ENSG00000132832	28	563
ENSG00000167912	23	277
ENSG00000163364	0	184
ENSG00000172965	6	171
ENSG00000175061	0	157
ENSG00000005206	1	145
ENSG00000142396	0	119
ENSG00000163597	0	111
ENSG00000177640	0	97
ENSG00000126005	0	96
ENSG00000224429	25	88
ENSG00000226751	21	85
ENSG00000166770	19	85
ENSG00000225331	30	83
ENSG00000170846	3	80
ENSG00000149656	0	79
ENSG00000152487	0	77
ENSG00000269896	0	77
ENSG00000229056	20	76
ENSG00000130600	0	76
ENSG00000178977	24	75
ENSG00000135253	0	74
ENSG00000153363	0	73
ENSG00000226791	31	72
ENSG00000224298	18	71
ENSG00000170919	5	71
ENSG00000228427	30	69
ENSG00000100181	8	68
ENSG00000177738	5	67
ENSG00000269990	0	67
ENSG00000224137	28	62
ENSG00000223552	31	61
ENSG00000228037	16	60
ENSG00000247679	0	59
ENSG00000225973	0	58
ENSG00000224875	18	57
ENSG00000267251	0	57
ENSG00000269972	0	57
ENSG00000203446	9	55
ENSG00000088970	0	54
ENSG00000215246	6	51
ENSG00000255717	0	50
ENSG00000179406	15	49
ENSG00000172250	3	48
ENSG00000117242	0	45
ENSG00000244393	0	45
ENSG00000251136	0	45
ENSG00000273002	0	40
ENSG00000264707	23	39
ENSG00000186594	13	38
ENSG00000233038	32	36
ENSG00000247774	27	36
ENSG00000226029	0	36
ENSG00000197332	0	35
ENSG00000223745	0	35
ENSG00000260336	0	35
ENSG00000269290	9	34
ENSG00000273373	0	34
ENSG00000175147	3	33
ENSG00000271971	0	33
ENSG00000268802	27	32
ENSG00000272005	0	32
ENSG00000251442	18	31
ENSG00000239213	3	31
ENSG00000177410	0	31
ENSG00000230124	0	31
ENSG00000232909	0	31
ENSG00000272908	30	30
ENSG00000249096	20	30
ENSG00000178440	0	30
ENSG00000230724	0	30
ENSG00000230844	0	30
ENSG00000260997	26	29
ENSG00000231607	0	29
ENSG00000234608	0	29
ENSG00000261799	0	28
ENSG00000261827	26	27
ENSG00000265743	26	27
ENSG00000234883	24	27
ENSG00000227039	16	27
ENSG00000196810	0	27
ENSG00000259959	0	27
ENSG00000255197	26	26
ENSG00000230565	0	26
ENSG00000231486	30	25
ENSG00000232063	2	25
ENSG00000175873	0	25
ENSG00000273290	0	25
ENSG00000245164	27	24
ENSG00000268001	27	24
ENSG00000250604	3	24
ENSG00000234912	0	24
ENSG00000244879	0	24
ENSG00000253352	0	24
ENSG00000268027	23	23
ENSG00000235245	0	23
ENSG00000269987	0	23
ENSG00000272645	0	23
ENSG00000273142	4	22
ENSG00000177788	0	22
ENSG00000231025	0	22
ENSG00000257824	22	21
ENSG00000247092	1	21
ENSG00000272142	0	21
ENSG00000237604	21	20
ENSG00000270107	15	20
ENSG00000224307	13	20
ENSG00000260751	0	20
ENSG00000270012	0	20
ENSG00000271978	0	20
ENSG00000272849	0	20
ENSG00000235831	25	19
ENSG00000170590	0	19
ENSG00000186148	0	19
ENSG00000204588	0	19
ENSG00000237094	0	19
ENSG00000254275	0	19
ENSG00000272630	0	19
ENSG00000273112	26	18
ENSG00000253701	12	18
ENSG00000261270	10	18
ENSG00000257027	3	18
ENSG00000272379	1	18
ENSG00000104691	0	18
ENSG00000175772	0	18
ENSG00000240567	0	18
ENSG00000264112	0	18
ENSG00000271147	0	18
ENSG00000265148	24	17
ENSG00000230438	21	17
ENSG00000269220	20	17
ENSG00000268164	18	17
ENSG00000256039	17	17
ENSG00000267121	12	17
ENSG00000179523	0	17
ENSG00000204685	0	17
ENSG00000261355	0	17
ENSG00000254703	25	16
ENSG00000262370	22	16
ENSG00000261438	21	16
ENSG00000272463	20	16
ENSG00000241657	19	16
ENSG00000225177	4	16
ENSG00000231889	3	16
ENSG00000257167	0	16
ENSG00000259758	0	16
ENSG00000270189	0	16
ENSG00000242258	29	15
ENSG00000234456	27	15
ENSG00000230812	22	15
ENSG00000237181	22	15
ENSG00000235576	18	15
ENSG00000174171	8	15
ENSG00000261971	3	15
ENSG00000152931	0	15
ENSG00000188185	0	15
ENSG00000205500	0	15
ENSG00000228393	0	15
ENSG00000232931	0	15
ENSG00000239552	0	15
ENSG00000261326	0	15
ENSG00000262477	0	15
ENSG00000267940	0	15
ENSG00000272556	0	15
ENSG00000206337	18	14
ENSG00000239636	18	14
ENSG00000269481	17	14
ENSG00000267364	15	14
ENSG00000206028	14	14
ENSG00000228013	6	14
ENSG00000259004	5	14
ENSG00000214719	0	14
ENSG00000219665	0	14
ENSG00000250397	0	14
ENSG00000261269	25	13
ENSG00000257221	17	13
ENSG00000253522	16	13
ENSG00000269640	16	13
ENSG00000254343	12	13
ENSG00000206573	0	13
ENSG00000228327	0	13
ENSG00000229036	0	13
ENSG00000229874	0	13
ENSG00000236933	0	13
ENSG00000259366	0	13
ENSG00000267074	22	12
ENSG00000266088	20	12
ENSG00000255248	18	12
ENSG00000246430	16	12
ENSG00000272053	12	12
ENSG00000222041	3	12
ENSG00000110347	0	12
ENSG00000226752	0	12
ENSG00000227165	0	12
ENSG00000234494	0	12
ENSG00000234771	0	12
ENSG00000248445	0	12
ENSG00000254414	0	12
ENSG00000260005	0	12
ENSG00000260855	0	12
ENSG00000261101	0	12
ENSG00000264885	0	12
ENSG00000267161	0	12
ENSG00000270164	24	11
ENSG00000251301	21	11
ENSG00000273445	21	11
ENSG00000271856	20	11
ENSG00000186615	13	11
ENSG00000246526	13	11
ENSG00000232613	10	11
ENSG00000254777	7	11
ENSG00000188206	0	11
ENSG00000213971	0	11
ENSG00000225860	0	11
ENSG00000227543	0	11
ENSG00000231074	0	11
ENSG00000240731	0	11
ENSG00000247556	0	11
ENSG00000260091	0	11
ENSG00000269293	0	11
ENSG00000271119	0	11
ENSG00000273137	0	11
ENSG00000259834	23	10
ENSG00000238121	20	10
ENSG00000237499	16	10
ENSG00000236383	13	10
ENSG00000230630	9	10
ENSG00000214922	4	10
ENSG00000204844	0	10
ENSG00000214145	0	10
ENSG00000215447	0	10
ENSG00000215769	0	10
ENSG00000223768	0	10
ENSG00000225733	0	10
ENSG00000232046	0	10
ENSG00000247240	0	10
ENSG00000250312	0	10
ENSG00000253854	0	10
ENSG00000259865	0	10
ENSG00000260236	0	10
ENSG00000260285	0	10
ENSG00000261613	0	10
ENSG00000261824	0	10
ENSG00000267274	0	10
ENSG00000272430	0	10
ENSG00000273033	0	10
ENSG00000240350	23	9
ENSG00000233355	19	9
ENSG00000272282	14	9
ENSG00000272761	14	9
ENSG00000230155	13	9
ENSG00000237372	13	9
ENSG00000247982	10	9
ENSG00000255399	7	9
ENSG00000267532	7	9
ENSG00000236120	6	9
ENSG00000237248	6	9
ENSG00000235477	3	9
ENSG00000179818	0	9
ENSG00000204054	0	9
ENSG00000225138	0	9
ENSG00000225484	0	9
ENSG00000233757	0	9
ENSG00000236088	0	9
ENSG00000237126	0	9
ENSG00000244522	0	9
ENSG00000247934	0	9
ENSG00000255121	0	9
ENSG00000260261	0	9
ENSG00000261094	0	9
ENSG00000262879	0	9
ENSG00000263164	0	9
ENSG00000267244	0	9
ENSG00000268087	0	9
ENSG00000269737	0	9
ENSG00000272093	0	9
ENSG00000256576	12	8
ENSG00000267344	10	8
ENSG00000258810	9	8
ENSG00000261218	9	8
ENSG00000198106	8	8
ENSG00000227502	8	8
ENSG00000272081	8	8
ENSG00000273341	4	8
ENSG00000248429	3	8
ENSG00000270170	3	8
ENSG00000226637	2	8
ENSG00000177757	0	8
ENSG00000182873	0	8
ENSG00000212694	0	8
ENSG00000223546	0	8
ENSG00000231595	0	8
ENSG00000235499	0	8
ENSG00000236532	0	8
ENSG00000236850	0	8
ENSG00000242375	0	8
ENSG00000251615	0	8
ENSG00000254837	0	8
ENSG00000261079	0	8
ENSG00000262372	0	8
ENSG00000263847	0	8
ENSG00000269825	0	8
ENSG00000269966	0	8
ENSG00000270127	0	8
ENSG00000270557	0	8
ENSG00000272335	0	8
ENSG00000273230	0	8
ENSG00000245812	13	7
ENSG00000261644	13	7
ENSG00000267040	12	7
ENSG00000271722	11	7
ENSG00000236943	10	7
ENSG00000273272	10	7
ENSG00000267787	8	7
ENSG00000270426	8	7
ENSG00000164621	0	7
ENSG00000175701	0	7
ENSG00000178947	0	7
ENSG00000179859	0	7
ENSG00000203650	0	7
ENSG00000214837	0	7
ENSG00000215256	0	7
ENSG00000223779	0	7
ENSG00000224138	0	7
ENSG00000225393	0	7
ENSG00000226332	0	7
ENSG00000228624	0	7
ENSG00000229368	0	7
ENSG00000230590	0	7
ENSG00000232098	0	7
ENSG00000232284	0	7
ENSG00000232445	0	7
ENSG00000233184	0	7
ENSG00000233723	0	7
ENSG00000236859	0	7
ENSG00000236871	0	7
ENSG00000239407	0	7
ENSG00000243069	0	7
ENSG00000245556	0	7
ENSG00000246859	0	7
ENSG00000247400	0	7
ENSG00000251022	0	7
ENSG00000253932	0	7
ENSG00000257621	0	7
ENSG00000257740	0	7
ENSG00000259768	0	7
ENSG00000259891	0	7
ENSG00000261251	0	7
ENSG00000261288	0	7
ENSG00000264575	0	7
ENSG00000265479	0	7
ENSG00000267104	0	7
ENSG00000269427	0	7
ENSG00000269888	0	7
ENSG00000269999	0	7
ENSG00000270081	0	7
ENSG00000271533	0	7
ENSG00000271643	0	7
ENSG00000271816	0	7
ENSG00000271913	0	7
ENSG00000273472	0	7
ENSG00000273488	0	7
ENSG00000236935	13	6
ENSG00000237513	12	6
ENSG00000205885	9	6
ENSG00000258521	9	6
ENSG00000230838	8	6
ENSG00000260228	4	6
ENSG00000232677	3	6
ENSG00000246898	3	6
ENSG00000235997	1	6
ENSG00000255153	1	6
ENSG00000173867	0	6
ENSG00000186056	0	6
ENSG00000215417	0	6
ENSG00000225234	0	6
ENSG00000225975	0	6
ENSG00000226137	0	6
ENSG00000226688	0	6
ENSG00000228661	0	6
ENSG00000232347	0	6
ENSG00000232611	0	6
ENSG00000235560	0	6
ENSG00000237489	0	6
ENSG00000242288	0	6
ENSG00000244041	0	6
ENSG00000246465	0	6
ENSG00000249356	0	6
ENSG00000251562	0	6
ENSG00000253738	0	6
ENSG00000260349	0	6
ENSG00000260404	0	6
ENSG00000260917	0	6
ENSG00000261098	0	6
ENSG00000261534	0	6
ENSG00000261584	0	6
ENSG00000262558	0	6
ENSG00000263244	0	6
ENSG00000263272	0	6
ENSG00000265091	0	6
ENSG00000266904	0	6
ENSG00000266918	0	6
ENSG00000267374	0	6
ENSG00000267934	0	6
ENSG00000270084	0	6
ENSG00000271555	0	6
ENSG00000272140	0	6
ENSG00000272720	0	6
ENSG00000265206	17	5
ENSG00000229645	13	5
ENSG00000258181	12	5
ENSG00000260248	11	5
ENSG00000272666	10	5
ENSG00000263013	8	5
ENSG00000226091	7	5
ENSG00000249685	7	5
ENSG00000250714	7	5
ENSG00000254539	6	5
ENSG00000223799	5	5
ENSG00000261114	5	5
ENSG00000263400	5	5
ENSG00000237945	4	5
ENSG00000246582	4	5
ENSG00000255145	3	5
ENSG00000267416	3	5
ENSG00000273456	3	5
ENSG00000237484	2	5
ENSG00000171889	1	5
ENSG00000229873	1	5
ENSG00000231113	1	5
ENSG00000265975	1	5
ENSG00000132204	0	5
ENSG00000189149	0	5
ENSG00000196295	0	5
ENSG00000213793	0	5
ENSG00000215374	0	5
ENSG00000223473	0	5
ENSG00000225564	0	5
ENSG00000226125	0	5
ENSG00000228043	0	5
ENSG00000228106	0	5
ENSG00000228452	0	5
ENSG00000229891	0	5
ENSG00000230002	0	5
ENSG00000232388	0	5
ENSG00000232406	0	5
ENSG00000232712	0	5
ENSG00000233077	0	5
ENSG00000234160	0	5
ENSG00000234773	0	5
ENSG00000235437	0	5
ENSG00000237298	0	5
ENSG00000253948	0	5
ENSG00000254162	0	5
ENSG00000255455	0	5
ENSG00000255857	0	5
ENSG00000257596	0	5
ENSG00000258441	0	5
ENSG00000259806	0	5
ENSG00000259920	0	5
ENSG00000260276	0	5
ENSG00000261159	0	5
ENSG00000262745	0	5
ENSG00000263731	0	5
ENSG00000267100	0	5
ENSG00000267221	0	5
ENSG00000267904	0	5
ENSG00000269051	0	5
ENSG00000270145	0	5
ENSG00000271270	0	5
ENSG00000271430	0	5
ENSG00000272240	0	5
ENSG00000273117	0	5
ENSG00000225783	16	4
ENSG00000227217	9	4
ENSG00000258733	9	4
ENSG00000236481	8	4
ENSG00000272792	8	4
ENSG00000240040	7	4
ENSG00000237807	6	4
ENSG00000267702	6	4
ENSG00000248441	5	4
ENSG00000259953	5	4
ENSG00000226419	4	4
ENSG00000259436	4	4
ENSG00000182165	3	4
ENSG00000250899	3	4
ENSG00000251131	3	4
ENSG00000261040	3	4
ENSG00000264456	3	4
ENSG00000264514	3	4
ENSG00000270069	3	4
ENSG00000225205	2	4
ENSG00000249249	2	4
ENSG00000261468	2	4
ENSG00000269815	1	4
ENSG00000271109	1	4
ENSG00000188825	0	4
ENSG00000211683	0	4
ENSG00000213468	0	4
ENSG00000213963	0	4
ENSG00000217576	0	4
ENSG00000220161	0	4
ENSG00000225470	0	4
ENSG00000225760	0	4
ENSG00000226786	0	4
ENSG00000227195	0	4
ENSG00000228294	0	4
ENSG00000229152	0	4
ENSG00000229671	0	4
ENSG00000229931	0	4
ENSG00000230513	0	4
ENSG00000231611	0	4
ENSG00000232710	0	4
ENSG00000233250	0	4
ENSG00000234072	0	4
ENSG00000234390	0	4
ENSG00000234432	0	4
ENSG00000235106	0	4
ENSG00000235373	0	4
ENSG00000236537	0	4
ENSG00000237037	0	4
ENSG00000237857	0	4
ENSG00000238009	0	4
ENSG00000240758	0	4
ENSG00000240875	0	4
ENSG00000242641	0	4
ENSG00000245614	0	4
ENSG00000246339	0	4
ENSG00000248668	0	4
ENSG00000249348	0	4
ENSG00000249637	0	4
ENSG00000250404	0	4
ENSG00000253917	0	4
ENSG00000255164	0	4
ENSG00000255198	0	4
ENSG00000256540	0	4
ENSG00000257742	0	4
ENSG00000259802	0	4
ENSG00000259925	0	4
ENSG00000260593	0	4
ENSG00000260774	0	4
ENSG00000260853	0	4
ENSG00000261015	0	4
ENSG00000261064	0	4
ENSG00000261167	0	4
ENSG00000261254	0	4
ENSG00000261360	0	4
ENSG00000261795	0	4
ENSG00000262873	0	4
ENSG00000264868	0	4
ENSG00000267002	0	4
ENSG00000267254	0	4
ENSG00000267280	0	4
ENSG00000267302	0	4
ENSG00000267575	0	4
ENSG00000267776	0	4
ENSG00000269202	0	4
ENSG00000269707	0	4
ENSG00000269793	0	4
ENSG00000270103	0	4
ENSG00000271359	0	4
ENSG00000271737	0	4
ENSG00000271780	0	4
ENSG00000272112	0	4
ENSG00000272523	0	4
ENSG00000272945	0	4
ENSG00000273084	0	4
ENSG00000231721	18	3
ENSG00000260517	17	3
ENSG00000258929	13	3
ENSG00000238164	12	3
ENSG00000241490	12	3
ENSG00000249669	12	3
ENSG00000261448	12	3
ENSG00000225948	11	3
ENSG00000259070	10	3
ENSG00000272211	10	3
ENSG00000226312	9	3
ENSG00000228288	9	3
ENSG00000229124	9	3
ENSG00000234290	9	3
ENSG00000235237	9	3
ENSG00000214548	8	3
ENSG00000230747	8	3
ENSG00000267010	8	3
ENSG00000215866	7	3
ENSG00000237422	7	3
ENSG00000256128	7	3
ENSG00000258424	7	3
ENSG00000261366	7	3
ENSG00000266709	7	3
ENSG00000226738	6	3
ENSG00000228649	6	3
ENSG00000231507	6	3
ENSG00000244459	6	3
ENSG00000267107	6	3
ENSG00000224167	5	3
ENSG00000232759	5	3
ENSG00000245954	5	3
ENSG00000259225	5	3
ENSG00000269918	5	3
ENSG00000272288	5	3
ENSG00000272825	5	3
ENSG00000226950	4	3
ENSG00000231734	4	3
ENSG00000235999	4	3
ENSG00000260655	4	3
ENSG00000267705	4	3
ENSG00000180769	3	3
ENSG00000231346	3	3
ENSG00000231528	3	3
ENSG00000235027	3	3
ENSG00000237310	3	3
ENSG00000262823	3	3
ENSG00000268913	3	3
ENSG00000196756	2	3
ENSG00000221817	2	3
ENSG00000223960	2	3
ENSG00000229961	2	3
ENSG00000248019	2	3
ENSG00000260833	2	3
ENSG00000272498	2	3
ENSG00000273179	2	3
ENSG00000175773	1	3
ENSG00000225194	1	3
ENSG00000225938	1	3
ENSG00000236830	1	3
ENSG00000254802	1	3
ENSG00000255031	1	3
ENSG00000255517	1	3
ENSG00000259071	1	3
ENSG00000259807	1	3
ENSG00000270605	1	3
ENSG00000272382	1	3
ENSG00000083622	0	3
ENSG00000099869	0	3
ENSG00000177337	0	3
ENSG00000179743	0	3
ENSG00000182057	0	3
ENSG00000203709	0	3
ENSG00000213742	0	3
ENSG00000214184	0	3
ENSG00000215908	0	3
ENSG00000223685	0	3
ENSG00000223725	0	3
ENSG00000223764	0	3
ENSG00000223797	0	3
ENSG00000224536	0	3
ENSG00000224914	0	3
ENSG00000225075	0	3
ENSG00000225377	0	3
ENSG00000225411	0	3
ENSG00000225434	0	3
ENSG00000225578	0	3
ENSG00000225793	0	3
ENSG00000226686	0	3
ENSG00000226891	0	3
ENSG00000227354	0	3
ENSG00000227372	0	3
ENSG00000227388	0	3
ENSG00000227540	0	3
ENSG00000227544	0	3
ENSG00000227885	0	3
ENSG00000227908	0	3
ENSG00000227925	0	3
ENSG00000228021	0	3
ENSG00000228058	0	3
ENSG00000228113	0	3
ENSG00000228203	0	3
ENSG00000228223	0	3
ENSG00000228401	0	3
ENSG00000228801	0	3
ENSG00000230337	0	3
ENSG00000230487	0	3
ENSG00000231028	0	3
ENSG00000231312	0	3
ENSG00000231365	0	3
ENSG00000231856	0	3
ENSG00000232065	0	3
ENSG00000232593	0	3
ENSG00000232860	0	3
ENSG00000233137	0	3
ENSG00000233183	0	3
ENSG00000233251	0	3
ENSG00000233527	0	3
ENSG00000234129	0	3
ENSG00000234380	0	3
ENSG00000235117	0	3
ENSG00000235244	0	3
ENSG00000235423	0	3
ENSG00000235453	0	3
ENSG00000235527	0	3
ENSG00000235609	0	3
ENSG00000235954	0	3
ENSG00000236144	0	3
ENSG00000236810	0	3
ENSG00000238018	0	3
ENSG00000238042	0	3
ENSG00000238058	0	3
ENSG00000239415	0	3
ENSG00000240449	0	3
ENSG00000240571	0	3
ENSG00000241280	0	3
ENSG00000241481	0	3
ENSG00000241990	0	3
ENSG00000243479	0	3
ENSG00000244926	0	3
ENSG00000245146	0	3
ENSG00000245149	0	3
ENSG00000245281	0	3
ENSG00000246451	0	3
ENSG00000246763	0	3
ENSG00000247199	0	3
ENSG00000248360	0	3
ENSG00000248636	0	3
ENSG00000249042	0	3
ENSG00000249492	0	3
ENSG00000250889	0	3
ENSG00000254477	0	3
ENSG00000254635	0	3
ENSG00000254860	0	3
ENSG00000255026	0	3
ENSG00000255135	0	3
ENSG00000255422	0	3
ENSG00000255992	0	3
ENSG00000257696	0	3
ENSG00000258301	0	3
ENSG00000258515	0	3
ENSG00000258940	0	3
ENSG00000259380	0	3
ENSG00000259628	0	3
ENSG00000259877	0	3
ENSG00000259901	0	3
ENSG00000260136	0	3
ENSG00000260565	0	3
ENSG00000260630	0	3
ENSG00000260676	0	3
ENSG00000261372	0	3
ENSG00000261420	0	3
ENSG00000261578	0	3
ENSG00000261582	0	3
ENSG00000261589	0	3
ENSG00000261716	0	3
ENSG00000261770	0	3
ENSG00000262147	0	3
ENSG00000262766	0	3
ENSG00000263011	0	3
ENSG00000263327	0	3
ENSG00000263586	0	3
ENSG00000263766	0	3
ENSG00000264247	0	3
ENSG00000265185	0	3
ENSG00000266541	0	3
ENSG00000266821	0	3
ENSG00000266912	0	3
ENSG00000266930	0	3
ENSG00000266999	0	3
ENSG00000267011	0	3
ENSG00000267025	0	3
ENSG00000267207	0	3
ENSG00000267246	0	3
ENSG00000267439	0	3
ENSG00000267581	0	3
ENSG00000268006	0	3
ENSG00000268364	0	3
ENSG00000268388	0	3
ENSG00000268530	0	3
ENSG00000268756	0	3
ENSG00000269386	0	3
ENSG00000269397	0	3
ENSG00000269473	0	3
ENSG00000269936	0	3
ENSG00000269983	0	3
ENSG00000270143	0	3
ENSG00000270580	0	3
ENSG00000271948	0	3
ENSG00000271997	0	3
ENSG00000272040	0	3
ENSG00000272308	0	3
ENSG00000272468	0	3
ENSG00000272690	0	3
ENSG00000272787	0	3
ENSG00000272864	0	3
ENSG00000273000	0	3
ENSG00000273015	0	3
ENSG00000273162	0	3
ENSG00000273247	0	3
ENSG00000273486	0	3
ENSG00000225528	12	2
ENSG00000233627	12	2
ENSG00000234956	12	2
ENSG00000228784	11	2
ENSG00000268895	11	2
ENSG00000269460	10	2
ENSG00000224220	9	2
ENSG00000272796	9	2
ENSG00000223804	8	2
ENSG00000225684	8	2
ENSG00000227531	8	2
ENSG00000235398	8	2
ENSG00000236213	8	2
ENSG00000236914	8	2
ENSG00000254810	8	2
ENSG00000260418	8	2
ENSG00000261596	8	2
ENSG00000271420	8	2
ENSG00000215068	7	2
ENSG00000237976	7	2
ENSG00000240143	7	2
ENSG00000253988	7	2
ENSG00000259134	7	2
ENSG00000259198	7	2
ENSG00000260810	7	2
ENSG00000269086	7	2
ENSG00000273096	7	2
ENSG00000231964	6	2
ENSG00000232973	6	2
ENSG00000233806	6	2
ENSG00000237187	6	2
ENSG00000253690	6	2
ENSG00000260101	6	2
ENSG00000269899	6	2
ENSG00000222042	5	2
ENSG00000224950	5	2
ENSG00000229153	5	2
ENSG00000231999	5	2
ENSG00000254887	5	2
ENSG00000260396	5	2
ENSG00000268518	5	2
ENSG00000270100	5	2
ENSG00000272529	5	2
ENSG00000203739	4	2
ENSG00000231233	4	2
ENSG00000232628	4	2
ENSG00000243305	4	2
ENSG00000260306	4	2
ENSG00000261618	4	2
ENSG00000272760	4	2
ENSG00000225541	3	2
ENSG00000226245	3	2
ENSG00000227036	3	2
ENSG00000236234	3	2
ENSG00000237943	3	2
ENSG00000245937	3	2
ENSG00000246090	3	2
ENSG00000251359	3	2
ENSG00000255182	3	2
ENSG00000259863	3	2
ENSG00000260766	3	2
ENSG00000264433	3	2
ENSG00000269646	3	2
ENSG00000272980	3	2
ENSG00000223949	2	2
ENSG00000229664	2	2
ENSG00000230082	2	2
ENSG00000247287	2	2
ENSG00000248734	2	2
ENSG00000253930	2	2
ENSG00000258938	2	2
ENSG00000272403	2	2
ENSG00000224846	1	2
ENSG00000225889	1	2
ENSG00000229481	1	2
ENSG00000229613	1	2
ENSG00000232470	1	2
ENSG00000232606	1	2
ENSG00000233093	1	2
ENSG00000234663	1	2
ENSG00000237989	1	2
ENSG00000246100	1	2
ENSG00000248275	1	2
ENSG00000250073	1	2
ENSG00000250155	1	2
ENSG00000250222	1	2
ENSG00000251517	1	2
ENSG00000257543	1	2
ENSG00000258867	1	2
ENSG00000262185	1	2
ENSG00000270010	1	2
ENSG00000271964	1	2
ENSG00000272087	1	2
ENSG00000272917	1	2
ENSG00000182648	0	2
ENSG00000196972	0	2
ENSG00000203706	0	2
ENSG00000204272	0	2
ENSG00000204623	0	2
ENSG00000205041	0	2
ENSG00000205181	0	2
ENSG00000206417	0	2
ENSG00000212978	0	2
ENSG00000214783	0	2
ENSG00000214870	0	2
ENSG00000215424	0	2
ENSG00000215458	0	2
ENSG00000222043	0	2
ENSG00000223374	0	2
ENSG00000223396	0	2
ENSG00000223482	0	2
ENSG00000223839	0	2
ENSG00000224023	0	2
ENSG00000224078	0	2
ENSG00000224165	0	2
ENSG00000224216	0	2
ENSG00000224239	0	2
ENSG00000224764	0	2
ENSG00000224818	0	2
ENSG00000224975	0	2
ENSG00000225032	0	2
ENSG00000225077	0	2
ENSG00000225439	0	2
ENSG00000225969	0	2
ENSG00000225986	0	2
ENSG00000226179	0	2
ENSG00000226194	0	2
ENSG00000226200	0	2
ENSG00000226381	0	2
ENSG00000226920	0	2
ENSG00000227285	0	2
ENSG00000227398	0	2
ENSG00000227896	0	2
ENSG00000227954	0	2
ENSG00000228126	0	2
ENSG00000228315	0	2
ENSG00000228463	0	2
ENSG00000228487	0	2
ENSG00000228794	0	2
ENSG00000228878	0	2
ENSG00000228906	0	2
ENSG00000229116	0	2
ENSG00000229122	0	2
ENSG00000229180	0	2
ENSG00000229325	0	2
ENSG00000229980	0	2
ENSG00000230102	0	2
ENSG00000230368	0	2
ENSG00000230537	0	2
ENSG00000230561	0	2
ENSG00000230623	0	2
ENSG00000230633	0	2
ENSG00000230732	0	2
ENSG00000231119	0	2
ENSG00000231305	0	2
ENSG00000231473	0	2
ENSG00000231530	0	2
ENSG00000231621	0	2
ENSG00000231703	0	2
ENSG00000231769	0	2
ENSG00000231770	0	2
ENSG00000231890	0	2
ENSG00000231993	0	2
ENSG00000232300	0	2
ENSG00000232310	0	2
ENSG00000232533	0	2
ENSG00000232545	0	2
ENSG00000232679	0	2
ENSG00000233006	0	2
ENSG00000233013	0	2
ENSG00000233223	0	2
ENSG00000233330	0	2
ENSG00000233461	0	2
ENSG00000233834	0	2
ENSG00000234062	0	2
ENSG00000234350	0	2
ENSG00000234630	0	2
ENSG00000234741	0	2
ENSG00000234996	0	2
ENSG00000235408	0	2
ENSG00000235795	0	2
ENSG00000235884	0	2
ENSG00000235919	0	2
ENSG00000235947	0	2
ENSG00000236199	0	2
ENSG00000236432	0	2
ENSG00000236466	0	2
ENSG00000236540	0	2
ENSG00000236753	0	2
ENSG00000236772	0	2
ENSG00000237234	0	2
ENSG00000237399	0	2
ENSG00000237476	0	2
ENSG00000237594	0	2
ENSG00000237718	0	2
ENSG00000237892	0	2
ENSG00000238035	0	2
ENSG00000238045	0	2
ENSG00000238113	0	2
ENSG00000239523	0	2
ENSG00000239569	0	2
ENSG00000239906	0	2
ENSG00000239945	0	2
ENSG00000240859	0	2
ENSG00000241472	0	2
ENSG00000241684	0	2
ENSG00000241769	0	2
ENSG00000241860	0	2
ENSG00000242086	0	2
ENSG00000242622	0	2
ENSG00000242687	0	2
ENSG00000242798	0	2
ENSG00000243176	0	2
ENSG00000243629	0	2
ENSG00000243701	0	2
ENSG00000244055	0	2
ENSG00000244349	0	2
ENSG00000244513	0	2
ENSG00000245213	0	2
ENSG00000245571	0	2
ENSG00000245910	0	2
ENSG00000246067	0	2
ENSG00000246089	0	2
ENSG00000246273	0	2
ENSG00000246308	0	2
ENSG00000247081	0	2
ENSG00000247137	0	2
ENSG00000247373	0	2
ENSG00000247572	0	2
ENSG00000247708	0	2
ENSG00000248008	0	2
ENSG00000248092	0	2
ENSG00000248175	0	2
ENSG00000248510	0	2
ENSG00000249352	0	2
ENSG00000249639	0	2
ENSG00000250220	0	2
ENSG00000250786	0	2
ENSG00000251034	0	2
ENSG00000251179	0	2
ENSG00000251417	0	2
ENSG00000251432	0	2
ENSG00000253106	0	2
ENSG00000253171	0	2
ENSG00000253636	0	2
ENSG00000253641	0	2
ENSG00000253669	0	2
ENSG00000253864	0	2
ENSG00000254024	0	2
ENSG00000254254	0	2
ENSG00000254341	0	2
ENSG00000254389	0	2
ENSG00000254428	0	2
ENSG00000254602	0	2
ENSG00000254694	0	2
ENSG00000254929	0	2
ENSG00000254973	0	2
ENSG00000255320	0	2
ENSG00000255471	0	2
ENSG00000256751	0	2
ENSG00000256894	0	2
ENSG00000256969	0	2
ENSG00000257038	0	2
ENSG00000257270	0	2
ENSG00000257303	0	2
ENSG00000257354	0	2
ENSG00000257698	0	2
ENSG00000257894	0	2
ENSG00000258136	0	2
ENSG00000258458	0	2
ENSG00000258667	0	2
ENSG00000258682	0	2
ENSG00000258789	0	2
ENSG00000258959	0	2
ENSG00000259093	0	2
ENSG00000259153	0	2
ENSG00000259206	0	2
ENSG00000259209	0	2
ENSG00000259234	0	2
ENSG00000259244	0	2
ENSG00000259310	0	2
ENSG00000259623	0	2
ENSG00000259652	0	2
ENSG00000259673	0	2
ENSG00000259747	0	2
ENSG00000259820	0	2
ENSG00000259943	0	2
ENSG00000259972	0	2
ENSG00000260025	0	2
ENSG00000260032	0	2
ENSG00000260051	0	2
ENSG00000260083	0	2
ENSG00000260160	0	2
ENSG00000260233	0	2
ENSG00000260279	0	2
ENSG00000260528	0	2
ENSG00000260572	0	2
ENSG00000260589	0	2
ENSG00000260645	0	2
ENSG00000260735	0	2
ENSG00000260773	0	2
ENSG00000260787	0	2
ENSG00000260920	0	2
ENSG00000260923	0	2
ENSG00000260924	0	2
ENSG00000261008	0	2
ENSG00000261295	0	2
ENSG00000261324	0	2
ENSG00000261337	0	2
ENSG00000261437	0	2
ENSG00000261496	0	2
ENSG00000261505	0	2
ENSG00000261526	0	2
ENSG00000261655	0	2
ENSG00000261663	0	2
ENSG00000261685	0	2
ENSG00000261731	0	2
ENSG00000261879	0	2
ENSG00000262074	0	2
ENSG00000262155	0	2
ENSG00000262194	0	2
ENSG00000262848	0	2
ENSG00000262944	0	2
ENSG00000263680	0	2
ENSG00000263874	0	2
ENSG00000264577	0	2
ENSG00000265413	0	2
ENSG00000265511	0	2
ENSG00000265519	0	2
ENSG00000266389	0	2
ENSG00000266896	0	2
ENSG00000267045	0	2
ENSG00000267047	0	2
ENSG00000267053	0	2
ENSG00000267080	0	2
ENSG00000267198	0	2
ENSG00000267248	0	2
ENSG00000267265	0	2
ENSG00000267321	0	2
ENSG00000267322	0	2
ENSG00000267381	0	2
ENSG00000267390	0	2
ENSG00000267419	0	2
ENSG00000267519	0	2
ENSG00000267565	0	2
ENSG00000268119	0	2
ENSG00000268205	0	2
ENSG00000268230	0	2
ENSG00000268549	0	2
ENSG00000268764	0	2
ENSG00000269044	0	2
ENSG00000269054	0	2
ENSG00000269161	0	2
ENSG00000269191	0	2
ENSG00000269352	0	2
ENSG00000269353	0	2
ENSG00000269416	0	2
ENSG00000269463	0	2
ENSG00000269836	0	2
ENSG00000269893	0	2
ENSG00000269925	0	2
ENSG00000269974	0	2
ENSG00000269996	0	2
ENSG00000270000	0	2
ENSG00000270015	0	2
ENSG00000270083	0	2
ENSG00000270108	0	2
ENSG00000270157	0	2
ENSG00000270195	0	2
ENSG00000270223	0	2
ENSG00000270344	0	2
ENSG00000270589	0	2
ENSG00000271020	0	2
ENSG00000271151	0	2
ENSG00000271384	0	2
ENSG00000271579	0	2
ENSG00000271789	0	2
ENSG00000271833	0	2
ENSG00000271871	0	2
ENSG00000271888	0	2
ENSG00000271926	0	2
ENSG00000271927	0	2
ENSG00000271975	0	2
ENSG00000272009	0	2
ENSG00000272065	0	2
ENSG00000272077	0	2
ENSG00000272146	0	2
ENSG00000272205	0	2
ENSG00000272216	0	2
ENSG00000272221	0	2
ENSG00000272338	0	2
ENSG00000272341	0	2
ENSG00000272373	0	2
ENSG00000272455	0	2
ENSG00000272604	0	2
ENSG00000272631	0	2
ENSG00000272635	0	2
ENSG00000272669	0	2
ENSG00000272696	0	2
ENSG00000272754	0	2
ENSG00000272812	0	2
ENSG00000272836	0	2
ENSG00000272839	0	2
ENSG00000272888	0	2
ENSG00000272933	0	2
ENSG00000272977	0	2
ENSG00000272983	0	2
ENSG00000272993	0	2
ENSG00000273014	0	2
ENSG00000273075	0	2
ENSG00000273188	0	2
ENSG00000273271	0	2
ENSG00000273281	0	2
ENSG00000273374	0	2
ENSG00000273474	0	2
ENSG00000258919	14	1
ENSG00000268804	12	1
ENSG00000232807	11	1
ENSG00000223511	10	1
ENSG00000226816	10	1
ENSG00000261490	10	1
ENSG00000233823	9	1
ENSG00000253838	9	1
ENSG00000254287	9	1
ENSG00000260302	9	1
ENSG00000240057	8	1
ENSG00000245648	8	1
ENSG00000254910	8	1
ENSG00000258663	8	1
ENSG00000262222	8	1
ENSG00000262312	8	1
ENSG00000228403	7	1
ENSG00000232788	7	1
ENSG00000240219	7	1
ENSG00000251661	7	1
ENSG00000255310	7	1
ENSG00000260135	7	1
ENSG00000271857	7	1
ENSG00000225670	6	1
ENSG00000225963	6	1
ENSG00000226032	6	1
ENSG00000233387	6	1
ENSG00000237125	6	1
ENSG00000250850	6	1
ENSG00000259444	6	1
ENSG00000261690	6	1
ENSG00000263394	6	1
ENSG00000267745	6	1
ENSG00000273388	6	1
ENSG00000223749	5	1
ENSG00000226167	5	1
ENSG00000228956	5	1
ENSG00000232912	5	1
ENSG00000235304	5	1
ENSG00000235621	5	1
ENSG00000238246	5	1
ENSG00000248309	5	1
ENSG00000248358	5	1
ENSG00000253364	5	1
ENSG00000254204	5	1
ENSG00000257499	5	1
ENSG00000261416	5	1
ENSG00000261786	5	1
ENSG00000273065	5	1
ENSG00000226197	4	1
ENSG00000227960	4	1
ENSG00000233308	4	1
ENSG00000233429	4	1
ENSG00000236790	4	1
ENSG00000244625	4	1
ENSG00000245694	4	1
ENSG00000273348	4	1
ENSG00000203497	3	1
ENSG00000225964	3	1
ENSG00000226004	3	1
ENSG00000226806	3	1
ENSG00000227155	3	1
ENSG00000227495	3	1
ENSG00000229228	3	1
ENSG00000229646	3	1
ENSG00000231412	3	1
ENSG00000233117	3	1
ENSG00000233483	3	1
ENSG00000234142	3	1
ENSG00000234184	3	1
ENSG00000234362	3	1
ENSG00000234919	3	1
ENSG00000248932	3	1
ENSG00000250208	3	1
ENSG00000253552	3	1
ENSG00000256633	3	1
ENSG00000258168	3	1
ENSG00000259342	3	1
ENSG00000260260	3	1
ENSG00000260265	3	1
ENSG00000260841	3	1
ENSG00000262692	3	1
ENSG00000267397	3	1
ENSG00000267480	3	1
ENSG00000272692	3	1
ENSG00000214894	2	1
ENSG00000223704	2	1
ENSG00000224174	2	1
ENSG00000227619	2	1
ENSG00000229956	2	1
ENSG00000230113	2	1
ENSG00000231187	2	1
ENSG00000232884	2	1
ENSG00000233030	2	1
ENSG00000234147	2	1
ENSG00000234571	2	1
ENSG00000238142	2	1
ENSG00000241912	2	1
ENSG00000243961	2	1
ENSG00000244620	2	1
ENSG00000250125	2	1
ENSG00000254295	2	1
ENSG00000256948	2	1
ENSG00000257258	2	1
ENSG00000260430	2	1
ENSG00000264016	2	1
ENSG00000265458	2	1
ENSG00000266947	2	1
ENSG00000267731	2	1
ENSG00000268355	2	1
ENSG00000268845	2	1
ENSG00000270547	2	1
ENSG00000272482	2	1
ENSG00000272746	2	1
ENSG00000196668	1	1
ENSG00000204758	1	1
ENSG00000224046	1	1
ENSG00000226853	1	1
ENSG00000227527	1	1
ENSG00000232645	1	1
ENSG00000233695	1	1
ENSG00000233901	1	1
ENSG00000234694	1	1
ENSG00000237797	1	1
ENSG00000240207	1	1
ENSG00000240754	1	1
ENSG00000247134	1	1
ENSG00000248787	1	1
ENSG00000249806	1	1
ENSG00000250920	1	1
ENSG00000253978	1	1
ENSG00000255650	1	1
ENSG00000256164	1	1
ENSG00000257877	1	1
ENSG00000261135	1	1
ENSG00000264107	1	1
ENSG00000264860	1	1
ENSG00000267547	1	1
ENSG00000267654	1	1
ENSG00000269906	1	1
ENSG00000272721	1	1
ENSG00000272791	1	1
ENSG00000272953	1	1
ENSG00000174365	0	1
ENSG00000181798	0	1
ENSG00000182109	0	1
ENSG00000182310	0	1
ENSG00000184274	0	1
ENSG00000185495	0	1
ENSG00000185837	0	1
ENSG00000186019	0	1
ENSG00000188365	0	1
ENSG00000196696	0	1
ENSG00000196951	0	1
ENSG00000197210	0	1
ENSG00000197291	0	1
ENSG00000197989	0	1
ENSG00000203325	0	1
ENSG00000203327	0	1
ENSG00000203362	0	1
ENSG00000203499	0	1
ENSG00000203588	0	1
ENSG00000203865	0	1
ENSG00000203875	0	1
ENSG00000203999	0	1
ENSG00000204055	0	1
ENSG00000204380	0	1
ENSG00000204581	0	1
ENSG00000204791	0	1
ENSG00000204802	0	1
ENSG00000204815	0	1
ENSG00000204837	0	1
ENSG00000204860	0	1
ENSG00000204934	0	1
ENSG00000205056	0	1
ENSG00000206195	0	1
ENSG00000213904	0	1
ENSG00000214293	0	1
ENSG00000214381	0	1
ENSG00000214773	0	1
ENSG00000215241	0	1
ENSG00000222032	0	1
ENSG00000223401	0	1
ENSG00000223477	0	1
ENSG00000223478	0	1
ENSG00000223522	0	1
ENSG00000223573	0	1
ENSG00000223653	0	1
ENSG00000223759	0	1
ENSG00000223891	0	1
ENSG00000223923	0	1
ENSG00000223946	0	1
ENSG00000224031	0	1
ENSG00000224032	0	1
ENSG00000224043	0	1
ENSG00000224081	0	1
ENSG00000224086	0	1
ENSG00000224157	0	1
ENSG00000224189	0	1
ENSG00000224281	0	1
ENSG00000224468	0	1
ENSG00000224514	0	1
ENSG00000224597	0	1
ENSG00000224614	0	1
ENSG00000224660	0	1
ENSG00000224699	0	1
ENSG00000224738	0	1
ENSG00000224790	0	1
ENSG00000224905	0	1
ENSG00000224934	0	1
ENSG00000225113	0	1
ENSG00000225210	0	1
ENSG00000225218	0	1
ENSG00000225655	0	1
ENSG00000225706	0	1
ENSG00000225806	0	1
ENSG00000225873	0	1
ENSG00000225880	0	1
ENSG00000225886	0	1
ENSG00000225891	0	1
ENSG00000225914	0	1
ENSG00000226026	0	1
ENSG00000226067	0	1
ENSG00000226088	0	1
ENSG00000226101	0	1
ENSG00000226237	0	1
ENSG00000226287	0	1
ENSG00000226308	0	1
ENSG00000226328	0	1
ENSG00000226380	0	1
ENSG00000226416	0	1
ENSG00000226505	0	1
ENSG00000226562	0	1
ENSG00000226659	0	1
ENSG00000226696	0	1
ENSG00000226754	0	1
ENSG00000226803	0	1
ENSG00000226819	0	1
ENSG00000226944	0	1
ENSG00000227053	0	1
ENSG00000227071	0	1
ENSG00000227218	0	1
ENSG00000227256	0	1
ENSG00000227375	0	1
ENSG00000227477	0	1
ENSG00000227487	0	1
ENSG00000227508	0	1
ENSG00000227533	0	1
ENSG00000227630	0	1
ENSG00000227718	0	1
ENSG00000227719	0	1
ENSG00000227741	0	1
ENSG00000227848	0	1
ENSG00000227877	0	1
ENSG00000227947	0	1
ENSG00000228010	0	1
ENSG00000228107	0	1
ENSG00000228109	0	1
ENSG00000228137	0	1
ENSG00000228192	0	1
ENSG00000228261	0	1
ENSG00000228265	0	1
ENSG00000228302	0	1
ENSG00000228384	0	1
ENSG00000228444	0	1
ENSG00000228486	0	1
ENSG00000228526	0	1
ENSG00000228629	0	1
ENSG00000228651	0	1
ENSG00000228718	0	1
ENSG00000228763	0	1
ENSG00000228779	0	1
ENSG00000228812	0	1
ENSG00000228852	0	1
ENSG00000228889	0	1
ENSG00000228989	0	1
ENSG00000229005	0	1
ENSG00000229127	0	1
ENSG00000229155	0	1
ENSG00000229178	0	1
ENSG00000229214	0	1
ENSG00000229227	0	1
ENSG00000229233	0	1
ENSG00000229431	0	1
ENSG00000229589	0	1
ENSG00000229591	0	1
ENSG00000229647	0	1
ENSG00000229656	0	1
ENSG00000229692	0	1
ENSG00000229728	0	1
ENSG00000229839	0	1
ENSG00000229841	0	1
ENSG00000229848	0	1
ENSG00000229852	0	1
ENSG00000230021	0	1
ENSG00000230177	0	1
ENSG00000230262	0	1
ENSG00000230316	0	1
ENSG00000230387	0	1
ENSG00000230415	0	1
ENSG00000230439	0	1
ENSG00000230454	0	1
ENSG00000230479	0	1
ENSG00000230499	0	1
ENSG00000230555	0	1
ENSG00000230606	0	1
ENSG00000230613	0	1
ENSG00000230679	0	1
ENSG00000230695	0	1
ENSG00000230896	0	1
ENSG00000230912	0	1
ENSG00000230939	0	1
ENSG00000231013	0	1
ENSG00000231064	0	1
ENSG00000231125	0	1
ENSG00000231160	0	1
ENSG00000231170	0	1
ENSG00000231242	0	1
ENSG00000231367	0	1
ENSG00000231407	0	1
ENSG00000231616	0	1
ENSG00000231652	0	1
ENSG00000231663	0	1
ENSG00000231731	0	1
ENSG00000231816	0	1
ENSG00000231892	0	1
ENSG00000231908	0	1
ENSG00000231920	0	1
ENSG00000231948	0	1
ENSG00000232021	0	1
ENSG00000232043	0	1
ENSG00000232093	0	1
ENSG00000232124	0	1
ENSG00000232160	0	1
ENSG00000232224	0	1
ENSG00000232363	0	1
ENSG00000232485	0	1
ENSG00000232504	0	1
ENSG00000232600	0	1
ENSG00000232721	0	1
ENSG00000232729	0	1
ENSG00000232803	0	1
ENSG00000232934	0	1
ENSG00000232956	0	1
ENSG00000233056	0	1
ENSG00000233080	0	1
ENSG00000233098	0	1
ENSG00000233203	0	1
ENSG00000233230	0	1
ENSG00000233368	0	1
ENSG00000233384	0	1
ENSG00000233542	0	1
ENSG00000233559	0	1
ENSG00000233621	0	1
ENSG00000233818	0	1
ENSG00000233871	0	1
ENSG00000233903	0	1
ENSG00000233937	0	1
ENSG00000233967	0	1
ENSG00000234155	0	1
ENSG00000234171	0	1
ENSG00000234185	0	1
ENSG00000234225	0	1
ENSG00000234427	0	1
ENSG00000234459	0	1
ENSG00000234684	0	1
ENSG00000234753	0	1
ENSG00000234899	0	1
ENSG00000234902	0	1
ENSG00000234917	0	1
ENSG00000235052	0	1
ENSG00000235086	0	1
ENSG00000235092	0	1
ENSG00000235138	0	1
ENSG00000235200	0	1
ENSG00000235257	0	1
ENSG00000235280	0	1
ENSG00000235313	0	1
ENSG00000235314	0	1
ENSG00000235385	0	1
ENSG00000235387	0	1
ENSG00000235475	0	1
ENSG00000235529	0	1
ENSG00000235565	0	1
ENSG00000235703	0	1
ENSG00000235770	0	1
ENSG00000235823	0	1
ENSG00000235888	0	1
ENSG00000235903	0	1
ENSG00000235908	0	1
ENSG00000235958	0	1
ENSG00000236017	0	1
ENSG00000236095	0	1
ENSG00000236137	0	1
ENSG00000236200	0	1
ENSG00000236204	0	1
ENSG00000236255	0	1
ENSG00000236269	0	1
ENSG00000236299	0	1
ENSG00000236364	0	1
ENSG00000236404	0	1
ENSG00000236438	0	1
ENSG00000236498	0	1
ENSG00000236499	0	1
ENSG00000236501	0	1
ENSG00000236618	0	1
ENSG00000236714	0	1
ENSG00000236751	0	1
ENSG00000236869	0	1
ENSG00000236901	0	1
ENSG00000236924	0	1
ENSG00000236953	0	1
ENSG00000237015	0	1
ENSG00000237074	0	1
ENSG00000237301	0	1
ENSG00000237371	0	1
ENSG00000237424	0	1
ENSG00000237491	0	1
ENSG00000237505	0	1
ENSG00000237517	0	1
ENSG00000237686	0	1
ENSG00000237773	0	1
ENSG00000237781	0	1
ENSG00000237813	0	1
ENSG00000237914	0	1
ENSG00000237938	0	1
ENSG00000237940	0	1
ENSG00000237950	0	1
ENSG00000238039	0	1
ENSG00000238123	0	1
ENSG00000238197	0	1
ENSG00000238198	0	1
ENSG00000238260	0	1
ENSG00000238287	0	1
ENSG00000238290	0	1
ENSG00000239300	0	1
ENSG00000239480	0	1
ENSG00000239653	0	1
ENSG00000239911	0	1
ENSG00000240005	0	1
ENSG00000240288	0	1
ENSG00000240497	0	1
ENSG00000240498	0	1
ENSG00000240618	0	1
ENSG00000240710	0	1
ENSG00000241014	0	1
ENSG00000241168	0	1
ENSG00000241288	0	1
ENSG00000241313	0	1
ENSG00000241316	0	1
ENSG00000241570	0	1
ENSG00000241732	0	1
ENSG00000241764	0	1
ENSG00000241770	0	1
ENSG00000242125	0	1
ENSG00000242282	0	1
ENSG00000242396	0	1
ENSG00000242795	0	1
ENSG00000242861	0	1
ENSG00000243107	0	1
ENSG00000243230	0	1
ENSG00000243433	0	1
ENSG00000243491	0	1
ENSG00000243818	0	1
ENSG00000243836	0	1
ENSG00000244161	0	1
ENSG00000244184	0	1
ENSG00000244198	0	1
ENSG00000244300	0	1
ENSG00000244306	0	1
ENSG00000244468	0	1
ENSG00000244541	0	1
ENSG00000244586	0	1
ENSG00000244945	0	1
ENSG00000245059	0	1
ENSG00000245060	0	1
ENSG00000245105	0	1
ENSG00000245248	0	1
ENSG00000245468	0	1
ENSG00000245532	0	1
ENSG00000245573	0	1
ENSG00000245832	0	1
ENSG00000245849	0	1
ENSG00000245864	0	1
ENSG00000245904	0	1
ENSG00000246174	0	1
ENSG00000246263	0	1
ENSG00000246334	0	1
ENSG00000246640	0	1
ENSG00000246731	0	1
ENSG00000247151	0	1
ENSG00000247193	0	1
ENSG00000247228	0	1
ENSG00000247271	0	1
ENSG00000247595	0	1
ENSG00000247735	0	1
ENSG00000247796	0	1
ENSG00000247828	0	1
ENSG00000248243	0	1
ENSG00000248256	0	1
ENSG00000248663	0	1
ENSG00000248671	0	1
ENSG00000248774	0	1
ENSG00000248866	0	1
ENSG00000248896	0	1
ENSG00000248927	0	1
ENSG00000248936	0	1
ENSG00000248991	0	1
ENSG00000249267	0	1
ENSG00000249494	0	1
ENSG00000249592	0	1
ENSG00000249628	0	1
ENSG00000249684	0	1
ENSG00000249776	0	1
ENSG00000249825	0	1
ENSG00000249859	0	1
ENSG00000250012	0	1
ENSG00000250116	0	1
ENSG00000250132	0	1
ENSG00000250167	0	1
ENSG00000250237	0	1
ENSG00000250303	0	1
ENSG00000250326	0	1
ENSG00000250328	0	1
ENSG00000250334	0	1
ENSG00000250365	0	1
ENSG00000250508	0	1
ENSG00000250893	0	1
ENSG00000250917	0	1
ENSG00000251023	0	1
ENSG00000251364	0	1
ENSG00000251414	0	1
ENSG00000251603	0	1
ENSG00000253161	0	1
ENSG00000253214	0	1
ENSG00000253284	0	1
ENSG00000253347	0	1
ENSG00000253559	0	1
ENSG00000253704	0	1
ENSG00000253716	0	1
ENSG00000253837	0	1
ENSG00000253986	0	1
ENSG00000254003	0	1
ENSG00000254165	0	1
ENSG00000254363	0	1
ENSG00000254461	0	1
ENSG00000254473	0	1
ENSG00000254604	0	1
ENSG00000254615	0	1
ENSG00000254676	0	1
ENSG00000255090	0	1
ENSG00000255142	0	1
ENSG00000255158	0	1
ENSG00000255191	0	1
ENSG00000255229	0	1
ENSG00000255306	0	1
ENSG00000255367	0	1
ENSG00000255421	0	1
ENSG00000255435	0	1
ENSG00000255443	0	1
ENSG00000255495	0	1
ENSG00000255503	0	1
ENSG00000255557	0	1
ENSG00000255559	0	1
ENSG00000255568	0	1
ENSG00000255571	0	1
ENSG00000255621	0	1
ENSG00000255670	0	1
ENSG00000255723	0	1
ENSG00000255867	0	1
ENSG00000255933	0	1
ENSG00000255966	0	1
ENSG00000256001	0	1
ENSG00000256092	0	1
ENSG00000256116	0	1
ENSG00000256139	0	1
ENSG00000256234	0	1
ENSG00000256433	0	1
ENSG00000256714	0	1
ENSG00000256940	0	1
ENSG00000256967	0	1
ENSG00000257135	0	1
ENSG00000257151	0	1
ENSG00000257176	0	1
ENSG00000257261	0	1
ENSG00000257298	0	1
ENSG00000257433	0	1
ENSG00000257475	0	1
ENSG00000257509	0	1
ENSG00000257613	0	1
ENSG00000257647	0	1
ENSG00000257660	0	1
ENSG00000257817	0	1
ENSG00000257913	0	1
ENSG00000257924	0	1
ENSG00000257964	0	1
ENSG00000258302	0	1
ENSG00000258317	0	1
ENSG00000258498	0	1
ENSG00000258561	0	1
ENSG00000258593	0	1
ENSG00000258603	0	1
ENSG00000258725	0	1
ENSG00000258811	0	1
ENSG00000258884	0	1
ENSG00000258904	0	1
ENSG00000258955	0	1
ENSG00000259005	0	1
ENSG00000259065	0	1
ENSG00000259069	0	1
ENSG00000259081	0	1
ENSG00000259230	0	1
ENSG00000259250	0	1
ENSG00000259287	0	1
ENSG00000259327	0	1
ENSG00000259456	0	1
ENSG00000259659	0	1
ENSG00000259668	0	1
ENSG00000259715	0	1
ENSG00000259867	0	1
ENSG00000259886	0	1
ENSG00000259894	0	1
ENSG00000259994	0	1
ENSG00000260095	0	1
ENSG00000260118	0	1
ENSG00000260162	0	1
ENSG00000260176	0	1
ENSG00000260179	0	1
ENSG00000260317	0	1
ENSG00000260367	0	1
ENSG00000260398	0	1
ENSG00000260400	0	1
ENSG00000260423	0	1
ENSG00000260495	0	1
ENSG00000260496	0	1
ENSG00000260523	0	1
ENSG00000260526	0	1
ENSG00000260534	0	1
ENSG00000260552	0	1
ENSG00000260563	0	1
ENSG00000260579	0	1
ENSG00000260597	0	1
ENSG00000260625	0	1
ENSG00000260633	0	1
ENSG00000260646	0	1
ENSG00000260647	0	1
ENSG00000260658	0	1
ENSG00000260664	0	1
ENSG00000260698	0	1
ENSG00000260742	0	1
ENSG00000260743	0	1
ENSG00000260750	0	1
ENSG00000260793	0	1
ENSG00000260796	0	1
ENSG00000260804	0	1
ENSG00000260807	0	1
ENSG00000260816	0	1
ENSG00000260837	0	1
ENSG00000260874	0	1
ENSG00000260884	0	1
ENSG00000260936	0	1
ENSG00000260942	0	1
ENSG00000260948	0	1
ENSG00000260971	0	1
ENSG00000260996	0	1
ENSG00000261012	0	1
ENSG00000261051	0	1
ENSG00000261126	0	1
ENSG00000261140	0	1
ENSG00000261172	0	1
ENSG00000261188	0	1
ENSG00000261189	0	1
ENSG00000261207	0	1
ENSG00000261211	0	1
ENSG00000261252	0	1
ENSG00000261280	0	1
ENSG00000261373	0	1
ENSG00000261386	0	1
ENSG00000261423	0	1
ENSG00000261425	0	1
ENSG00000261431	0	1
ENSG00000261455	0	1
ENSG00000261474	0	1
ENSG00000261521	0	1
ENSG00000261560	0	1
ENSG00000261568	0	1
ENSG00000261669	0	1
ENSG00000261670	0	1
ENSG00000261707	0	1
ENSG00000261757	0	1
ENSG00000261760	0	1
ENSG00000261766	0	1
ENSG00000261840	0	1
ENSG00000261888	0	1
ENSG00000262097	0	1
ENSG00000262165	0	1
ENSG00000262294	0	1
ENSG00000262410	0	1
ENSG00000262468	0	1
ENSG00000262514	0	1
ENSG00000262580	0	1
ENSG00000262686	0	1
ENSG00000262772	0	1
ENSG00000262888	0	1
ENSG00000262903	0	1
ENSG00000262979	0	1
ENSG00000263004	0	1
ENSG00000263072	0	1
ENSG00000263080	0	1
ENSG00000263182	0	1
ENSG00000263345	0	1
ENSG00000263603	0	1
ENSG00000263627	0	1
ENSG00000263655	0	1
ENSG00000263859	0	1
ENSG00000263916	0	1
ENSG00000263934	0	1
ENSG00000264043	0	1
ENSG00000264290	0	1
ENSG00000264304	0	1
ENSG00000264443	0	1
ENSG00000264469	0	1
ENSG00000264608	0	1
ENSG00000264895	0	1
ENSG00000264937	0	1
ENSG00000264968	0	1
ENSG00000265205	0	1
ENSG00000265218	0	1
ENSG00000265246	0	1
ENSG00000265474	0	1
ENSG00000265688	0	1
ENSG00000265749	0	1
ENSG00000265778	0	1
ENSG00000265791	0	1
ENSG00000265943	0	1
ENSG00000266236	0	1
ENSG00000266402	0	1
ENSG00000266473	0	1
ENSG00000266578	0	1
ENSG00000266601	0	1
ENSG00000266644	0	1
ENSG00000266717	0	1
ENSG00000266903	0	1
ENSG00000266923	0	1
ENSG00000266924	0	1
ENSG00000266926	0	1
ENSG00000266935	0	1
ENSG00000266969	0	1
ENSG00000267013	0	1
ENSG00000267018	0	1
ENSG00000267082	0	1
ENSG00000267152	0	1
ENSG00000267174	0	1
ENSG00000267213	0	1
ENSG00000267232	0	1
ENSG00000267249	0	1
ENSG00000267259	0	1
ENSG00000267272	0	1
ENSG00000267278	0	1
ENSG00000267296	0	1
ENSG00000267348	0	1
ENSG00000267383	0	1
ENSG00000267395	0	1
ENSG00000267414	0	1
ENSG00000267449	0	1
ENSG00000267452	0	1
ENSG00000267454	0	1
ENSG00000267461	0	1
ENSG00000267474	0	1
ENSG00000267481	0	1
ENSG00000267510	0	1
ENSG00000267546	0	1
ENSG00000267560	0	1
ENSG00000267582	0	1
ENSG00000267583	0	1
ENSG00000267593	0	1
ENSG00000267605	0	1
ENSG00000267649	0	1
ENSG00000267711	0	1
ENSG00000267765	0	1
ENSG00000267767	0	1
ENSG00000267834	0	1
ENSG00000267838	0	1
ENSG00000268047	0	1
ENSG00000268049	0	1
ENSG00000268093	0	1
ENSG00000268189	0	1
ENSG00000268201	0	1
ENSG00000268204	0	1
ENSG00000268289	0	1
ENSG00000268471	0	1
ENSG00000268543	0	1
ENSG00000268555	0	1
ENSG00000268573	0	1
[truncated: 146 more rows]

## Sheet: Fig. 2a
lnc1	lnc2	Immune type		lncRNA	degree	symbol	symbol2	BLCA	BRCA	CESC	COAD	GBM	HNSC	KICH	KIRC	LGG	LIHC	LUAD	LUSC	PRAD	SKCM	STAD	THCA	UCEC
ENSG00000178977	ENSG00000250714	b_cell_activation		ENSG00000132832	363	RP11-445H22	RP11-445H22	0	1	1	0	0	0	0	1	0	0	1	0	0	0	1	1	0
ENSG00000178977	ENSG00000261971	b_cell_activation		ENSG00000167912	220	RP11-25K19	RP11-25K19	1	0	1	0	0	0	0	1	0	0	0	0	0	1	0	1	0
ENSG00000251442	ENSG00000264707	b_cell_activation		ENSG00000224429	79	LINC00539	LINC00539	0	0	1	0	0	0	0	1	0	1	0	1	0	1	1	1	0
ENSG00000206337	ENSG00000247774	b_cell_activation,differentiation		ENSG00000226751	79	AF127936	AF127936	0	0	0	0	1	0	0	1	0	0	1	1	0	0	0	0	0
ENSG00000233038	ENSG00000264707	b_cell_activation,differentiation		ENSG00000225331	72	AP001055	AP001055	1	0	1	0	1	0	1	1	0	0	1	1	0	0	1	1	0
ENSG00000247774	ENSG00000264707	b_cell_activation,differentiation		ENSG00000229056	72	AC020571	AC020571	0	0	0	0	0	0	0	0	0	0	0	1	0	0	0	0	0
ENSG00000264707	ENSG00000268802	b_cell_activation,differentiation		ENSG00000224298	68	AC069363	AC069363	0	0	1	0	0	0	0	1	0	0	0	1	0	0	0	0	0
ENSG00000132832	ENSG00000262222	b_cell_activation,differentiation,lymphocyte_activation,t_cell_activation		ENSG00000226791	67	AC109826	AC109826	1	0	1	0	1	0	0	0	0	0	1	1	0	0	1	1	0
ENSG00000223552	ENSG00000257221	b_cell_activation,differentiation,lymphocyte_activation,t_cell_activation		ENSG00000228427	60	RP5-1091N2	RP5-1091N2	1	0	1	0	1	0	0	1	0	0	1	1	0	0	1	1	0
ENSG00000224137	ENSG00000265148	b_cell_activation,differentiation,lymphocyte_activation,t_cell_activation		ENSG00000228037	58	RP3-395M20	RP3-395M20	0	0	0	0	0	0	0	0	0	0	1	1	0	1	0	1	0
ENSG00000224429	ENSG00000237604	b_cell_activation,differentiation,lymphocyte_activation,t_cell_activation		ENSG00000223552	57	RP11-24F11	RP11-24F11	0	0	1	0	0	0	0	1	0	0	1	1	0	0	0	1	0
ENSG00000224429	ENSG00000257221	b_cell_activation,differentiation,lymphocyte_activation,t_cell_activation		ENSG00000224137	56	AC079767	AC079767	0	0	0	0	0	0	0	0	0	0	0	1	0	0	1	1	0
ENSG00000226791	ENSG00000257221	b_cell_activation,differentiation,lymphocyte_activation,t_cell_activation		ENSG00000203446	55	AC004988	AC004988	0	0	0	0	0	0	0	0	0	0	1	1	0	0	0	0	0
ENSG00000226791	ENSG00000265148	b_cell_activation,differentiation,lymphocyte_activation,t_cell_activation		ENSG00000224875	53	AC083949	AC083949	0	1	0	0	0	0	0	0	0	0	1	1	0	0	0	0	0
ENSG00000228427	ENSG00000265148	b_cell_activation,differentiation,lymphocyte_activation,t_cell_activation		ENSG00000170846	52	AC093323	AC093323	0	0	0	0	0	0	0	0	0	0	1	0	0	0	0	0	0
ENSG00000231486	ENSG00000242258	b_cell_activation,immune_response,immune_system_process,leukocyte_activation,lymphocyte_activation		ENSG00000178977	50	LINC00324	LINC00324	0	0	0	0	0	0	0	0	0	0	0	0	0	1	0	1	0
ENSG00000242258	ENSG00000247774	b_cell_activation,immune_response,immune_system_process,leukocyte_activation,lymphocyte_activation		ENSG00000215246	45	RP11-43F13	RP11-43F13	0	0	0	0	0	0	0	0	0	0	1	1	0	0	0	0	0
ENSG00000231486	ENSG00000247774	b_cell_activation,immune_system_development and hemopoiesis,differentiation		ENSG00000100181	33	TPTEP1	TPTEP1	0	0	0	0	0	0	0	0	1	0	0	0	0	0	0	0	0
ENSG00000132832	ENSG00000258919	b_cell_activation,immune_system_development and hemopoiesis,differentiation,immune_system_process,lymphocyte_activation,t_cell_activation		ENSG00000264707	31	RP11-760N9	RP11-760N9	0	0	0	0	1	0	1	1	0	0	1	1	0	0	0	1	0
ENSG00000224429	ENSG00000265148	b_cell_activation,immune_system_development and hemopoiesis,differentiation,lymphocyte_activation,t_cell_activation		ENSG00000233038	28	AC011899	AC011899	1	0	1	1	1	0	1	1	0	0	1	1	0	0	1	1	1
ENSG00000167912	ENSG00000237807	b_cell_activation,immune_system_process		ENSG00000247774	28	PCED1B-AS1	PCED1B-AS1	1	0	1	1	1	0	1	1	0	0	1	1	0	0	1	1	1
ENSG00000226751	ENSG00000272908	b_cell_activation,interferon_gamma biosynthetic,cytokine_biosynthetic and secretion,t_cell_activation		ENSG00000260997	26	RP4-647J21	RP4-647J21	1	0	1	0	0	0	1	1	0	0	1	1	0	0	1	1	0
ENSG00000226751	ENSG00000237604	b_cell_activation,interferon_gamma biosynthetic,leukocyte_activation,lymphocyte_activation,cytokine_biosynthetic and secretion		ENSG00000268802	25	CTD-2587H19	CTD-2587H19	1	0	1	0	1	0	1	0	0	0	1	1	0	0	1	0	0
ENSG00000226751	ENSG00000255197	b_cell_activation,interleukin_biosynthetic,t_cell_activation		ENSG00000272908	25	RP11-121A8	RP11-121A8	1	0	1	0	1	0	0	0	0	0	1	1	0	0	1	0	0
ENSG00000226751	ENSG00000264707	b_cell_activation,interleukin_biosynthetic,t_cell_activation		ENSG00000172965	23	MIR4435-1HG	MIR4435-1HG	1	0	0	0	0	0	0	0	0	0	1	0	0	0	0	0	0
ENSG00000226751	ENSG00000230155	b_cell_activation,leukocyte_activation,lymphocyte_activation		ENSG00000255197	23	RP11-750H9	RP11-750H9	1	0	1	0	1	0	0	1	0	0	1	1	0	0	1	1	0
ENSG00000226751	ENSG00000265148	b_cell_activation,leukocyte_activation,lymphocyte_activation		ENSG00000265743	23	RP11-848P1	RP11-848P1	1	0	1	0	1	0	0	1	0	0	1	1	0	0	1	1	0
ENSG00000223552	ENSG00000265148	b_cell_activation,leukocyte_activation,lymphocyte_activation,t_cell_activation		ENSG00000231486	22	AC096579	AC096579	1	0	1	1	0	0	0	1	1	0	0	1	0	0	1	1	0
ENSG00000132832	ENSG00000241912	b_cell_activation,lymphocyte_activation		ENSG00000245164	22	LINC00861	LINC00861	1	0	1	0	0	0	1	1	0	0	0	1	0	0	1	1	1
ENSG00000225331	ENSG00000257221	b_cell_activation,lymphocyte_activation,t_cell_activation		ENSG00000268027	20	AC006129	AC006129	1	0	1	0	0	0	1	1	0	0	1	1	0	0	1	0	0
ENSG00000225331	ENSG00000265148	b_cell_activation,lymphocyte_activation,t_cell_activation		ENSG00000227039	19	ITGB2-AS1	ITGB2-AS1	0	0	0	0	0	0	0	1	1	0	1	1	0	1	0	1	0
ENSG00000226751	ENSG00000257221	b_cell_activation,lymphocyte_activation,t_cell_activation		ENSG00000235831	19	BHLHE40-AS1	BHLHE40-AS1	1	1	0	1	0	0	0	1	0	0	0	1	0	0	0	0	0
ENSG00000226751	ENSG00000273112	b_cell_activation,lymphocyte_activation,t_cell_activation		ENSG00000268001	19	CTC-241F20	CTC-241F20	1	0	0	1	0	0	0	0	0	0	1	1	0	1	1	0	0
ENSG00000233038	ENSG00000260997	b_cell_activation,lymphocyte_activation,t_cell_activation		ENSG00000261827	18	RP11-340F14	RP11-340F14	1	0	1	0	0	0	1	0	0	0	1	1	0	0	1	1	0
ENSG00000247774	ENSG00000260997	b_cell_activation,lymphocyte_activation,t_cell_activation		ENSG00000273112	18	RP11-25K21	RP11-25K21	1	1	1	0	0	0	0	0	1	0	0	1	0	0	0	0	0
ENSG00000251442	ENSG00000260997	b_cell_activation,lymphocyte_activation,t_cell_activation		ENSG00000166770	17	ZNF667-AS1	ZNF667-AS1	0	0	0	0	0	1	0	0	0	0	0	0	0	0	0	0	0
ENSG00000260997	ENSG00000264707	b_cell_activation,lymphocyte_activation,t_cell_activation		ENSG00000234883	17	MIR155HG	MIR155HG	1	0	1	1	0	0	1	1	0	0	1	1	0	0	1	1	1
ENSG00000260997	ENSG00000268802	b_cell_activation,lymphocyte_activation,t_cell_activation		ENSG00000237604	17	AP001056	AP001056	0	0	0	0	1	0	0	1	0	0	0	1	0	0	0	1	0
ENSG00000224429	ENSG00000268164	b_cell_activation,lymphocyte_activation,t_cell_activation,t_cell_proliferation		ENSG00000251442	17	RP11-792D21	RP11-792D21	1	0	0	0	0	0	1	0	0	0	1	1	0	1	0	1	0
ENSG00000223552	ENSG00000226751	b_cell_activation,t_cell_activation		ENSG00000225177	16	RP11-390P2	RP11-390P2	0	0	0	0	0	0	0	0	0	0	0	1	0	0	0	0	0
ENSG00000224137	ENSG00000226751	b_cell_activation,t_cell_activation		ENSG00000230438	16	RP11-420G6	RP11-420G6	1	1	0	0	0	0	0	0	0	0	0	1	0	1	0	0	0
ENSG00000224429	ENSG00000226751	b_cell_activation,t_cell_activation		ENSG00000254703	16	FLI1-AS1	FLI1-AS1	1	0	0	0	0	0	0	0	0	0	1	1	0	0	1	1	0
ENSG00000225331	ENSG00000226751	b_cell_activation,t_cell_activation		ENSG00000256039	15	RP11-291B21	RP11-291B21	1	0	1	0	0	0	0	1	0	0	0	1	0	0	1	1	0
ENSG00000226751	ENSG00000226791	b_cell_activation,t_cell_activation		ENSG00000261438	15	RP11-399O19	RP11-399O19	1	0	0	0	0	0	0	0	0	0	1	1	0	0	0	1	0
ENSG00000226751	ENSG00000228427	b_cell_activation,t_cell_activation		ENSG00000262370	15	RP11-473M20	RP11-473M20	1	0	1	0	0	0	0	0	0	0	1	1	0	0	0	1	0
ENSG00000226751	ENSG00000230812	b_cell_activation,t_cell_activation		ENSG00000265148	15	BZRAP1-AS1	BZRAP1-AS1	1	0	0	0	0	0	0	1	0	1	1	1	0	0	1	1	0
ENSG00000226751	ENSG00000231486	b_cell_activation,t_cell_activation		ENSG00000267121	15	CTD-2020K17	CTD-2020K17	1	0	1	0	0	0	1	1	0	0	0	1	0	0	1	0	0
ENSG00000226751	ENSG00000233038	b_cell_activation,t_cell_activation		ENSG00000235576	14	AC092580	AC092580	1	0	1	0	0	0	0	1	0	0	0	1	0	0	1	1	0
ENSG00000226751	ENSG00000233355	b_cell_activation,t_cell_activation		ENSG00000241657	14	TRBV11-2	TRBV11-2	0	0	1	0	0	0	0	1	1	0	1	1	0	0	1	1	0
ENSG00000226751	ENSG00000234883	b_cell_activation,t_cell_activation		ENSG00000267364	14	RP11-47L3	RP11-47L3	1	0	1	0	0	0	0	1	0	0	1	1	0	0	1	0	0
ENSG00000226751	ENSG00000235831	b_cell_activation,t_cell_activation		ENSG00000268164	14	CTD-2337J16	CTD-2337J16	1	0	0	0	0	0	0	0	0	0	0	1	0	0	0	0	0
ENSG00000226751	ENSG00000237181	b_cell_activation,t_cell_activation		ENSG00000206337	13	HCP5	HCP5	1	0	0	0	0	0	0	1	0	1	1	0	0	0	0	1	1
ENSG00000226751	ENSG00000238121	b_cell_activation,t_cell_activation		ENSG00000224307	13	RP11-344B5	RP11-344B5	1	0	0	0	1	0	0	0	0	0	0	0	0	1	0	0	0
ENSG00000226751	ENSG00000240350	b_cell_activation,t_cell_activation		ENSG00000230812	13	RP4-794H19	RP4-794H19	0	0	1	0	0	0	0	1	0	0	0	1	0	1	1	1	0
ENSG00000226751	ENSG00000241657	b_cell_activation,t_cell_activation		ENSG00000242258	13	LINC00996	LINC00996	1	0	1	1	0	0	0	1	0	0	1	1	0	0	1	1	0
ENSG00000226751	ENSG00000242258	b_cell_activation,t_cell_activation		ENSG00000272463	13	RP11-532F6	RP11-532F6	1	0	0	0	0	0	0	1	0	0	1	1	0	0	0	0	0
ENSG00000226751	ENSG00000245164	b_cell_activation,t_cell_activation		ENSG00000239636	12	RP4-728D4	RP4-728D4	1	0	1	0	0	0	0	1	0	0	1	1	0	0	0	1	0
ENSG00000226751	ENSG00000247774	b_cell_activation,t_cell_activation		ENSG00000253522	12	MIR146A	MIR146A	0	0	0	0	0	0	0	1	0	0	0	1	0	0	0	1	0
ENSG00000226751	ENSG00000249096	b_cell_activation,t_cell_activation		ENSG00000257221	12	RP11-689B22	RP11-689B22	0	0	0	0	0	0	0	0	0	0	1	1	0	0	0	0	0
ENSG00000226751	ENSG00000251301	b_cell_activation,t_cell_activation		ENSG00000266088	12	RP5-1028K7	RP5-1028K7	1	0	0	0	0	0	0	1	0	0	0	1	0	0	1	0	0
ENSG00000226751	ENSG00000257824	b_cell_activation,t_cell_activation		ENSG00000269481	12	CTD-2521M24	CTD-2521M24	0	0	0	0	0	0	0	1	0	0	1	1	0	1	0	0	0
ENSG00000226751	ENSG00000259834	b_cell_activation,t_cell_activation		ENSG00000270107	12	CTD-2306M10	CTD-2306M10	0	0	0	0	0	0	0	0	0	0	0	1	0	0	1	0	0
ENSG00000226751	ENSG00000260997	b_cell_activation,t_cell_activation		ENSG00000272053	12	RP11-367G6	RP11-367G6	0	0	0	0	0	0	0	1	0	0	0	1	0	1	1	0	0
ENSG00000226751	ENSG00000261269	b_cell_activation,t_cell_activation		ENSG00000228013	11	RP11-350G8	RP11-350G8	0	0	0	0	1	0	0	0	1	0	0	0	0	0	0	0	0
ENSG00000226751	ENSG00000261827	b_cell_activation,t_cell_activation		ENSG00000234456	11	MAGI2-AS3	MAGI2-AS3	1	0	1	1	0	0	0	0	0	0	0	1	0	0	0	0	0
ENSG00000226751	ENSG00000262370	b_cell_activation,t_cell_activation		ENSG00000255248	11	RP11-166D19	RP11-166D19	1	1	0	0	0	0	0	0	0	0	0	1	0	0	0	0	0
ENSG00000226751	ENSG00000266088	b_cell_activation,t_cell_activation		ENSG00000257824	11	RP11-1049A21	RP11-1049A21	0	0	0	0	0	0	0	1	0	0	1	1	0	0	1	1	0
ENSG00000226751	ENSG00000267074	b_cell_activation,t_cell_activation		ENSG00000261270	11	RP11-325K4	RP11-325K4	0	0	0	0	0	0	0	0	0	0	1	1	0	1	0	0	0
ENSG00000226751	ENSG00000268001	b_cell_activation,t_cell_activation		ENSG00000267074	11	RP11-1094M14	RP11-1094M14	0	0	0	0	0	0	0	1	0	0	0	1	0	0	1	0	0
ENSG00000226751	ENSG00000268027	b_cell_activation,t_cell_activation		ENSG00000269220	11	LINC00528	LINC00528	1	0	1	0	0	0	1	1	0	0	0	1	0	0	1	0	0
ENSG00000226751	ENSG00000268164	b_cell_activation,t_cell_activation		ENSG00000269640	11	CTD-2521M24	CTD-2521M24	0	0	0	0	0	0	0	0	0	0	0	1	0	1	0	0	0
ENSG00000226751	ENSG00000268802	b_cell_activation,t_cell_activation		ENSG00000206028	10	CTA-373H7	CTA-373H7	1	0	1	0	0	0	0	1	0	0	0	0	0	0	1	1	1
ENSG00000226751	ENSG00000269220	b_cell_activation,t_cell_activation		ENSG00000232613	10	AC007386	AC007386	0	0	0	0	0	0	0	0	0	0	1	1	0	0	0	0	0
ENSG00000226751	ENSG00000270164	b_cell_activation,t_cell_activation		ENSG00000237499	10	RP11-356I2	RP11-356I2	1	0	0	0	0	0	0	1	0	0	1	1	0	0	1	1	0
ENSG00000226751	ENSG00000271856	b_cell_activation,t_cell_activation		ENSG00000246526	10	RP11-539L10	RP11-539L10	0	0	1	0	0	0	0	1	0	0	0	1	0	0	0	1	0
ENSG00000226751	ENSG00000273445	b_cell_activation,t_cell_activation		ENSG00000253701	10	AL928768	AL928768	1	0	0	1	0	0	0	0	0	0	0	1	0	1	0	1	1
ENSG00000132832	ENSG00000247134	cytokine_and_chemokine_mediated_signaling_pathway		ENSG00000254343	10	RP11-760H22	RP11-760H22	0	0	0	0	0	0	0	0	0	0	0	1	0	0	0	0	0
ENSG00000132832	ENSG00000256128	cytokine_and_chemokine_mediated_signaling_pathway		ENSG00000259834	10	RP11-284N8	RP11-284N8	1	0	1	0	0	0	0	1	0	0	0	1	0	0	1	1	0
ENSG00000172965	ENSG00000226738	cytokine_and_chemokine_mediated_signaling_pathway		ENSG00000261269	10	RP11-389C8	RP11-389C8	1	0	1	0	0	0	0	0	0	0	0	1	0	0	0	0	0
ENSG00000172965	ENSG00000230438	cytokine_and_chemokine_mediated_signaling_pathway		ENSG00000270164	10	AC006129	AC006129	1	0	1	0	0	0	0	1	0	0	0	1	0	0	1	0	0
ENSG00000172965	ENSG00000231486	cytokine_and_chemokine_mediated_signaling_pathway		ENSG00000230630	9	DNM3OS	DNM3OS	1	0	0	0	0	0	0	0	0	0	0	1	0	0	0	0	0
ENSG00000172965	ENSG00000231721	cytokine_and_chemokine_mediated_signaling_pathway		ENSG00000237181	9	AC147651	AC147651	1	0	1	0	0	0	0	0	0	0	1	1	0	0	1	1	0
ENSG00000172965	ENSG00000234956	cytokine_and_chemokine_mediated_signaling_pathway		ENSG00000238121	9	LINC00426	LINC00426	1	0	1	0	0	0	0	1	0	0	1	1	0	0	1	1	0
ENSG00000172965	ENSG00000237513	cytokine_and_chemokine_mediated_signaling_pathway		ENSG00000240350	9	AC017002	AC017002	1	0	1	0	0	0	0	0	0	1	1	1	0	0	1	1	0
ENSG00000172965	ENSG00000249096	cytokine_and_chemokine_mediated_signaling_pathway		ENSG00000246430	9	LINC00968	LINC00968	0	1	0	0	0	0	0	0	0	0	0	1	0	0	0	0	0
ENSG00000172965	ENSG00000249685	cytokine_and_chemokine_mediated_signaling_pathway		ENSG00000251301	9	RP11-81H14	RP11-81H14	1	0	1	0	0	0	0	1	0	0	0	1	0	0	0	1	0
ENSG00000172965	ENSG00000251301	cytokine_and_chemokine_mediated_signaling_pathway		ENSG00000254777	9	AC022182	AC022182	0	1	0	0	0	0	0	0	0	0	0	1	0	0	0	0	0
ENSG00000172965	ENSG00000256039	cytokine_and_chemokine_mediated_signaling_pathway		ENSG00000271856	9	RP11-861A13	RP11-861A13	1	0	0	0	0	0	0	1	0	0	0	1	0	1	1	0	0
ENSG00000172965	ENSG00000261644	cytokine_and_chemokine_mediated_signaling_pathway		ENSG00000272761	9	RP11-572C15	RP11-572C15	1	0	0	0	0	0	0	0	0	0	1	1	0	0	0	0	0
ENSG00000172965	ENSG00000263013	cytokine_and_chemokine_mediated_signaling_pathway		ENSG00000273445	9	RP11-1399P15	RP11-1399P15	1	0	1	0	0	0	0	1	0	0	0	1	0	0	1	0	0
ENSG00000172965	ENSG00000265148	cytokine_and_chemokine_mediated_signaling_pathway		ENSG00000233355	8	CHRM3-AS2	CHRM3-AS2	0	0	1	0	0	1	0	0	0	0	0	1	0	0	0	1	0
ENSG00000172965	ENSG00000269815	cytokine_and_chemokine_mediated_signaling_pathway		ENSG00000261218	8	RP11-960L18	RP11-960L18	0	1	0	0	0	0	0	0	0	0	0	1	0	1	0	0	0
ENSG00000172965	ENSG00000271722	cytokine_and_chemokine_mediated_signaling_pathway		ENSG00000267532	8	MIR497HG	MIR497HG	0	0	0	0	0	0	0	0	0	0	0	1	0	0	0	0	0
ENSG00000172965	ENSG00000272282	cytokine_and_chemokine_mediated_signaling_pathway		ENSG00000272282	8	RP11-222K16	RP11-222K16	1	0	1	0	0	0	0	1	0	0	1	1	0	1	0	0	0
ENSG00000172965	ENSG00000272908	cytokine_and_chemokine_mediated_signaling_pathway		ENSG00000174171	7	RP11-23P13	RP11-23P13	0	0	0	0	0	0	0	0	0	0	1	0	0	0	0	0	0
ENSG00000172965	ENSG00000273112	cytokine_and_chemokine_mediated_signaling_pathway		ENSG00000237372	7	RP11-316P17	RP11-316P17	0	0	0	0	0	0	0	0	0	0	0	1	0	0	0	0	0
ENSG00000172965	ENSG00000273445	cytokine_and_chemokine_mediated_signaling_pathway		ENSG00000249096	7	RP11-290F5	RP11-290F5	1	0	1	0	0	0	0	1	0	0	0	1	0	0	0	1	0
ENSG00000132832	ENSG00000225528	cytokine_and_chemokine_mediated_signaling_pathway,immune_system_development and hemopoiesis,differentiation,lymphocyte_activation,t_cell_activation		ENSG00000255399	7	TBX5-AS1	TBX5-AS1	0	1	0	0	0	0	0	0	0	0	0	1	0	0	0	0	0
ENSG00000132832	ENSG00000267040	cytokine_and_chemokine_mediated_signaling_pathway,immune_system_development and hemopoiesis,lymphocyte_activation		ENSG00000270170	7	NCBP2-AS2	NCBP2-AS2	0	0	0	0	0	0	0	0	0	0	0	1	0	0	0	0	0
ENSG00000132832	ENSG00000272666	cytokine_and_chemokine_mediated_signaling_pathway,leukocyte_activation,lymphocyte_activation,t_cell_activation		ENSG00000230838	6	AC093850	AC093850	0	0	0	0	0	0	0	0	0	0	0	1	0	0	0	0	0
ENSG00000132832	ENSG00000273272	cytokine_and_chemokine_mediated_signaling_pathway,leukocyte_activation,lymphocyte_activation,t_cell_activation		ENSG00000247982	6	LINC00926	LINC00926	0	0	0	0	0	0	0	0	0	0	0	1	0	0	0	1	0
ENSG00000132832	ENSG00000226738	cytokine_and_chemokine_mediated_signaling_pathway,lymphocyte_activation,t_cell_activation		ENSG00000258810	6	RP11-219E7	RP11-219E7	0	0	0	0	1	0	0	1	0	0	0	0	0	0	0	1	0
ENSG00000132832	ENSG00000254204	cytokine_and_chemokine_mediated_signaling_pathway,lymphocyte_activation,t_cell_activation		ENSG00000170919	5	TPT1-AS1		0	0	0	0	0	0	0	0	0	1	0	0	0	0	0	0	0
ENSG00000132832	ENSG00000232973	cytokine_and_chemokine_mediated_signaling_pathway,lymphocyte_activation,t_cell_activation,t_cell_proliferation		ENSG00000236120	5	RP11-733O18		0	0	0	0	1	0	0	0	0	0	0	0	0	1	0	0	0
ENSG00000100181	ENSG00000224174	cytokine_biosynthetic and secretion,interleukin_biosynthetic		ENSG00000237248	5	LINC00987		0	1	0	1	0	0	0	0	0	0	0	0	0	0	0	1	0
ENSG00000100181	ENSG00000225541	cytokine_biosynthetic and secretion,interleukin_biosynthetic		ENSG00000261644	5	RP11-327F22		1	0	1	0	0	0	0	1	0	0	1	0	0	0	1	1	0
ENSG00000100181	ENSG00000227039	cytokine_biosynthetic and secretion,interleukin_biosynthetic		ENSG00000225783	4	MIAT		1	0	1	0	0	0	0	1	0	0	0	0	0	0	1	1	1
ENSG00000100181	ENSG00000228013	cytokine_biosynthetic and secretion,interleukin_biosynthetic		ENSG00000230155	4	RP3-477O4		0	0	1	0	0	0	0	1	0	0	0	1	0	1	0	1	0
ENSG00000100181	ENSG00000230113	cytokine_biosynthetic and secretion,interleukin_biosynthetic		ENSG00000236481	4	AC002331		1	0	1	0	0	0	0	0	0	0	1	1	0	0	0	0	0
ENSG00000100181	ENSG00000231346	cytokine_biosynthetic and secretion,interleukin_biosynthetic		ENSG00000236935	4	AP003774		1	0	0	0	0	0	0	1	0	0	0	1	0	0	0	0	0
ENSG00000100181	ENSG00000231486	cytokine_biosynthetic and secretion,interleukin_biosynthetic		ENSG00000237513	4	RP11-325F22		1	0	0	0	0	0	0	1	0	0	0	1	0	0	1	1	0
ENSG00000100181	ENSG00000232884	cytokine_biosynthetic and secretion,interleukin_biosynthetic		ENSG00000258181	4	RP11-493L12		0	0	0	0	0	0	0	1	1	0	0	0	0	1	1	1	0
ENSG00000100181	ENSG00000233030	cytokine_biosynthetic and secretion,interleukin_biosynthetic		ENSG00000263013	4	RP11-876N24		1	0	0	0	0	0	0	0	0	0	0	0	0	1	0	1	0
ENSG00000100181	ENSG00000236943	cytokine_biosynthetic and secretion,interleukin_biosynthetic		ENSG00000267344	4	CTB-39G8		0	1	0	0	0	0	0	0	1	0	0	0	0	1	0	0	0
ENSG00000100181	ENSG00000237945	cytokine_biosynthetic and secretion,interleukin_biosynthetic		ENSG00000186594	3	MIR22HG		0	0	0	1	0	0	0	0	0	0	0	0	0	1	0	0	0
ENSG00000100181	ENSG00000238142	cytokine_biosynthetic and secretion,interleukin_biosynthetic		ENSG00000198106	3	SNX29P2		1	0	0	0	0	0	0	0	0	0	0	0	0	1	0	1	0
ENSG00000100181	ENSG00000250125	cytokine_biosynthetic and secretion,interleukin_biosynthetic		ENSG00000214922	3	HLA-F-AS1		0	1	0	0	0	0	0	0	1	0	1	0	0	0	0	0	0
ENSG00000100181	ENSG00000254887	cytokine_biosynthetic and secretion,interleukin_biosynthetic		ENSG00000225948	3	RP11-554I8		0	1	0	0	0	0	0	0	0	0	1	0	0	1	0	0	0
ENSG00000100181	ENSG00000257258	cytokine_biosynthetic and secretion,interleukin_biosynthetic		ENSG00000226091	3	LINC00937		0	1	0	0	0	0	0	1	0	0	0	0	0	1	0	0	0
ENSG00000100181	ENSG00000258181	cytokine_biosynthetic and secretion,interleukin_biosynthetic		ENSG00000226738	3	CTA-384D8		1	1	0	0	0	0	0	0	0	0	0	0	0	0	0	0	0
ENSG00000100181	ENSG00000260430	cytokine_biosynthetic and secretion,interleukin_biosynthetic		ENSG00000227217	3	RP11-367J7		0	0	0	0	0	0	0	0	0	0	1	0	0	1	0	0	0
ENSG00000100181	ENSG00000265458	cytokine_biosynthetic and secretion,interleukin_biosynthetic		ENSG00000229645	3	LINC00341		1	0	0	0	0	0	0	0	0	0	0	0	0	0	0	0	1
ENSG00000100181	ENSG00000267344	cytokine_biosynthetic and secretion,interleukin_biosynthetic		ENSG00000229961	3	RP11-71G12		0	1	0	0	0	0	0	0	0	0	0	0	0	1	0	0	0
ENSG00000100181	ENSG00000268845	cytokine_biosynthetic and secretion,interleukin_biosynthetic		ENSG00000231721	3	MKLN1-AS1		1	0	1	0	0	0	0	0	0	0	0	0	0	1	0	0	0
ENSG00000100181	ENSG00000269899	cytokine_biosynthetic and secretion,interleukin_biosynthetic		ENSG00000234290	3	AC116366		0	0	0	0	0	1	0	1	0	0	0	0	0	0	0	0	0
ENSG00000100181	ENSG00000272482	cytokine_biosynthetic and secretion,interleukin_biosynthetic		ENSG00000237422	3	RP11-305L7		0	0	0	0	0	0	0	1	0	0	0	0	0	0	0	0	0
ENSG00000100181	ENSG00000272746	cytokine_biosynthetic and secretion,interleukin_biosynthetic		ENSG00000237807	3	RP11-400K9		0	1	0	0	0	0	0	0	0	0	0	0	0	1	0	0	0
ENSG00000170846	ENSG00000174171	cytokine_biosynthetic and secretion,interleukin_biosynthetic		ENSG00000237945	3	LINC00649		0	0	0	0	0	0	0	1	1	0	0	0	0	0	0	1	0
ENSG00000170846	ENSG00000206337	cytokine_biosynthetic and secretion,interleukin_biosynthetic		ENSG00000238164	3	RP3-395M20		0	0	1	0	0	0	0	0	0	0	1	0	0	0	0	0	1
ENSG00000170846	ENSG00000214922	cytokine_biosynthetic and secretion,interleukin_biosynthetic		ENSG00000241490	3	RP11-553L6		0	0	0	0	0	0	0	0	0	0	1	0	0	1	0	0	0
ENSG00000170846	ENSG00000223552	cytokine_biosynthetic and secretion,interleukin_biosynthetic		ENSG00000246582	3	RP11-1149O23		0	0	0	0	0	0	0	0	0	0	0	0	0	1	0	1	0
ENSG00000170846	ENSG00000224875	cytokine_biosynthetic and secretion,interleukin_biosynthetic		ENSG00000248441	3	CTD-2536I1		0	1	0	0	0	0	0	0	0	0	0	0	0	1	0	0	0
ENSG00000170846	ENSG00000225331	cytokine_biosynthetic and secretion,interleukin_biosynthetic		ENSG00000249685	3	RP11-360F5		1	0	0	0	0	0	0	0	0	0	0	0	0	1	0	0	0
ENSG00000170846	ENSG00000226791	cytokine_biosynthetic and secretion,interleukin_biosynthetic		ENSG00000250714	3	RP11-1149O23		0	0	0	0	0	0	0	0	0	0	0	0	0	1	0	1	0
ENSG00000170846	ENSG00000227039	cytokine_biosynthetic and secretion,interleukin_biosynthetic		ENSG00000256128	3	LINC00944		0	1	0	0	0	0	0	1	0	0	1	0	0	0	0	0	0
ENSG00000170846	ENSG00000228427	cytokine_biosynthetic and secretion,interleukin_biosynthetic		ENSG00000256576	3	RP13-977J11		1	0	0	0	0	0	0	0	0	0	1	0	0	0	0	0	0
ENSG00000170846	ENSG00000231964	cytokine_biosynthetic and secretion,interleukin_biosynthetic		ENSG00000258521	3	RP11-638I2		0	0	0	0	0	0	0	0	0	0	0	0	0	1	1	1	0
ENSG00000170846	ENSG00000233038	cytokine_biosynthetic and secretion,interleukin_biosynthetic		ENSG00000258733	3	CTD-2341M24		0	0	1	0	0	0	0	1	0	0	1	0	0	0	0	1	0
ENSG00000170846	ENSG00000234147	cytokine_biosynthetic and secretion,interleukin_biosynthetic		ENSG00000258929	3	RP11-58E21		0	1	0	0	0	0	0	1	0	0	0	0	0	1	0	0	0
ENSG00000170846	ENSG00000234883	cytokine_biosynthetic and secretion,interleukin_biosynthetic		ENSG00000260248	3	RP11-143K11		1	0	0	0	0	0	0	0	0	0	0	1	0	1	0	0	0
ENSG00000170846	ENSG00000235027	cytokine_biosynthetic and secretion,interleukin_biosynthetic		ENSG00000260517	3	RP11-426C22		1	1	0	0	0	0	0	0	0	0	1	0	0	0	0	1	0
ENSG00000170846	ENSG00000237181	cytokine_biosynthetic and secretion,interleukin_biosynthetic		ENSG00000261971	3	RP11-473M20		0	0	0	0	0	0	0	0	0	0	0	0	0	1	0	1	0
ENSG00000170846	ENSG00000237499	cytokine_biosynthetic and secretion,interleukin_biosynthetic		ENSG00000265206	3	MIR142		1	0	1	0	0	0	0	1	0	0	1	0	0	0	1	1	0
ENSG00000170846	ENSG00000238121	cytokine_biosynthetic and secretion,interleukin_biosynthetic		ENSG00000267010	3	RP11-108P20		0	1	0	0	0	1	0	0	0	0	0	0	0	1	0	0	0
ENSG00000170846	ENSG00000239636	cytokine_biosynthetic and secretion,interleukin_biosynthetic		ENSG00000272081	3	CTD-2376I4		1	0	0	0	0	0	0	0	0	0	0	1	0	1	0	0	0
ENSG00000170846	ENSG00000240350	cytokine_biosynthetic and secretion,interleukin_biosynthetic		ENSG00000272666	3	CTA-384D8		1	1	1	0	0	0	0	0	1	0	0	0	0	0	0	0	0
ENSG00000170846	ENSG00000241657	cytokine_biosynthetic and secretion,interleukin_biosynthetic		ENSG00000273341	3	RP5-899E9		0	0	0	0	0	0	0	1	0	0	1	0	0	0	0	0	0
ENSG00000170846	ENSG00000242258	cytokine_biosynthetic and secretion,interleukin_biosynthetic		ENSG00000172250	2	SERHL		1	0	0	0	0	0	0	0	0	0	0	0	0	0	0	0	0
ENSG00000170846	ENSG00000243961	cytokine_biosynthetic and secretion,interleukin_biosynthetic		ENSG00000186615	2	KTN1-AS1		0	0	0	0	0	0	0	0	0	0	0	0	0	1	0	0	0
ENSG00000170846	ENSG00000247774	cytokine_biosynthetic and secretion,interleukin_biosynthetic		ENSG00000205885	2	C1RL-AS1		0	1	0	0	0	0	0	0	0	0	0	0	0	1	0	1	0
ENSG00000170846	ENSG00000251442	cytokine_biosynthetic and secretion,interleukin_biosynthetic		ENSG00000215068	2	AC025171		0	0	0	0	0	0	0	0	0	0	0	0	0	1	0	1	0
ENSG00000170846	ENSG00000254703	cytokine_biosynthetic and secretion,interleukin_biosynthetic		ENSG00000222042	2	AP000233		0	0	0	0	0	0	0	0	0	0	0	0	0	1	0	0	0
ENSG00000170846	ENSG00000255197	cytokine_biosynthetic and secretion,interleukin_biosynthetic		ENSG00000223799	2	IL10RB-AS1		0	0	0	0	0	0	0	0	0	0	1	0	0	0	0	1	0
ENSG00000170846	ENSG00000256128	cytokine_biosynthetic and secretion,interleukin_biosynthetic		ENSG00000224220	2	AC104699		0	0	0	0	0	0	0	0	0	0	1	1	0	0	0	0	0
ENSG00000170846	ENSG00000256576	cytokine_biosynthetic and secretion,interleukin_biosynthetic		ENSG00000225205	2	AC093818		0	0	0	0	0	0	0	0	0	0	0	0	0	1	0	1	0
ENSG00000170846	ENSG00000257824	cytokine_biosynthetic and secretion,interleukin_biosynthetic		ENSG00000225528	2	RP3-370M22		0	1	0	0	0	0	0	1	0	0	1	0	0	0	0	1	0
ENSG00000170846	ENSG00000258733	cytokine_biosynthetic and secretion,interleukin_biosynthetic		ENSG00000225541	2	AC002480		0	1	0	0	0	0	0	0	1	0	0	0	0	0	0	0	0
ENSG00000170846	ENSG00000259004	cytokine_biosynthetic and secretion,interleukin_biosynthetic		ENSG00000225684	2	FAM225B		1	0	0	0	0	0	0	0	0	0	0	0	0	0	0	1	0
ENSG00000170846	ENSG00000259225	cytokine_biosynthetic and secretion,interleukin_biosynthetic		ENSG00000228288	2	PCAT6		1	0	0	0	0	0	0	0	0	0	0	0	0	0	1	0	0
ENSG00000170846	ENSG00000260517	cytokine_biosynthetic and secretion,interleukin_biosynthetic		ENSG00000229124	2	VIM-AS1		1	1	0	0	0	0	0	0	0	0	1	0	0	0	1	0	0
ENSG00000170846	ENSG00000260810	cytokine_biosynthetic and secretion,interleukin_biosynthetic		ENSG00000229613	2	RP11-555F9		0	0	0	0	0	0	0	0	0	0	0	0	0	1	0	0	0
ENSG00000170846	ENSG00000260997	cytokine_biosynthetic and secretion,interleukin_biosynthetic		ENSG00000230747	2	AC021188		0	0	0	0	0	0	0	1	0	0	0	0	0	0	1	0	0
ENSG00000170846	ENSG00000261438	cytokine_biosynthetic and secretion,interleukin_biosynthetic		ENSG00000231346	2	RP5-836N10		0	0	0	0	0	0	0	0	1	0	1	0	0	0	0	0	0
ENSG00000170846	ENSG00000261644	cytokine_biosynthetic and secretion,interleukin_biosynthetic		ENSG00000231734	2	RP6-206I17		0	0	0	0	0	0	0	1	0	0	0	0	0	0	0	1	0
ENSG00000170846	ENSG00000261827	cytokine_biosynthetic and secretion,interleukin_biosynthetic		ENSG00000231964	2	RP11-67C2		0	1	0	0	0	0	0	0	0	0	1	0	0	0	0	0	0
ENSG00000170846	ENSG00000262370	cytokine_biosynthetic and secretion,interleukin_biosynthetic		ENSG00000231999	2	RP5-1007M22		1	0	0	0	0	0	0	0	0	0	0	0	0	0	0	1	0
ENSG00000170846	ENSG00000264707	cytokine_biosynthetic and secretion,interleukin_biosynthetic		ENSG00000232628	2	RP11-365O16		0	0	0	0	0	0	0	1	0	0	0	0	0	0	0	1	0
ENSG00000170846	ENSG00000265148	cytokine_biosynthetic and secretion,interleukin_biosynthetic		ENSG00000232759	2	AC002480		1	0	0	0	0	1	0	0	0	0	0	0	0	0	0	0	0
ENSG00000170846	ENSG00000265206	cytokine_biosynthetic and secretion,interleukin_biosynthetic		ENSG00000233627	2	C4A-AS1		1	0	0	0	0	0	0	0	0	0	0	0	0	0	0	1	0
ENSG00000170846	ENSG00000265743	cytokine_biosynthetic and secretion,interleukin_biosynthetic		ENSG00000234956	2	RP11-356I2		1	0	0	0	0	0	0	0	0	0	0	0	0	0	0	0	0
ENSG00000170846	ENSG00000266709	cytokine_biosynthetic and secretion,interleukin_biosynthetic		ENSG00000235237	2	RP1-151B14		0	1	0	0	0	1	0	0	0	0	0	0	0	0	0	1	0
ENSG00000170846	ENSG00000267364	cytokine_biosynthetic and secretion,interleukin_biosynthetic		ENSG00000236213	2	AC006369		0	0	0	0	0	0	0	1	0	0	1	0	0	0	0	0	0
ENSG00000170846	ENSG00000268001	cytokine_biosynthetic and secretion,interleukin_biosynthetic		ENSG00000236383	2	LINC00854		1	1	0	0	0	0	0	0	0	0	1	0	0	1	0	0	0
ENSG00000170846	ENSG00000268027	cytokine_biosynthetic and secretion,interleukin_biosynthetic		ENSG00000236914	2	RP11-1008C21		1	1	0	0	0	0	0	0	0	0	0	0	0	0	0	0	0
ENSG00000170846	ENSG00000268802	cytokine_biosynthetic and secretion,interleukin_biosynthetic		ENSG00000236943	2	RP11-640M9		0	0	0	0	0	0	0	1	1	0	0	0	0	0	0	0	0
ENSG00000170846	ENSG00000272282	cytokine_biosynthetic and secretion,interleukin_biosynthetic		ENSG00000237310	2	GS1-124K5		0	0	0	0	0	0	0	0	0	1	0	0	0	0	0	1	0
ENSG00000170846	ENSG00000272463	cytokine_biosynthetic and secretion,interleukin_biosynthetic		ENSG00000237976	2	RP11-126K1		1	1	0	0	0	0	0	0	0	0	0	0	0	0	0	1	0
ENSG00000170846	ENSG00000272908	cytokine_biosynthetic and secretion,interleukin_biosynthetic		ENSG00000240040	2	AC096579		0	1	0	0	0	0	0	0	0	0	0	1	0	0	0	1	0
ENSG00000170846	ENSG00000273341	cytokine_biosynthetic and secretion,interleukin_biosynthetic		ENSG00000240143	2	RP4-753P9		0	0	0	0	0	0	0	1	0	0	0	0	0	0	0	1	0
ENSG00000178977	ENSG00000238246	cytokine_biosynthetic and secretion,interleukin_biosynthetic		ENSG00000244459	2	RP11-1398P2		0	0	0	0	0	0	0	1	0	0	0	0	0	0	0	1	0
ENSG00000203446	ENSG00000215246	cytokine_biosynthetic and secretion,interleukin_biosynthetic		ENSG00000245812	2	RP11-175K6		1	1	0	0	0	0	0	0	0	0	0	0	0	0	0	0	0
ENSG00000203446	ENSG00000230630	cytokine_biosynthetic and secretion,interleukin_biosynthetic		ENSG00000245954	2	RP11-18H21		0	0	0	0	0	0	0	1	0	0	0	0	0	0	1	1	0
ENSG00000203446	ENSG00000234456	cytokine_biosynthetic and secretion,interleukin_biosynthetic		ENSG00000249249	2	AC010226		1	0	0	0	0	0	0	0	0	0	0	0	0	1	0	0	0
ENSG00000203446	ENSG00000246430	cytokine_biosynthetic and secretion,interleukin_biosynthetic		ENSG00000253690	2	RP11-380I10		0	0	0	0	0	0	0	0	0	0	0	0	0	1	0	0	0
ENSG00000203446	ENSG00000251442	cytokine_biosynthetic and secretion,interleukin_biosynthetic		ENSG00000253988	2	RP11-489O18		0	0	0	0	0	1	0	1	0	0	0	0	0	0	0	0	0
ENSG00000203446	ENSG00000255248	cytokine_biosynthetic and secretion,interleukin_biosynthetic		ENSG00000254887	2	CTC-378H22		0	0	0	0	0	0	0	1	1	0	0	0	0	0	0	0	0
ENSG00000203446	ENSG00000261270	cytokine_biosynthetic and secretion,interleukin_biosynthetic		ENSG00000258867	2	RP11-300J18		0	1	0	0	0	0	0	1	0	0	0	0	0	0	0	0	0
ENSG00000215246	ENSG00000223552	cytokine_biosynthetic and secretion,interleukin_biosynthetic		ENSG00000259004	2	RP11-8L8		0	0	0	0	0	0	0	0	0	0	1	0	0	0	0	1	0
ENSG00000215246	ENSG00000224137	cytokine_biosynthetic and secretion,interleukin_biosynthetic		ENSG00000259070	2	LINC00639		0	1	0	0	0	0	0	0	0	0	1	0	0	0	0	0	0
ENSG00000215246	ENSG00000224875	cytokine_biosynthetic and secretion,interleukin_biosynthetic		ENSG00000259198	2	RP11-133K1		0	0	0	0	0	0	0	0	0	0	0	0	0	1	0	0	0
ENSG00000215246	ENSG00000226791	cytokine_biosynthetic and secretion,interleukin_biosynthetic		ENSG00000259225	2	RP11-1008C21		0	0	0	0	0	0	0	0	0	0	1	0	0	0	0	1	0
ENSG00000215246	ENSG00000228427	cytokine_biosynthetic and secretion,interleukin_biosynthetic		ENSG00000260101	2	RP11-568N6		0	1	0	0	0	0	0	0	0	0	0	0	0	1	0	1	0
ENSG00000215246	ENSG00000230812	cytokine_biosynthetic and secretion,interleukin_biosynthetic		ENSG00000260228	2	RP11-483P21		0	0	0	0	0	0	0	1	0	0	0	0	0	0	0	1	0
ENSG00000215246	ENSG00000231486	cytokine_biosynthetic and secretion,interleukin_biosynthetic		ENSG00000260418	2	RP3-406A7		1	1	0	0	0	0	0	0	0	0	0	0	0	0	0	0	0
ENSG00000215246	ENSG00000233038	cytokine_biosynthetic and secretion,interleukin_biosynthetic		ENSG00000260655	2	CTA-250D10		1	0	0	0	0	0	0	0	0	0	0	0	0	0	0	1	0
ENSG00000215246	ENSG00000235831	cytokine_biosynthetic and secretion,interleukin_biosynthetic		ENSG00000260810	2	CTD-2547L24		0	0	0	0	0	0	0	0	0	0	1	0	0	0	0	0	0
ENSG00000215246	ENSG00000237604	cytokine_biosynthetic and secretion,interleukin_biosynthetic		ENSG00000261448	2	CTD-2576D5		0	1	0	0	0	1	0	0	0	0	0	0	0	0	0	1	0
ENSG00000215246	ENSG00000242258	cytokine_biosynthetic and secretion,interleukin_biosynthetic		ENSG00000261596	2	CTB-31N19		0	0	0	0	0	1	0	0	0	0	1	0	0	0	0	1	0
ENSG00000215246	ENSG00000245164	cytokine_biosynthetic and secretion,interleukin_biosynthetic		ENSG00000264514	2	RP11-720L2		1	0	0	0	0	0	0	0	0	0	0	1	0	0	0	0	0
ENSG00000215246	ENSG00000247774	cytokine_biosynthetic and secretion,interleukin_biosynthetic		ENSG00000266709	2	RP11-214O1		0	0	0	0	0	1	0	0	0	0	1	0	0	0	0	0	0
ENSG00000215246	ENSG00000251442	cytokine_biosynthetic and secretion,interleukin_biosynthetic		ENSG00000267040	2	RP11-35G9		1	1	0	0	0	0	0	0	0	0	1	0	0	0	0	0	0
ENSG00000215246	ENSG00000254343	cytokine_biosynthetic and secretion,interleukin_biosynthetic		ENSG00000267107	2	AC011526		1	1	0	0	0	0	0	0	0	0	0	0	0	0	0	0	0
ENSG00000215246	ENSG00000254703	cytokine_biosynthetic and secretion,interleukin_biosynthetic		ENSG00000267702	2	RP11-53B2		0	0	0	0	0	0	0	0	0	0	1	0	1	0	0	0	0
ENSG00000215246	ENSG00000259834	cytokine_biosynthetic and secretion,interleukin_biosynthetic		ENSG00000267705	2	RP11-108P20		0	0	0	0	0	0	0	0	0	0	0	0	0	1	0	0	0
ENSG00000215246	ENSG00000260997	cytokine_biosynthetic and secretion,interleukin_biosynthetic		ENSG00000267787	2	RP11-35G9		1	0	0	0	0	0	0	0	0	0	1	0	0	0	0	0	0
ENSG00000215246	ENSG00000261270	cytokine_biosynthetic and secretion,interleukin_biosynthetic		ENSG00000268895	2	A1BG-AS1		1	0	0	0	0	0	0	0	0	0	1	0	0	0	0	0	0
ENSG00000215246	ENSG00000261827	cytokine_biosynthetic and secretion,interleukin_biosynthetic		ENSG00000269290	2	RP11-869B15		0	0	0	0	0	0	0	0	0	0	0	0	0	1	0	0	0
ENSG00000215246	ENSG00000264707	cytokine_biosynthetic and secretion,interleukin_biosynthetic		ENSG00000269460	2	AC093063		0	0	0	0	0	0	0	0	0	0	0	0	0	1	0	0	0
ENSG00000215246	ENSG00000265743	cytokine_biosynthetic and secretion,interleukin_biosynthetic		ENSG00000269899	2	RP11-589N15		0	0	0	0	0	0	0	1	1	0	0	0	0	0	0	0	0
ENSG00000215246	ENSG00000267074	cytokine_biosynthetic and secretion,interleukin_biosynthetic		ENSG00000270426	2	RP11-326I11		0	0	0	0	0	0	0	0	0	0	1	0	0	1	0	0	0
ENSG00000215246	ENSG00000268001	cytokine_biosynthetic and secretion,interleukin_biosynthetic		ENSG00000271109	2	CTC-523E23		0	0	0	0	0	0	0	0	0	0	0	0	0	1	0	0	0
ENSG00000215246	ENSG00000268027	cytokine_biosynthetic and secretion,interleukin_biosynthetic		ENSG00000271722	2	RP11-446E9		1	0	0	0	0	0	0	0	0	0	0	0	0	1	0	0	0
ENSG00000215246	ENSG00000268164	cytokine_biosynthetic and secretion,interleukin_biosynthetic		ENSG00000272211	2	RP11-347P5		0	1	0	0	0	0	0	1	0	0	1	0	0	0	1	0	0
ENSG00000215246	ENSG00000270107	cytokine_biosynthetic and secretion,interleukin_biosynthetic		ENSG00000272288	2	RP11-140K17		1	1	0	0	0	0	0	0	0	0	0	0	0	0	0	0	0
ENSG00000215246	ENSG00000270164	cytokine_biosynthetic and secretion,interleukin_biosynthetic		ENSG00000272825	2	LL21NC02-1C16		0	0	0	0	0	0	0	0	0	0	0	0	0	1	0	0	0
ENSG00000215246	ENSG00000272908	cytokine_biosynthetic and secretion,interleukin_biosynthetic		ENSG00000272980	2	RP11-517H2		0	0	0	0	0	0	0	0	0	0	0	0	0	1	0	0	0
ENSG00000215246	ENSG00000273112	cytokine_biosynthetic and secretion,interleukin_biosynthetic		ENSG00000273272	2	CTA-384D8		1	1	1	0	0	0	0	0	0	0	0	0	0	0	0	0	0
ENSG00000224307	ENSG00000258810	cytokine_biosynthetic and secretion,interleukin_biosynthetic		ENSG00000005206	1	SPPL2B		0	0	0	0	0	0	0	0	0	0	0	0	1	0	0	0	0
ENSG00000226751	ENSG00000258810	cytokine_biosynthetic and secretion,interleukin_biosynthetic		ENSG00000131484	1	RP11-798G7		0	0	0	0	0	0	0	1	0	0	0	0	0	0	0	0	0
ENSG00000255197	ENSG00000258810	cytokine_biosynthetic and secretion,interleukin_biosynthetic		ENSG00000171889	1	MIR31HG		0	0	0	0	0	0	0	0	0	0	0	0	0	0	0	1	0
ENSG00000258810	ENSG00000264707	cytokine_biosynthetic and secretion,interleukin_biosynthetic		ENSG00000175147	1	TMEM51-AS1		0	0	0	0	0	0	0	0	0	0	1	0	0	0	0	0	0
ENSG00000100181	ENSG00000251359	cytokine_biosynthetic and secretion,interleukin_biosynthetic,t_cell_activation		ENSG00000175773	1	RP11-121M22		0	0	0	0	0	0	0	0	0	0	0	0	0	0	0	1	0
ENSG00000100181	ENSG00000272692	cytokine_biosynthetic and secretion,interleukin_biosynthetic,t_cell_activation		ENSG00000177738	1	CTD-2201E18		0	1	0	0	0	0	0	0	0	0	0	0	0	0	0	1	0
ENSG00000005206	ENSG00000267702	differentiation		ENSG00000179406	1	LINC00174		1	0	0	0	0	0	0	0	0	0	0	0	0	0	0	0	0
ENSG00000132832	ENSG00000203497	differentiation		ENSG00000180769	1	WDFY3-AS2		0	0	0	0	0	0	0	0	0	0	0	0	0	0	0	1	0
ENSG00000132832	ENSG00000225541	differentiation		ENSG00000182165	1	TP53TG1		1	0	0	0	0	0	0	0	0	0	0	0	0	0	0	0	0
ENSG00000132832	ENSG00000225938	differentiation		ENSG00000196668	1	LINC00173		0	0	0	0	0	0	0	0	0	0	1	0	0	0	0	0	0
ENSG00000132832	ENSG00000227155	differentiation		ENSG00000196756	1	SNHG17		0	0	0	0	0	0	0	0	0	0	1	0	0	0	0	0	0
ENSG00000132832	ENSG00000227495	differentiation		ENSG00000203497	1	PDCD4-AS1		0	1	0	0	0	0	0	0	0	0	0	0	0	0	0	0	0
ENSG00000132832	ENSG00000229961	differentiation		ENSG00000203739	1	RP11-296O14		0	1	0	0	0	0	0	0	0	0	0	0	0	0	0	0	0
ENSG00000132832	ENSG00000234142	differentiation		ENSG00000204758	1	CTC-308K20		0	0	0	0	0	0	0	0	0	0	0	0	0	0	0	1	0
ENSG00000132832	ENSG00000235477	differentiation		ENSG00000214548	1	MEG3		0	1	0	0	0	0	0	0	0	0	0	0	0	0	0	0	0
ENSG00000132832	ENSG00000248019	differentiation		ENSG00000214894	1	LINC00243		0	0	0	0	0	0	0	0	0	0	1	0	0	0	0	0	0
ENSG00000132832	ENSG00000254777	differentiation		ENSG00000215866	1	RP11-426L16		0	0	0	0	0	0	0	1	0	0	0	0	0	0	0	1	0
ENSG00000132832	ENSG00000261218	differentiation		ENSG00000221817	1	RP11-137L10		0	0	0	0	0	0	0	0	0	0	0	0	0	1	0	0	0
ENSG00000132832	ENSG00000267107	differentiation		ENSG00000222041	1	LINC00152		1	0	0	0	0	0	0	0	0	0	0	0	0	0	0	0	0
ENSG00000132832	ENSG00000267654	differentiation		ENSG00000223511	1	RP13-297E16		0	1	0	0	0	0	0	1	0	0	0	0	0	0	0	0	0
ENSG00000132832	ENSG00000272379	differentiation		ENSG00000223704	1	RP1-90L6		0	0	0	0	0	0	0	0	0	0	1	0	0	0	0	0	0
ENSG00000132832	ENSG00000272382	differentiation		ENSG00000223749	1	MIR503HG		0	1	0	0	0	0	0	0	0	0	0	0	0	0	0	0	0
ENSG00000166770	ENSG00000235237	differentiation		ENSG00000223804	1	RP6-206I17		0	0	0	0	0	0	0	1	0	0	0	0	0	0	0	0	0
ENSG00000166770	ENSG00000267480	differentiation		ENSG00000223949	1	RP11-24J23		0	0	0	0	0	0	0	0	0	0	1	0	0	0	0	0	0
ENSG00000167912	ENSG00000236120	differentiation		ENSG00000223960	1	AC009948		1	0	0	0	0	0	0	0	0	0	0	0	0	0	0	0	0
ENSG00000167912	ENSG00000239213	differentiation		ENSG00000224046	1	AC005076		0	0	0	0	0	0	0	0	0	0	0	0	0	0	0	1	0
ENSG00000167912	ENSG00000244459	differentiation		ENSG00000224167	1	RP3-522D1		0	0	0	0	0	0	0	1	0	0	0	0	0	0	0	1	0
ENSG00000167912	ENSG00000246582	differentiation		ENSG00000224174	1	RP4-798A10		0	0	0	0	0	0	0	0	1	0	0	0	0	0	0	0	0
ENSG00000167912	ENSG00000254887	differentiation		ENSG00000224846	1	RP1-90J20		0	0	0	0	0	0	0	0	0	0	0	0	0	0	0	1	0
ENSG00000167912	ENSG00000256128	differentiation		ENSG00000224950	1	RP5-1086K13		0	0	0	0	0	0	0	0	0	0	1	0	0	0	0	1	0
ENSG00000167912	ENSG00000262823	differentiation		ENSG00000225194	1	LINC00092		0	0	0	0	0	0	0	0	0	0	1	0	0	0	0	0	0
ENSG00000167912	ENSG00000267010	differentiation		ENSG00000225670	1	CTA-134P22		0	1	0	0	0	0	0	0	0	0	0	0	0	0	0	0	0
ENSG00000167912	ENSG00000267344	differentiation		ENSG00000225889	1	AC074289		0	0	0	0	0	0	0	0	0	0	0	0	0	0	0	1	0
ENSG00000167912	ENSG00000268913	differentiation		ENSG00000225938	1	RP4-575N6		0	1	0	0	0	0	0	0	0	0	0	0	0	0	0	0	0
ENSG00000167912	ENSG00000270605	differentiation		ENSG00000225963	1	AC009950		0	0	0	0	0	0	0	0	0	0	1	0	0	0	0	0	0
ENSG00000167912	ENSG00000271109	differentiation		ENSG00000225964	1	AC017076		0	0	1	0	0	0	0	0	0	0	0	0	0	0	0	0	0
ENSG00000167912	ENSG00000272980	differentiation		ENSG00000226004	1	RP11-10J5		0	0	0	0	0	0	0	0	0	0	0	0	0	0	0	1	0
ENSG00000172965	ENSG00000259070	differentiation		ENSG00000226032	1	RP1-111C20		0	1	0	0	0	0	0	0	0	0	0	0	0	0	0	0	0
ENSG00000178977	ENSG00000226091	differentiation		ENSG00000226167	1	AP4B1-AS1		0	0	0	0	0	1	0	0	0	0	0	0	0	0	0	0	0
ENSG00000178977	ENSG00000227039	differentiation		ENSG00000226197	1	RP11-536O18		0	1	0	0	0	0	0	0	0	0	0	0	0	0	0	0	0
ENSG00000178977	ENSG00000229961	differentiation		ENSG00000226245	1	ZNF32-AS1		1	0	0	0	0	0	0	0	0	0	0	0	0	0	0	0	0
ENSG00000178977	ENSG00000230438	differentiation		ENSG00000226312	1	CFLAR-AS1		0	1	0	0	0	0	0	0	0	0	1	0	0	0	0	0	0
ENSG00000178977	ENSG00000246582	differentiation		ENSG00000226419	1	RP11-31F15		0	1	0	0	0	0	0	0	0	0	0	0	0	0	0	0	0
ENSG00000178977	ENSG00000248441	differentiation		ENSG00000226637	1	RP6-206I17		0	0	0	0	0	0	0	0	0	0	0	0	0	0	0	1	0
ENSG00000178977	ENSG00000267344	differentiation		ENSG00000226806	1	AC011893		0	0	0	0	0	0	0	0	0	0	0	0	0	0	0	1	0
ENSG00000178977	ENSG00000267705	differentiation		ENSG00000226816	1	AC005082		0	1	0	0	0	0	0	0	0	0	0	0	0	0	0	0	0
ENSG00000178977	ENSG00000269640	differentiation		ENSG00000226853	1	AC010894		0	0	0	0	0	0	0	0	0	0	0	0	0	0	0	1	0
ENSG00000178977	ENSG00000271109	differentiation		ENSG00000226950	1	DANCR		1	0	0	0	0	0	0	0	0	0	0	0	0	0	0	0	0
ENSG00000178977	ENSG00000271856	differentiation		ENSG00000227036	1	LINC00511		0	0	0	0	0	0	0	0	0	0	0	0	0	0	0	1	0
ENSG00000178977	ENSG00000272081	differentiation		ENSG00000227155	1	RP11-165F24		0	1	0	0	0	0	0	0	0	0	0	0	0	0	0	0	0
ENSG00000178977	ENSG00000272282	differentiation		ENSG00000227495	1	AC109333		0	0	0	0	0	0	0	0	0	0	0	0	0	0	0	1	0
ENSG00000178977	ENSG00000272980	differentiation		ENSG00000227502	1	RP1-249H1		0	1	0	0	0	0	0	0	0	0	1	0	0	0	0	0	0
ENSG00000223552	ENSG00000241657	differentiation		ENSG00000227527	1	RP11-223A3		0	0	0	0	0	0	0	0	0	0	0	0	0	0	0	1	0
ENSG00000223552	ENSG00000266088	differentiation		ENSG00000227531	1	RP11-202G18		1	0	0	0	0	0	0	0	0	0	0	0	0	0	0	0	0
ENSG00000224137	ENSG00000237372	differentiation		ENSG00000227619	1	RP11-492E3		0	0	0	0	0	0	0	1	0	0	0	0	0	0	0	0	0
ENSG00000224137	ENSG00000253522	differentiation		ENSG00000227960	1	RP5-837I24		0	1	0	0	0	0	0	0	0	0	0	0	0	0	0	0	0
ENSG00000224137	ENSG00000266088	differentiation		ENSG00000228403	1	RP11-563N6		0	1	0	0	0	0	0	0	0	0	0	0	0	0	0	0	0
ENSG00000224307	ENSG00000225331	differentiation		ENSG00000228649	1	AC005682		0	1	0	0	0	0	0	0	0	0	0	0	0	0	0	0	0
ENSG00000224307	ENSG00000226791	differentiation		ENSG00000228784	1	LINC00954		0	0	0	0	0	0	0	0	0	0	1	0	0	0	0	1	0
ENSG00000224307	ENSG00000228013	differentiation		ENSG00000228956	1	AC144521		0	1	0	0	0	0	0	0	0	0	0	0	0	0	0	0	0
ENSG00000224307	ENSG00000233038	differentiation		ENSG00000229153	1	EPHA1-AS1		0	0	0	0	0	0	0	1	0	0	0	0	0	0	0	0	0
ENSG00000224307	ENSG00000247774	differentiation		ENSG00000229228	1	LINC00582		0	0	0	0	0	0	0	0	0	0	1	0	0	0	0	0	0
ENSG00000224307	ENSG00000268802	differentiation		ENSG00000229481	1	CTD-2554C21		0	0	0	0	0	0	0	0	0	0	0	0	0	0	0	1	0
ENSG00000225331	ENSG00000226791	differentiation		ENSG00000229646	1	RP11-330A16		0	0	0	0	0	0	0	0	0	0	1	0	0	0	0	0	0
ENSG00000225331	ENSG00000228013	differentiation		ENSG00000229664	1	RP11-536K7		0	0	0	0	0	1	0	0	0	0	0	0	0	0	0	0	0
ENSG00000225331	ENSG00000233038	differentiation		ENSG00000229873	1	OGFR-AS1		0	0	0	0	0	0	0	0	0	0	0	0	0	0	0	1	0
ENSG00000225331	ENSG00000247774	differentiation		ENSG00000229956	1	ZRANB2-AS2		0	1	0	0	0	0	0	0	0	0	0	0	0	0	0	0	0
ENSG00000225331	ENSG00000255197	differentiation		ENSG00000230082	1	PRRT3-AS1		0	0	0	0	0	0	0	0	0	0	0	0	0	0	1	0	0
ENSG00000225331	ENSG00000264707	differentiation		ENSG00000230113	1	AC091177		0	0	0	0	0	0	0	0	1	0	0	0	0	0	0	0	0
ENSG00000225331	ENSG00000268802	differentiation		ENSG00000231113	1	RP3-475N16		0	0	0	0	0	0	0	0	0	0	1	0	0	0	0	0	0
ENSG00000225331	ENSG00000271856	differentiation		ENSG00000231187	1	RP11-38L15		0	0	0	0	0	0	0	0	0	0	0	0	0	0	1	0	0
ENSG00000226791	ENSG00000228013	differentiation		ENSG00000231233	1	CCDC147-AS1		0	0	0	0	0	0	0	0	0	0	0	0	0	0	0	1	0
ENSG00000226791	ENSG00000228427	differentiation		ENSG00000231412	1	CTC-490G23		0	0	0	0	0	0	0	0	0	0	0	0	0	0	0	1	0
ENSG00000226791	ENSG00000233038	differentiation		ENSG00000231507	1	RP11-134P9		0	0	0	0	0	0	0	0	0	0	0	0	0	0	0	1	0
ENSG00000226791	ENSG00000236120	differentiation		ENSG00000231528	1	FAM225A		0	0	0	0	0	0	0	0	0	0	0	0	0	0	0	1	0
ENSG00000226791	ENSG00000247774	differentiation		ENSG00000231889	1	TRAF3IP2-AS1		0	1	0	0	0	0	0	0	0	0	0	0	0	0	0	0	0
ENSG00000226791	ENSG00000253522	differentiation		ENSG00000232063	1	RP11-307E17		0	0	0	0	0	0	0	0	0	0	1	0	0	0	0	0	0
ENSG00000226791	ENSG00000255197	differentiation		ENSG00000232470	1	RP11-313D6		0	0	0	0	0	0	0	0	0	0	1	0	0	0	0	0	0
ENSG00000226791	ENSG00000268802	differentiation		ENSG00000232606	1	AC010090		0	0	0	0	0	0	0	0	0	0	0	0	0	0	0	1	0
ENSG00000228013	ENSG00000233038	differentiation		ENSG00000232645	1	RP3-322G13		0	0	0	0	0	0	0	0	0	0	0	0	0	0	0	1	0
ENSG00000228013	ENSG00000247774	differentiation		ENSG00000232677	1	LINC00665		0	0	0	0	0	0	0	0	0	0	0	0	0	0	0	1	0
ENSG00000228013	ENSG00000255197	differentiation		ENSG00000232788	1	AC078883		0	1	0	0	0	0	0	0	0	0	1	0	0	0	0	1	0
ENSG00000228013	ENSG00000264707	differentiation		ENSG00000232807	1	RP11-536K7		1	0	0	0	0	0	0	0	0	0	0	0	0	0	0	0	0
ENSG00000228013	ENSG00000268802	differentiation		ENSG00000232884	1	AF127936		0	0	0	0	0	0	0	0	1	0	0	0	0	0	0	0	0
ENSG00000228427	ENSG00000237372	differentiation		ENSG00000232912	1	RP5-1115A15		0	0	0	0	0	0	0	0	0	0	1	0	0	0	0	0	0
ENSG00000228427	ENSG00000253522	differentiation		ENSG00000232973	1	CYP1B1-AS1		0	1	0	0	0	0	0	0	0	0	0	0	0	0	0	0	0
ENSG00000228427	ENSG00000266088	differentiation		ENSG00000233030	1	RP11-196G18		0	0	0	0	0	0	0	0	1	0	0	0	0	0	0	0	0
ENSG00000233038	ENSG00000255197	differentiation		ENSG00000233093	1	LINC00892		0	0	0	0	0	0	0	1	0	0	0	0	0	0	1	0	0
ENSG00000233038	ENSG00000268802	differentiation		ENSG00000233117	1	LINC00702		1	0	0	0	0	0	0	0	0	0	0	0	0	0	0	0	0
ENSG00000236120	ENSG00000264707	differentiation		ENSG00000233308	1	OSTN-AS1		0	1	0	0	0	0	0	0	0	0	0	0	0	0	0	0	0
ENSG00000247774	ENSG00000255197	differentiation		ENSG00000233387	1	RP11-342D11		0	1	0	0	0	0	0	0	0	0	0	0	0	0	0	0	0
ENSG00000247774	ENSG00000268802	differentiation		ENSG00000233429	1	HOTAIRM1		0	1	0	0	0	0	0	0	0	0	0	0	0	0	0	1	0
ENSG00000255197	ENSG00000268802	differentiation		ENSG00000233483	1	CTD-2020K17		1	0	0	0	0	0	0	0	0	0	0	0	0	0	0	0	0
ENSG00000132832	ENSG00000226032	differentiation,cytokine_biosynthetic and secretion,lymphocyte_activation		ENSG00000233695	1	GAS6-AS1		0	0	0	0	0	0	0	0	1	0	0	0	0	0	0	0	0
ENSG00000132832	ENSG00000178977	differentiation,immune_system_process		ENSG00000233806	1	AC131097		0	0	0	0	0	0	0	0	0	0	1	0	0	0	0	0	0
ENSG00000167912	ENSG00000248441	differentiation,immune_system_process		ENSG00000233823	1	RP3-443C4		0	1	0	0	0	0	0	0	0	0	0	0	0	0	0	0	0
ENSG00000225331	ENSG00000269220	differentiation,immune_system_process		ENSG00000233901	1	RP11-65J3		0	0	0	0	0	0	0	0	0	0	0	0	0	0	0	1	0
ENSG00000167912	ENSG00000230155	differentiation,immune_system_process,lymphocyte_activation		ENSG00000234142	1	RP11-276E17		0	1	0	0	0	0	0	0	0	0	0	0	0	0	0	0	0
ENSG00000167912	ENSG00000237422	differentiation,immune_system_process,lymphocyte_activation		ENSG00000234147	1	RP3-460G2		0	0	0	0	0	0	0	0	0	0	1	0	0	0	0	0	0
ENSG00000132832	ENSG00000205885	differentiation,immune_system_process,lymphocyte_activation,t_cell_activation		ENSG00000234184	1	RP5-887A10		0	0	0	0	0	0	0	0	0	0	1	0	0	0	0	0	0
ENSG00000132832	ENSG00000236383	differentiation,immune_system_process,lymphocyte_activation,t_cell_activation		ENSG00000234362	1	AC104654		0	1	0	0	0	0	0	0	0	0	0	0	0	0	0	0	0
ENSG00000132832	ENSG00000245648	differentiation,immune_system_process,lymphocyte_activation,t_cell_activation		ENSG00000234571	1	RP5-998N21		0	0	0	0	0	0	0	0	0	0	0	0	0	1	0	0	0
ENSG00000132832	ENSG00000260101	differentiation,immune_system_process,lymphocyte_activation,t_cell_activation		ENSG00000234663	1	AC104820		0	0	0	0	0	0	0	1	0	0	0	0	0	0	1	0	0
ENSG00000132832	ENSG00000267344	differentiation,immune_system_process,lymphocyte_activation,t_cell_activation		ENSG00000234694	1	RP1-92O14		0	0	0	0	0	0	0	0	0	0	0	0	0	0	0	1	0
ENSG00000167912	ENSG00000186615	differentiation,immune_system_process,lymphocyte_activation,t_cell_activation		ENSG00000234919	1	AC064834		0	1	0	0	0	0	0	0	0	0	0	0	0	0	0	0	0
ENSG00000167912	ENSG00000223804	differentiation,immune_system_process,lymphocyte_activation,t_cell_activation		ENSG00000235027	1	AC068580		0	0	0	0	0	0	0	0	0	0	1	0	0	0	0	0	0
ENSG00000167912	ENSG00000225948	differentiation,immune_system_process,lymphocyte_activation,t_cell_activation		ENSG00000235304	1	RP11-265P11		0	0	0	0	0	0	0	0	0	0	1	0	0	0	0	0	0
ENSG00000167912	ENSG00000230747	differentiation,immune_system_process,lymphocyte_activation,t_cell_activation		ENSG00000235398	1	LINC00623		0	0	0	0	0	0	0	1	0	0	0	0	0	0	0	0	0
ENSG00000167912	ENSG00000235398	differentiation,immune_system_process,lymphocyte_activation,t_cell_activation		ENSG00000235477	1	RP11-122G18		0	0	0	0	0	0	0	0	0	0	0	0	0	0	0	1	0
ENSG00000167912	ENSG00000236943	differentiation,immune_system_process,lymphocyte_activation,t_cell_activation		ENSG00000235621	1	LINC00494		0	0	0	0	0	0	0	0	0	0	1	0	0	0	0	0	0
ENSG00000167912	ENSG00000237513	differentiation,immune_system_process,lymphocyte_activation,t_cell_activation		ENSG00000235997	1	AC109642		0	0	0	0	0	0	0	0	0	0	0	1	0	0	0	0	0
ENSG00000178977	ENSG00000225948	differentiation,immune_system_process,lymphocyte_activation,t_cell_activation		ENSG00000235999	1	RP11-403I13		0	0	0	0	0	0	0	0	0	0	0	0	0	1	0	0	0
ENSG00000233038	ENSG00000245164	differentiation,immune_system_process,lymphocyte_activation,t_cell_activation		ENSG00000236234	1	AC091132		0	0	0	0	0	0	0	0	0	0	1	0	0	0	0	0	0
ENSG00000245164	ENSG00000247774	differentiation,immune_system_process,lymphocyte_activation,t_cell_activation		ENSG00000236790	1	LINC00299		0	0	0	0	0	0	0	0	0	0	1	0	0	0	0	0	0
ENSG00000245164	ENSG00000260997	differentiation,immune_system_process,lymphocyte_activation,t_cell_activation		ENSG00000236830	1	CBR3-AS1		0	0	0	0	0	0	0	0	0	0	0	0	0	0	0	1	0
ENSG00000245164	ENSG00000267121	differentiation,immune_system_process,lymphocyte_activation,t_cell_activation		ENSG00000237125	1	HAND2-AS1		0	1	0	0	0	0	0	0	0	0	0	0	0	0	0	0	0
ENSG00000245164	ENSG00000269220	differentiation,immune_system_process,lymphocyte_activation,t_cell_activation		ENSG00000237187	1	NR2F1-AS1		0	0	0	0	0	0	0	0	0	0	0	0	0	0	0	1	0
ENSG00000132832	ENSG00000227960	differentiation,lymphocyte_activation		ENSG00000237484	1	AP000476		0	0	0	0	0	0	0	1	0	0	0	0	0	0	0	0	0
ENSG00000167912	ENSG00000240143	differentiation,lymphocyte_activation		ENSG00000237797	1	RP11-472N13		0	0	0	0	0	0	0	1	0	0	0	0	0	0	0	0	0
ENSG00000167912	ENSG00000269899	differentiation,lymphocyte_activation		ENSG00000237943	1	PRKCQ-AS1		0	0	0	0	0	0	0	0	0	0	1	0	0	0	0	0	0
ENSG00000167912	ENSG00000224429	differentiation,lymphocyte_activation,immune_system_process,t_cell_activation		ENSG00000237989	1	AP001046		0	0	0	0	0	0	0	0	0	0	0	0	0	0	0	1	0
ENSG00000132832	ENSG00000215866	differentiation,lymphocyte_activation,t_cell_activation		ENSG00000238142	1	RP11-108M9		0	0	0	0	0	0	0	0	1	0	0	0	0	0	0	0	0
ENSG00000132832	ENSG00000228403	differentiation,lymphocyte_activation,t_cell_activation		ENSG00000238246	1	RP11-575A19		0	0	0	0	0	0	0	0	0	0	0	0	0	1	0	0	0
ENSG00000132832	ENSG00000231507	differentiation,lymphocyte_activation,t_cell_activation		ENSG00000239213	1	RP11-85F14		0	0	0	0	0	0	0	1	0	0	0	0	0	0	0	0	0
ENSG00000132832	ENSG00000233627	differentiation,lymphocyte_activation,t_cell_activation		ENSG00000240057	1	RP11-572M11		0	1	0	0	0	0	0	0	0	0	0	0	0	0	0	0	0
ENSG00000132832	ENSG00000237187	differentiation,lymphocyte_activation,t_cell_activation		ENSG00000240207	1	RP11-379F4		0	0	0	0	0	0	0	0	0	0	1	0	0	0	0	0	0
ENSG00000132832	ENSG00000240040	differentiation,lymphocyte_activation,t_cell_activation		ENSG00000240219	1	RP11-430C7		0	0	0	0	0	0	0	0	0	0	1	0	0	0	0	0	0
ENSG00000132832	ENSG00000244459	differentiation,lymphocyte_activation,t_cell_activation		ENSG00000240754	1	RP11-38J22		0	0	0	0	0	0	0	0	0	0	1	0	0	0	0	0	0
ENSG00000132832	ENSG00000258424	differentiation,lymphocyte_activation,t_cell_activation		ENSG00000241912	1	RP11-292E2		0	1	0	0	0	0	0	0	0	0	0	0	0	0	0	0	0
ENSG00000132832	ENSG00000261114	differentiation,lymphocyte_activation,t_cell_activation		ENSG00000243305	1	RP11-362A9		0	0	0	0	0	0	0	0	0	0	0	0	0	0	0	1	0
ENSG00000132832	ENSG00000261596	differentiation,lymphocyte_activation,t_cell_activation		ENSG00000243961	1	RP5-839B4		0	0	0	0	0	0	0	0	0	0	1	0	0	0	0	0	0
ENSG00000132832	ENSG00000261690	differentiation,lymphocyte_activation,t_cell_activation		ENSG00000244620	1	AL122127		0	1	0	0	0	0	0	0	0	0	0	0	0	0	0	1	0
ENSG00000167912	ENSG00000227039	differentiation,lymphocyte_activation,t_cell_activation		ENSG00000244625	1	CTA-211A9		0	1	0	0	0	0	0	0	0	0	0	0	0	0	0	0	0
ENSG00000223552	ENSG00000256039	differentiation,lymphocyte_activation,t_cell_activation		ENSG00000245648	1	RP11-277P12		0	1	0	0	0	0	0	0	0	0	0	0	0	0	0	1	0
ENSG00000224137	ENSG00000267364	differentiation,lymphocyte_activation,t_cell_activation		ENSG00000245694	1	CRNDE		0	1	0	0	0	0	0	0	0	0	0	0	0	0	0	0	0
ENSG00000224298	ENSG00000224429	differentiation,lymphocyte_activation,t_cell_activation		ENSG00000245937	1	CTC-228N24		0	0	0	0	0	0	0	0	0	0	0	0	0	0	0	1	0
ENSG00000224298	ENSG00000256039	differentiation,lymphocyte_activation,t_cell_activation		ENSG00000246090	1	RP11-696N14		1	0	0	0	0	0	0	0	0	0	0	0	0	0	0	0	0
ENSG00000224429	ENSG00000237372	differentiation,lymphocyte_activation,t_cell_activation		ENSG00000246100	1	LINC00900		0	0	0	0	0	0	0	0	0	0	1	0	0	0	0	0	0
ENSG00000224429	ENSG00000267364	differentiation,lymphocyte_activation,t_cell_activation		ENSG00000246898	1	LINC00920		0	0	0	0	0	0	0	0	0	0	0	0	0	0	0	1	0
ENSG00000226791	ENSG00000267364	differentiation,lymphocyte_activation,t_cell_activation		ENSG00000247092	1	SNHG10		1	0	0	0	0	0	0	0	0	0	0	0	0	0	0	0	0
ENSG00000228427	ENSG00000267364	differentiation,lymphocyte_activation,t_cell_activation		ENSG00000247134	1	RP11-11N9		0	1	0	0	0	0	0	0	0	0	0	0	0	0	0	0	0
ENSG00000229056	ENSG00000267532	differentiation,lymphocyte_activation,t_cell_activation		ENSG00000247287	1	RP11-902B17		0	1	0	0	0	0	0	0	0	0	0	0	0	0	0	0	0
ENSG00000132832	ENSG00000214548	differentiation,lymphocyte_activation,t_cell_activation,t_cell_proliferation		ENSG00000248019	1	FAM13A-AS1		0	1	0	0	0	0	0	0	0	0	0	0	0	0	0	0	0
ENSG00000132832	ENSG00000258663	differentiation,lymphocyte_activation,t_cell_activation,t_cell_proliferation		ENSG00000248275	1	TRIM52-AS1		0	0	0	0	0	0	0	0	0	0	0	0	0	0	0	1	0
ENSG00000223552	ENSG00000224429	differentiation,lymphocyte_activation,t_cell_activation,t_cell_proliferation		ENSG00000248309	1	MEF2C-AS1		0	0	0	0	0	0	0	0	0	0	1	0	0	0	0	0	0
ENSG00000223552	ENSG00000262370	differentiation,lymphocyte_activation,t_cell_activation,t_cell_proliferation		ENSG00000248358	1	AE000658		0	0	0	0	0	0	0	0	0	0	1	0	0	0	0	0	0
ENSG00000224137	ENSG00000224429	differentiation,lymphocyte_activation,t_cell_activation,t_cell_proliferation		ENSG00000248429	1	RP11-597D13		0	0	0	0	0	0	0	0	0	0	0	0	0	0	0	1	0
ENSG00000224137	ENSG00000262370	differentiation,lymphocyte_activation,t_cell_activation,t_cell_proliferation		ENSG00000248734	1	CTD-2260A17		0	0	0	0	0	0	0	0	0	0	0	0	0	1	0	0	0
ENSG00000224429	ENSG00000226791	differentiation,lymphocyte_activation,t_cell_activation,t_cell_proliferation		ENSG00000248787	1	RP11-666A20		0	0	0	0	0	1	0	0	0	0	0	0	0	0	0	0	0
ENSG00000224429	ENSG00000228427	differentiation,lymphocyte_activation,t_cell_activation,t_cell_proliferation		ENSG00000248932	1	RP11-319G6		0	0	0	0	0	0	0	0	0	0	0	0	0	0	0	1	0
ENSG00000224429	ENSG00000230812	differentiation,lymphocyte_activation,t_cell_activation,t_cell_proliferation		ENSG00000249669	1	MIR143HG		1	0	0	0	0	0	0	0	0	0	0	0	0	0	0	0	0
ENSG00000224429	ENSG00000231486	differentiation,lymphocyte_activation,t_cell_activation,t_cell_proliferation		ENSG00000249806	1	RP11-223C24		0	1	0	0	0	0	0	0	0	0	0	0	0	0	0	0	0
ENSG00000224429	ENSG00000233038	differentiation,lymphocyte_activation,t_cell_activation,t_cell_proliferation		ENSG00000250073	1	RP11-677M14		0	0	0	0	0	0	0	0	0	0	0	0	0	0	0	1	0
ENSG00000224429	ENSG00000233355	differentiation,lymphocyte_activation,t_cell_activation,t_cell_proliferation		ENSG00000250125	1	RP11-707A18		0	0	0	0	0	0	0	0	1	0	0	0	0	0	0	0	0
ENSG00000224429	ENSG00000234883	differentiation,lymphocyte_activation,t_cell_activation,t_cell_proliferation		ENSG00000250155	1	CTD-2353F22		0	0	0	0	0	0	0	1	0	0	0	0	0	0	0	0	0
ENSG00000224429	ENSG00000235831	differentiation,lymphocyte_activation,t_cell_activation,t_cell_proliferation		ENSG00000250208	1	FZD10-AS1		0	0	0	0	0	0	0	0	0	0	0	0	0	0	0	1	0
ENSG00000224429	ENSG00000237181	differentiation,lymphocyte_activation,t_cell_activation,t_cell_proliferation		ENSG00000250222	1	CTC-338M12		0	0	0	0	0	0	0	0	0	0	0	0	0	0	0	1	0
ENSG00000224429	ENSG00000238121	differentiation,lymphocyte_activation,t_cell_activation,t_cell_proliferation		ENSG00000250604	1	RP11-597D13		0	0	0	0	0	0	0	0	0	0	0	0	0	0	0	1	0
ENSG00000224429	ENSG00000242258	differentiation,lymphocyte_activation,t_cell_activation,t_cell_proliferation		ENSG00000250850	1	RP11-297B17		0	0	0	0	0	0	0	0	0	0	1	0	0	0	0	0	0
ENSG00000224429	ENSG00000245164	differentiation,lymphocyte_activation,t_cell_activation,t_cell_proliferation		ENSG00000250899	1	RP11-253E3		1	0	0	0	0	0	0	0	0	0	0	0	0	0	0	0	0
ENSG00000224429	ENSG00000247774	differentiation,lymphocyte_activation,t_cell_activation,t_cell_proliferation		ENSG00000250920	1	RP11-297P16		0	0	0	0	0	1	0	0	0	0	0	0	0	0	0	0	0
ENSG00000224429	ENSG00000251301	differentiation,lymphocyte_activation,t_cell_activation,t_cell_proliferation		ENSG00000251131	1	CTD-2035E11		0	1	0	0	0	0	0	0	0	0	0	0	0	0	0	0	0
ENSG00000224429	ENSG00000253522	differentiation,lymphocyte_activation,t_cell_activation,t_cell_proliferation		ENSG00000251359	1	WWC2-AS2		0	0	0	0	0	0	0	0	1	0	0	0	0	0	0	0	0
ENSG00000224429	ENSG00000255197	differentiation,lymphocyte_activation,t_cell_activation,t_cell_proliferation		ENSG00000251517	1	RP11-109E24		1	0	0	0	0	0	0	0	0	0	0	0	0	0	0	0	0
ENSG00000224429	ENSG00000257824	differentiation,lymphocyte_activation,t_cell_activation,t_cell_proliferation		ENSG00000251661	1	RP11-326C3		1	0	0	0	0	0	0	0	0	0	0	0	0	0	0	0	0
ENSG00000224429	ENSG00000259834	differentiation,lymphocyte_activation,t_cell_activation,t_cell_proliferation		ENSG00000253364	1	RP11-731F5		0	0	0	0	0	0	0	0	0	0	1	0	0	0	0	0	0
ENSG00000224429	ENSG00000261269	differentiation,lymphocyte_activation,t_cell_activation,t_cell_proliferation		ENSG00000253552	1	HOXA-AS2		0	1	0	0	0	0	0	0	0	0	0	0	0	0	0	0	0
ENSG00000224429	ENSG00000261827	differentiation,lymphocyte_activation,t_cell_activation,t_cell_proliferation		ENSG00000253838	1	RP11-44K6		0	1	0	0	0	0	0	0	0	0	0	0	0	0	0	0	0
ENSG00000224429	ENSG00000264707	differentiation,lymphocyte_activation,t_cell_activation,t_cell_proliferation		ENSG00000253930	1	RP11-1149O23		0	1	0	0	0	0	0	0	0	0	0	0	0	0	0	0	0
ENSG00000224429	ENSG00000267074	differentiation,lymphocyte_activation,t_cell_activation,t_cell_proliferation		ENSG00000253978	1	CTB-178M22		0	0	0	0	0	0	0	0	0	0	0	0	0	0	0	1	0
ENSG00000224429	ENSG00000268001	differentiation,lymphocyte_activation,t_cell_activation,t_cell_proliferation		ENSG00000254204	1	RP11-400K9		0	1	0	0	0	0	0	0	0	0	0	0	0	0	0	0	0
ENSG00000224429	ENSG00000268027	differentiation,lymphocyte_activation,t_cell_activation,t_cell_proliferation		ENSG00000254287	1	RP11-44K6		0	1	0	0	0	0	0	0	0	0	0	0	0	0	0	0	0
ENSG00000224429	ENSG00000268802	differentiation,lymphocyte_activation,t_cell_activation,t_cell_proliferation		ENSG00000254295	1	CTC-308K20		0	0	0	0	0	0	0	0	0	0	0	0	0	0	0	1	0
ENSG00000224429	ENSG00000269220	differentiation,lymphocyte_activation,t_cell_activation,t_cell_proliferation		ENSG00000254539	1	RP4-791M13		0	1	0	0	0	0	0	0	0	0	0	0	0	0	0	1	0
ENSG00000224429	ENSG00000270164	differentiation,lymphocyte_activation,t_cell_activation,t_cell_proliferation		ENSG00000254802	1	AC022182		0	0	0	0	0	0	0	0	0	0	0	0	0	0	1	0	0
ENSG00000224429	ENSG00000271856	differentiation,lymphocyte_activation,t_cell_activation,t_cell_proliferation		ENSG00000254810	1	RP11-672A2		0	1	0	0	0	0	0	0	0	0	0	0	0	0	0	0	0
ENSG00000224429	ENSG00000272908	differentiation,lymphocyte_activation,t_cell_activation,t_cell_proliferation		ENSG00000254910	1	RP11-326C3		1	0	0	0	0	0	0	0	0	0	0	0	0	0	0	0	0
ENSG00000224429	ENSG00000273445	differentiation,lymphocyte_activation,t_cell_activation,t_cell_proliferation		ENSG00000255031	1	RP11-802E16		0	0	0	0	0	0	0	0	0	0	0	0	0	0	0	1	0
ENSG00000225331	ENSG00000262370	differentiation,lymphocyte_activation,t_cell_activation,t_cell_proliferation		ENSG00000255145	1	RP11-60I3		1	0	0	0	0	0	0	0	0	0	0	0	0	0	0	0	0
ENSG00000226791	ENSG00000262370	differentiation,lymphocyte_activation,t_cell_activation,t_cell_proliferation		ENSG00000255153	1	TOLLIP-AS1		0	0	0	0	0	0	0	0	0	0	0	0	0	0	0	1	0
ENSG00000228427	ENSG00000262370	differentiation,lymphocyte_activation,t_cell_activation,t_cell_proliferation		ENSG00000255182	1	CTD-2517M22		1	0	0	0	0	0	0	0	0	0	0	0	0	0	0	0	0
ENSG00000223552	ENSG00000224298	differentiation,t_cell_activation		ENSG00000255310	1	AF131215		0	1	0	0	0	0	0	0	0	0	1	0	0	0	0	0	0
ENSG00000224137	ENSG00000224298	differentiation,t_cell_activation		ENSG00000255517	1	CTD-3074O7		0	0	0	0	0	0	0	0	0	0	0	0	0	0	0	1	0
ENSG00000224137	ENSG00000267532	differentiation,t_cell_activation		ENSG00000255650	1	FAM222A-AS1		0	1	0	0	0	0	0	0	0	0	0	0	0	0	0	0	0
ENSG00000224298	ENSG00000226791	differentiation,t_cell_activation		ENSG00000256164	1	RP11-264F23		0	0	0	0	0	0	0	0	0	0	0	0	0	0	0	1	0
ENSG00000224298	ENSG00000228427	differentiation,t_cell_activation		ENSG00000256633	1	RP11-169D4		0	0	0	0	0	0	0	0	0	0	1	0	0	0	0	0	0
ENSG00000224298	ENSG00000230812	differentiation,t_cell_activation		ENSG00000256948	1	RP11-598F7		0	0	0	0	0	0	0	0	0	0	1	0	0	0	0	0	0
ENSG00000224298	ENSG00000233038	differentiation,t_cell_activation		ENSG00000257027	1	RP11-705C15		0	0	0	0	0	0	0	0	0	0	0	0	0	0	0	1	0
ENSG00000224298	ENSG00000235831	differentiation,t_cell_activation		ENSG00000257258	1	RP11-946L16		0	0	0	0	0	0	0	0	1	0	0	0	0	0	0	0	0
ENSG00000224298	ENSG00000238121	differentiation,t_cell_activation		ENSG00000257499	1	RP11-571M6		0	1	0	0	0	0	0	0	0	0	1	0	0	0	0	0	0
ENSG00000224298	ENSG00000242258	differentiation,t_cell_activation		ENSG00000257543	1	RP11-321F8		1	0	0	0	0	0	0	0	0	0	0	0	0	0	0	0	0
ENSG00000224298	ENSG00000245164	differentiation,t_cell_activation		ENSG00000257877	1	RP3-462E2		0	0	0	0	0	1	0	0	0	0	0	0	0	0	0	0	0
ENSG00000224298	ENSG00000247774	differentiation,t_cell_activation		ENSG00000258168	1	RP11-588H23		0	0	0	0	0	0	0	0	1	0	0	0	0	0	0	0	0
ENSG00000224298	ENSG00000255197	differentiation,t_cell_activation		ENSG00000258424	1	RP11-471B22		0	1	0	0	0	0	0	0	0	0	0	0	0	0	0	0	0
ENSG00000224298	ENSG00000257824	differentiation,t_cell_activation		ENSG00000258663	1	RP11-123M6		0	1	0	0	0	0	0	0	0	0	0	0	0	0	0	0	0
ENSG00000224298	ENSG00000259834	differentiation,t_cell_activation		ENSG00000258919	1	RP11-1029J19		0	1	0	0	0	0	0	0	0	0	0	0	0	0	0	0	0
ENSG00000224298	ENSG00000260997	differentiation,t_cell_activation		ENSG00000258938	1	RP11-317N8		0	0	0	0	0	1	0	0	0	0	0	0	0	0	0	0	0
ENSG00000224298	ENSG00000261269	differentiation,t_cell_activation		ENSG00000259071	1	RP11-247L20		0	0	0	0	0	0	0	0	0	0	0	0	0	0	0	1	0
ENSG00000224298	ENSG00000261827	differentiation,t_cell_activation		ENSG00000259134	1	LINC00924		0	0	0	0	0	0	0	0	0	0	0	0	0	1	0	0	0
ENSG00000224298	ENSG00000264707	differentiation,t_cell_activation		ENSG00000259342	1	RP11-519G16		0	0	0	0	0	0	0	0	0	0	0	0	0	0	0	1	0
ENSG00000224298	ENSG00000267074	differentiation,t_cell_activation		ENSG00000259436	1	CTC-378H22		0	0	0	0	0	0	0	1	0	0	0	0	0	0	0	1	0
ENSG00000224298	ENSG00000268001	differentiation,t_cell_activation		ENSG00000259444	1	RP11-736N17		0	1	0	0	0	0	0	0	0	0	0	0	0	0	0	1	0
ENSG00000224298	ENSG00000268027	differentiation,t_cell_activation		ENSG00000259807	1	RP11-426C22		1	0	0	0	0	0	0	0	0	0	0	0	0	0	0	0	0
ENSG00000224298	ENSG00000268802	differentiation,t_cell_activation		ENSG00000259863	1	SH3RF3-AS1		1	0	0	0	0	0	0	0	0	0	0	0	0	0	0	0	0
ENSG00000224298	ENSG00000270164	differentiation,t_cell_activation		ENSG00000259953	1	RP11-4O1		0	0	0	0	0	0	0	0	0	0	0	0	0	1	0	0	0
ENSG00000224298	ENSG00000272908	differentiation,t_cell_activation		ENSG00000260135	1	RP11-212I21		0	1	0	0	0	0	0	0	0	0	1	0	0	0	0	0	0
ENSG00000224307	ENSG00000265743	differentiation,t_cell_activation		ENSG00000260260	1	RP11-304L19		0	1	0	0	0	0	0	0	0	0	0	0	0	0	0	1	0
ENSG00000224307	ENSG00000272908	differentiation,t_cell_activation		ENSG00000260265	1	RP11-44F21		1	0	0	0	0	0	0	0	0	0	0	0	0	0	0	0	0
ENSG00000225331	ENSG00000272908	differentiation,t_cell_activation		ENSG00000260302	1	RP11-973H7		0	0	0	0	0	0	0	0	0	0	0	0	0	0	0	1	0
ENSG00000226791	ENSG00000264707	differentiation,t_cell_activation		ENSG00000260306	1	RP11-645C24		0	0	0	0	0	0	0	0	0	0	1	0	0	0	0	0	0
ENSG00000226791	ENSG00000272908	differentiation,t_cell_activation		ENSG00000260396	1	AC012065		0	1	0	0	0	0	0	0	0	0	0	0	0	0	0	0	0
ENSG00000228013	ENSG00000265743	differentiation,t_cell_activation		ENSG00000260430	1	RP11-626G11		0	0	0	0	0	0	0	0	1	0	0	0	0	0	0	0	0
ENSG00000228013	ENSG00000272908	differentiation,t_cell_activation		ENSG00000260766	1	RP11-226L15		0	1	0	0	0	0	0	0	0	0	0	0	0	0	0	0	0
ENSG00000228427	ENSG00000264707	differentiation,t_cell_activation		ENSG00000260833	1	AC124789		0	0	0	0	0	1	0	0	0	0	0	0	0	0	0	0	0
ENSG00000228427	ENSG00000267532	differentiation,t_cell_activation		ENSG00000260841	1	CTC-205M6		0	1	0	0	0	0	0	0	0	0	0	0	0	0	0	0	0
ENSG00000228427	ENSG00000272908	differentiation,t_cell_activation		ENSG00000261040	1	CTD-2319I12		0	0	0	0	0	0	0	0	0	0	0	0	0	0	0	1	0
ENSG00000233038	ENSG00000247774	differentiation,t_cell_activation		ENSG00000261114	1	RP11-325K4		0	1	0	0	0	0	0	0	0	0	1	0	0	0	0	0	0
ENSG00000233038	ENSG00000265743	differentiation,t_cell_activation		ENSG00000261135	1	RP4-798A10		0	0	0	0	0	0	0	0	0	0	0	0	0	0	0	1	0
ENSG00000236120	ENSG00000272908	differentiation,t_cell_activation		ENSG00000261366	1	MANEA-AS1		0	1	0	0	0	0	0	0	0	0	0	0	0	0	0	0	0
ENSG00000247774	ENSG00000265743	differentiation,t_cell_activation		ENSG00000261416	1	RP11-455F5		0	0	0	0	0	0	0	0	0	0	1	0	0	0	0	0	0
ENSG00000247774	ENSG00000272908	differentiation,t_cell_activation		ENSG00000261468	1	RP11-1024P17		0	0	0	0	0	0	0	0	0	0	0	0	0	1	0	0	0
ENSG00000255197	ENSG00000265743	differentiation,t_cell_activation		ENSG00000261490	1	RP11-448G15		0	1	0	0	0	0	0	0	0	0	1	0	0	0	0	0	0
ENSG00000264707	ENSG00000265743	differentiation,t_cell_activation		ENSG00000261618	1	RP11-79H23		0	0	0	0	0	0	0	1	0	0	0	0	0	0	0	0	0
ENSG00000264707	ENSG00000272908	differentiation,t_cell_activation		ENSG00000261690	1	AC009133		0	0	0	0	0	0	0	0	0	0	0	0	0	0	0	1	0
ENSG00000265743	ENSG00000268802	differentiation,t_cell_activation		ENSG00000261786	1	RP4-555D20		0	0	0	0	0	0	0	0	0	0	1	0	0	0	0	0	0
ENSG00000265743	ENSG00000272908	differentiation,t_cell_activation		ENSG00000262185	1	RP11-462G12		0	0	0	0	0	0	0	0	0	0	0	0	0	0	0	1	0
ENSG00000132832	ENSG00000196668	immune_response		ENSG00000262222	1	RP11-876N24		0	1	0	0	0	0	0	0	0	0	1	0	0	0	0	1	0
ENSG00000132832	ENSG00000214922	immune_response		ENSG00000262312	1	LA16c-390H2		0	0	0	0	0	0	0	0	0	0	1	0	0	0	1	0	0
ENSG00000132832	ENSG00000245812	immune_response		ENSG00000262692	1	CTD-3195I5		0	1	0	0	0	0	0	0	0	0	0	0	0	0	0	0	0
ENSG00000132832	ENSG00000258867	immune_response		ENSG00000262823	1	RP13-580F15		0	0	0	0	0	0	0	1	0	0	0	0	0	0	0	0	0
ENSG00000132832	ENSG00000267010	immune_response		ENSG00000263394	1	RP11-160E2		0	1	0	0	0	0	0	0	0	0	1	0	0	0	0	0	0
ENSG00000132832	ENSG00000267547	immune_response		ENSG00000263400	1	CTC-297N7		0	1	0	0	0	0	0	0	0	0	0	0	0	0	0	0	0
ENSG00000167912	ENSG00000237604	immune_response		ENSG00000264016	1	CTC-297N7		0	1	0	0	0	0	0	0	0	0	0	0	0	0	0	0	0
ENSG00000167912	ENSG00000237797	immune_response		ENSG00000264107	1	RP11-848P1		0	0	0	0	0	0	0	0	0	0	0	0	0	0	0	1	0
ENSG00000167912	ENSG00000237976	immune_response		ENSG00000264433	1	RP11-720L2		0	0	0	0	0	0	0	0	0	0	0	0	0	0	0	1	0
ENSG00000167912	ENSG00000245954	immune_response		ENSG00000264456	1	RP11-848P1		0	0	0	0	0	0	0	0	0	0	0	0	0	1	0	0	0
ENSG00000167912	ENSG00000250155	immune_response		ENSG00000264860	1	RP11-143K11		0	0	0	0	0	0	0	0	1	0	0	0	0	0	0	0	0
ENSG00000167912	ENSG00000257824	immune_response		ENSG00000265458	1	RP13-20L14		0	0	0	0	0	0	0	0	1	0	0	0	0	0	0	0	0
ENSG00000167912	ENSG00000258733	immune_response		ENSG00000265975	1	CTB-41I6		0	0	0	0	0	0	0	1	0	0	0	0	0	0	0	0	0
ENSG00000167912	ENSG00000258810	immune_response		ENSG00000266947	1	RP11-799D4		0	1	0	0	0	0	0	0	0	0	0	0	0	0	0	0	0
ENSG00000167912	ENSG00000258867	immune_response		ENSG00000267397	1	RP11-873E20		0	0	0	0	0	0	0	0	1	0	0	0	0	0	0	0	0
ENSG00000167912	ENSG00000260101	immune_response		ENSG00000267416	1	CTD-2319I12		0	1	0	0	0	0	0	0	0	0	0	0	0	0	0	0	0
ENSG00000167912	ENSG00000260228	immune_response		ENSG00000267480	1	RP11-703I16		0	0	0	0	0	1	0	0	0	0	0	0	0	0	0	0	0
ENSG00000167912	ENSG00000261971	immune_response		ENSG00000267547	1	RP11-686D22		0	1	0	0	0	0	0	0	0	0	0	0	0	0	0	0	0
ENSG00000167912	ENSG00000264707	immune_response		ENSG00000267654	1	RP11-973H7		0	1	0	0	0	0	0	0	0	0	0	0	0	0	0	0	0
ENSG00000167912	ENSG00000265975	immune_response		ENSG00000267731	1	RP11-147L13		0	0	0	0	0	0	0	0	0	0	1	0	0	0	0	0	0
ENSG00000167912	ENSG00000273341	immune_response		ENSG00000267745	1	RP11-686D22		0	1	0	0	0	0	0	0	0	0	1	0	0	0	0	0	0
ENSG00000178977	ENSG00000258521	immune_response		ENSG00000268355	1	AC006129		0	0	0	0	0	0	0	0	0	0	1	0	0	0	0	0	0
ENSG00000224298	ENSG00000230155	immune_response		ENSG00000268518	1	CTD-2545M3		0	0	0	0	0	0	0	0	0	0	1	0	0	0	0	0	0
ENSG00000224298	ENSG00000232613	immune_response		ENSG00000268804	1	RP11-542M13		0	1	0	0	0	0	0	0	0	0	0	0	0	0	0	0	0
ENSG00000227039	ENSG00000230438	immune_response		ENSG00000268845	1	RP11-1137G4		0	0	0	0	0	0	0	0	1	0	0	0	0	0	0	0	0
ENSG00000227039	ENSG00000265148	immune_response		ENSG00000268913	1	AC026806		0	0	0	0	0	0	0	1	0	0	0	0	0	0	0	0	0
ENSG00000178977	ENSG00000234571	immune_response,b_cell_activation		ENSG00000269086	1	CTC-523E23		0	0	0	0	0	0	0	0	0	0	1	0	0	0	0	0	0
ENSG00000167912	ENSG00000222042	immune_response,b_cell_activation,differentiation		ENSG00000269646	1	CTD-2331H12		1	0	0	0	0	0	0	0	0	0	0	0	0	0	0	0	0
ENSG00000206337	ENSG00000233038	immune_response,b_cell_activation,differentiation,immune_system_process		ENSG00000269815	1	CTD-2278I10		1	0	0	0	0	0	0	0	0	0	0	0	0	0	0	0	0
ENSG00000206337	ENSG00000245164	immune_response,b_cell_activation,differentiation,immune_system_process		ENSG00000269906	1	RP11-248J18		0	0	0	0	0	0	0	1	0	0	0	0	0	0	0	0	0
ENSG00000132832	ENSG00000226816	immune_response,b_cell_activation,differentiation,immune_system_process,lymphocyte_activation,t_cell_activation		ENSG00000269918	1	AF131215		0	0	0	0	0	0	0	0	0	0	1	0	0	0	0	0	0
ENSG00000178977	ENSG00000186615	immune_response,b_cell_activation,differentiation,immune_system_process,lymphocyte_activation,t_cell_activation		ENSG00000270010	1	CTD-2132N18		1	0	0	0	0	0	0	0	0	0	0	0	0	0	0	0	0
ENSG00000132832	ENSG00000254287	immune_response,b_cell_activation,differentiation,lymphocyte_activation,t_cell_activation		ENSG00000270069	1	RP6-99M1		0	1	0	0	0	0	0	0	0	0	0	0	0	0	0	0	0
ENSG00000132832	ENSG00000272796	immune_response,b_cell_activation,differentiation,lymphocyte_activation,t_cell_activation		ENSG00000270100	1	RP11-130L8		0	1	0	0	0	0	0	0	0	0	0	0	0	0	0	0	0
ENSG00000167912	ENSG00000258521	immune_response,b_cell_activation,immune_system_process		ENSG00000270547	1	RP11-536O18		1	0	0	0	0	0	0	0	0	0	0	0	0	0	0	0	0
ENSG00000167912	ENSG00000264456	immune_response,b_cell_activation,immune_system_process		ENSG00000270605	1	RP5-1092A3		0	0	0	0	0	0	0	0	0	0	0	0	0	1	0	0	0
ENSG00000206337	ENSG00000225783	immune_response,b_cell_activation,immune_system_process,lymphocyte_activation		ENSG00000271420	1	RP5-1057J7		0	1	0	0	0	0	0	0	0	0	0	0	0	0	0	0	0
ENSG00000178977	ENSG00000235999	immune_response,b_cell_activation,interleukin_biosynthetic		ENSG00000271857	1	RP1-244F24		0	0	0	0	0	0	0	0	0	0	1	0	0	0	0	0	0
ENSG00000178977	ENSG00000259953	immune_response,b_cell_activation,interleukin_biosynthetic,lymphocyte_activation		ENSG00000271964	1	RP11-415F23		0	0	0	0	0	0	0	0	0	0	1	0	0	0	0	0	0
ENSG00000167912	ENSG00000230812	immune_response,b_cell_activation,leukocyte_activation,differentiation,lymphocyte_activation,t_cell_activation		ENSG00000272087	1	RP11-379F4		0	0	0	0	0	0	0	0	0	0	1	0	0	0	0	0	0
ENSG00000132832	ENSG00000246430	immune_response,cytokine_and_chemokine_mediated_signaling_pathway,differentiation,immune_system_process,lymphocyte_activation,t_cell_activation		ENSG00000272379	1	RP1-257A7		0	1	0	0	0	0	0	0	0	0	0	0	0	0	0	0	0
ENSG00000132832	ENSG00000258929	immune_response,cytokine_and_chemokine_mediated_signaling_pathway,differentiation,lymphocyte_activation,t_cell_activation		ENSG00000272382	1	CTD-2035E11		0	1	0	0	0	0	0	0	0	0	0	0	0	0	0	0	0
ENSG00000132832	ENSG00000244625	immune_response,differentiation		ENSG00000272403	1	RP1-93H18		0	0	0	0	0	0	0	0	0	0	0	0	0	1	0	0	0
ENSG00000166770	ENSG00000266709	immune_response,differentiation		ENSG00000272482	1	RP11-474O21		0	0	0	0	0	0	0	0	1	0	0	0	0	0	0	0	0
ENSG00000167912	ENSG00000246526	immune_response,differentiation		ENSG00000272498	1	RP11-415F23		0	0	0	0	0	0	0	0	0	0	1	0	0	0	0	0	0
ENSG00000167912	ENSG00000267705	immune_response,differentiation		ENSG00000272529	1	RP11-415F23		0	0	1	0	0	0	0	0	0	0	1	0	0	0	0	0	0
ENSG00000167912	ENSG00000269640	immune_response,differentiation		ENSG00000272692	1	RP11-399K21		0	0	0	0	0	0	0	0	1	0	0	0	0	0	0	0	0
ENSG00000167912	ENSG00000272760	immune_response,differentiation		ENSG00000272721	1	RP11-778D9		1	0	0	0	0	0	0	0	0	0	0	0	0	0	0	0	0
ENSG00000178977	ENSG00000222042	immune_response,differentiation		ENSG00000272746	1	RP11-53B2		0	0	0	0	0	0	0	0	1	0	0	0	0	0	0	0	0
ENSG00000132832	ENSG00000237976	immune_response,differentiation,immune_system_process		ENSG00000272760	1	RP11-5C23		0	0	0	0	0	0	0	0	0	0	0	0	0	1	0	0	0
ENSG00000167912	ENSG00000258181	immune_response,differentiation,immune_system_process,lymphocyte_activation		ENSG00000272791	1	RP11-464F9		1	0	0	0	0	0	0	0	0	0	0	0	0	0	0	0	0
ENSG00000132832	ENSG00000253838	immune_response,differentiation,immune_system_process,lymphocyte_activation,t_cell_activation		ENSG00000272792	1	RP11-141C7		1	0	0	0	0	0	0	0	0	0	0	0	0	0	0	0	0
ENSG00000132832	ENSG00000235831	immune_response,differentiation,lymphocyte_activation		ENSG00000272796	1	RP1-74M1		0	1	0	0	0	0	0	0	0	0	0	0	0	0	0	0	0
ENSG00000167912	ENSG00000229153	immune_response,differentiation,lymphocyte_activation		ENSG00000272917	1	RP11-705C15		0	0	0	0	0	0	0	0	0	0	0	0	0	0	1	0	0
ENSG00000167912	ENSG00000206028	immune_response,differentiation,lymphocyte_activation,immune_system_process,t_cell_activation		ENSG00000272953	1	RP11-1275H24		1	0	0	0	0	0	0	0	0	0	0	0	0	0	0	0	0
ENSG00000167912	ENSG00000225783	immune_response,differentiation,lymphocyte_activation,immune_system_process,t_cell_activation		ENSG00000273065	1	RP11-58E21		0	1	0	0	0	0	0	0	0	0	1	0	0	0	0	0	0
ENSG00000167912	ENSG00000255197	immune_response,differentiation,lymphocyte_activation,immune_system_process,t_cell_activation		ENSG00000273096	1	RP3-508I15		0	1	0	0	0	0	0	0	0	0	1	0	0	0	0	0	0
ENSG00000167912	ENSG00000269220	immune_response,differentiation,lymphocyte_activation,immune_system_process,t_cell_activation		ENSG00000273142	1	RP11-458F8		1	0	0	0	0	0	0	0	0	0	0	0	0	0	0	0	0
ENSG00000167912	ENSG00000269481	immune_response,differentiation,lymphocyte_activation,t_cell_activation		ENSG00000273179	1	RP11-20I20		1	0	0	0	0	0	0	0	0	0	0	0	0	0	0	0	0
ENSG00000224298	ENSG00000231486	immune_response,differentiation,lymphocyte_activation,t_cell_activation		ENSG00000273348	1	RP11-535A5		0	1	0	0	0	0	0	0	0	0	0	0	0	0	0	0	0
ENSG00000224298	ENSG00000233355	immune_response,differentiation,lymphocyte_activation,t_cell_activation		ENSG00000273388	1	RP11-401O9		0	1	0	0	0	0	0	0	0	0	0	0	0	0	0	0	0
ENSG00000224298	ENSG00000234883	immune_response,differentiation,lymphocyte_activation,t_cell_activation		ENSG00000273456	1	RP11-686O6		1	0	0	0	0	0	0	0	0	0	0	0	0	0	0	0	0
ENSG00000224298	ENSG00000251301	immune_response,differentiation,lymphocyte_activation,t_cell_activation
ENSG00000224298	ENSG00000273445	immune_response,differentiation,lymphocyte_activation,t_cell_activation
ENSG00000178977	ENSG00000269481	immune_response,differentiation,t_cell_activation
ENSG00000167912	ENSG00000224307	immune_response,immune_system_development and hemopoiesis
ENSG00000167912	ENSG00000236383	immune_response,immune_system_development and hemopoiesis,differentiation
ENSG00000167912	ENSG00000206337	immune_response,immune_system_development and hemopoiesis,differentiation,immune_system_process,lymphocyte_activation,t_cell_activation
ENSG00000167912	ENSG00000234456	immune_response,immune_system_development and hemopoiesis,differentiation,immune_system_process,lymphocyte_activation,t_cell_activation
ENSG00000167912	ENSG00000260517	immune_response,immune_system_development and hemopoiesis,differentiation,immune_system_process,lymphocyte_activation,t_cell_activation
ENSG00000167912	ENSG00000265743	immune_response,immune_system_development and hemopoiesis,differentiation,immune_system_process,lymphocyte_activation,t_cell_activation
ENSG00000167912	ENSG00000225331	immune_response,immune_system_development and hemopoiesis,differentiation,lymphocyte_activation,immune_system_process,t_cell_activation
ENSG00000167912	ENSG00000242258	immune_response,immune_system_development and hemopoiesis,differentiation,lymphocyte_activation,immune_system_process,t_cell_activation
ENSG00000167912	ENSG00000245164	immune_response,immune_system_development and hemopoiesis,differentiation,lymphocyte_activation,immune_system_process,t_cell_activation
ENSG00000167912	ENSG00000261269	immune_response,immune_system_development and hemopoiesis,differentiation,lymphocyte_activation,immune_system_process,t_cell_activation
ENSG00000223552	ENSG00000235576	immune_response,immune_system_development and hemopoiesis,differentiation,lymphocyte_activation,t_cell_activation
ENSG00000223552	ENSG00000272463	immune_response,immune_system_development and hemopoiesis,differentiation,lymphocyte_activation,t_cell_activation
ENSG00000224137	ENSG00000235576	immune_response,immune_system_development and hemopoiesis,differentiation,lymphocyte_activation,t_cell_activation
ENSG00000224137	ENSG00000272463	immune_response,immune_system_development and hemopoiesis,differentiation,lymphocyte_activation,t_cell_activation
ENSG00000224298	ENSG00000235576	immune_response,immune_system_development and hemopoiesis,differentiation,lymphocyte_activation,t_cell_activation
ENSG00000224298	ENSG00000237181	immune_response,immune_system_development and hemopoiesis,differentiation,lymphocyte_activation,t_cell_activation
ENSG00000224298	ENSG00000240350	immune_response,immune_system_development and hemopoiesis,differentiation,lymphocyte_activation,t_cell_activation
ENSG00000224298	ENSG00000241657	immune_response,immune_system_development and hemopoiesis,differentiation,lymphocyte_activation,t_cell_activation
ENSG00000224298	ENSG00000257221	immune_response,immune_system_development and hemopoiesis,differentiation,lymphocyte_activation,t_cell_activation
ENSG00000224298	ENSG00000266088	immune_response,immune_system_development and hemopoiesis,differentiation,lymphocyte_activation,t_cell_activation
ENSG00000224298	ENSG00000271856	immune_response,immune_system_development and hemopoiesis,differentiation,lymphocyte_activation,t_cell_activation
ENSG00000224298	ENSG00000272463	immune_response,immune_system_development and hemopoiesis,differentiation,lymphocyte_activation,t_cell_activation
ENSG00000224429	ENSG00000235576	immune_response,immune_system_development and hemopoiesis,differentiation,lymphocyte_activation,t_cell_activation
ENSG00000224429	ENSG00000272463	immune_response,immune_system_development and hemopoiesis,differentiation,lymphocyte_activation,t_cell_activation
ENSG00000226791	ENSG00000235576	immune_response,immune_system_development and hemopoiesis,differentiation,lymphocyte_activation,t_cell_activation
ENSG00000226791	ENSG00000272463	immune_response,immune_system_development and hemopoiesis,differentiation,lymphocyte_activation,t_cell_activation
ENSG00000228427	ENSG00000235576	immune_response,immune_system_development and hemopoiesis,differentiation,lymphocyte_activation,t_cell_activation
ENSG00000228427	ENSG00000272463	immune_response,immune_system_development and hemopoiesis,differentiation,lymphocyte_activation,t_cell_activation
ENSG00000224298	ENSG00000269220	immune_response,immune_system_development and hemopoiesis,differentiation,t_cell_activation
ENSG00000132832	ENSG00000273096	immune_response,immune_system_development and hemopoiesis,immune_system_process,lymphocyte_activation
ENSG00000167912	ENSG00000231486	immune_response,immune_system_development and hemopoiesis,leukocyte_activation,differentiation,lymphocyte_activation,immune_system_process,t_cell_activation
ENSG00000167912	ENSG00000256039	immune_response,immune_system_development and hemopoiesis,leukocyte_activation,differentiation,lymphocyte_activation,immune_system_process,t_cell_activation
ENSG00000167912	ENSG00000271722	immune_response,immune_system_development and hemopoiesis,leukocyte_activation,differentiation,lymphocyte_activation,t_cell_activation
ENSG00000132832	ENSG00000267745	immune_response,immune_system_development and hemopoiesis,lymphocyte_activation,t_cell_activation
ENSG00000167912	ENSG00000271856	immune_response,immune_system_development and hemopoiesis,lymphocyte_activation,t_cell_activation,differentiation
ENSG00000132832	ENSG00000253930	immune_response,immune_system_process
ENSG00000132832	ENSG00000260396	immune_response,immune_system_process
ENSG00000132832	ENSG00000270100	immune_response,immune_system_process
ENSG00000167912	ENSG00000182165	immune_response,immune_system_process
ENSG00000167912	ENSG00000215068	immune_response,immune_system_process
ENSG00000167912	ENSG00000221817	immune_response,immune_system_process
ENSG00000167912	ENSG00000233483	immune_response,immune_system_process
ENSG00000167912	ENSG00000248734	immune_response,immune_system_process
ENSG00000167912	ENSG00000250714	immune_response,immune_system_process
ENSG00000172250	ENSG00000261644	immune_response,immune_system_process
ENSG00000223552	ENSG00000237499	immune_response,immune_system_process
ENSG00000224137	ENSG00000237499	immune_response,immune_system_process
ENSG00000224220	ENSG00000247982	immune_response,immune_system_process
ENSG00000224429	ENSG00000237499	immune_response,immune_system_process
ENSG00000225331	ENSG00000237499	immune_response,immune_system_process
ENSG00000226751	ENSG00000232613	immune_response,immune_system_process
ENSG00000226751	ENSG00000237499	immune_response,immune_system_process
ENSG00000226791	ENSG00000237499	immune_response,immune_system_process
ENSG00000228427	ENSG00000237499	immune_response,immune_system_process
ENSG00000229056	ENSG00000232613	immune_response,immune_system_process
ENSG00000231486	ENSG00000253701	immune_response,immune_system_process
ENSG00000132832	ENSG00000254539	immune_response,immune_system_process,lymphocyte_activation
ENSG00000132832	ENSG00000270069	immune_response,immune_system_process,lymphocyte_activation
ENSG00000167912	ENSG00000227217	immune_response,immune_system_process,lymphocyte_activation
ENSG00000178977	ENSG00000227217	immune_response,immune_system_process,lymphocyte_activation
ENSG00000225331	ENSG00000232613	immune_response,immune_system_process,lymphocyte_activation
ENSG00000132832	ENSG00000261366	immune_response,immune_system_process,lymphocyte_activation,t_cell_activation
ENSG00000132832	ENSG00000272288	immune_response,immune_system_process,lymphocyte_activation,t_cell_activation
ENSG00000225331	ENSG00000235576	immune_response,immune_system_process,lymphocyte_activation,t_cell_activation
ENSG00000132832	ENSG00000225948	immune_response,immune_system_process,lymphocyte_activation,t_cell_activation,differentiation
ENSG00000167912	ENSG00000198106	immune_response,immune_system_process,lymphocyte_activation,t_cell_activation,differentiation
ENSG00000167912	ENSG00000225684	immune_response,immune_system_process,lymphocyte_activation,t_cell_activation,differentiation
ENSG00000167912	ENSG00000229645	immune_response,immune_system_process,lymphocyte_activation,t_cell_activation,differentiation
ENSG00000167912	ENSG00000237181	immune_response,immune_system_process,lymphocyte_activation,t_cell_activation,differentiation
ENSG00000167912	ENSG00000251442	immune_response,immune_system_process,lymphocyte_activation,t_cell_activation,differentiation
ENSG00000167912	ENSG00000254910	immune_response,immune_system_process,lymphocyte_activation,t_cell_activation,differentiation
ENSG00000167912	ENSG00000255248	immune_response,immune_system_process,lymphocyte_activation,t_cell_activation,differentiation
ENSG00000167912	ENSG00000260248	immune_response,immune_system_process,lymphocyte_activation,t_cell_activation,differentiation
ENSG00000167912	ENSG00000265148	immune_response,immune_system_process,lymphocyte_activation,t_cell_activation,differentiation
ENSG00000167912	ENSG00000267040	immune_response,immune_system_process,lymphocyte_activation,t_cell_activation,differentiation
ENSG00000167912	ENSG00000267787	immune_response,immune_system_process,lymphocyte_activation,t_cell_activation,differentiation
ENSG00000167912	ENSG00000268001	immune_response,immune_system_process,lymphocyte_activation,t_cell_activation,differentiation
ENSG00000167912	ENSG00000272761	immune_response,immune_system_process,lymphocyte_activation,t_cell_activation,differentiation
ENSG00000224137	ENSG00000230438	immune_response,immune_system_process,lymphocyte_activation,t_cell_activation,t_cell_proliferation
ENSG00000224429	ENSG00000230438	immune_response,immune_system_process,lymphocyte_activation,t_cell_activation,t_cell_proliferation
ENSG00000225331	ENSG00000230438	immune_response,immune_system_process,lymphocyte_activation,t_cell_activation,t_cell_proliferation
ENSG00000226791	ENSG00000230438	immune_response,immune_system_process,lymphocyte_activation,t_cell_activation,t_cell_proliferation
ENSG00000228427	ENSG00000230438	immune_response,immune_system_process,lymphocyte_activation,t_cell_activation,t_cell_proliferation
ENSG00000132832	ENSG00000223749	immune_response,immune_system_process,t_cell_activation
ENSG00000132832	ENSG00000263400	immune_response,immune_system_process,t_cell_activation
ENSG00000225331	ENSG00000272463	immune_response,immune_system_process,t_cell_activation
ENSG00000226751	ENSG00000235576	immune_response,immune_system_process,t_cell_activation
ENSG00000226751	ENSG00000272463	immune_response,immune_system_process,t_cell_activation
ENSG00000132832	ENSG00000272211	immune_response,leukocyte_activation,differentiation,lymphocyte_activation,t_cell_activation
ENSG00000167912	ENSG00000241657	immune_response,leukocyte_activation,lymphocyte_activation,immune_system_process,t_cell_activation
ENSG00000224298	ENSG00000230438	immune_response,leukocyte_activation,lymphocyte_activation,immune_system_process,t_cell_activation
ENSG00000224298	ENSG00000265148	immune_response,leukocyte_activation,lymphocyte_activation,immune_system_process,t_cell_activation
ENSG00000226751	ENSG00000230438	immune_response,leukocyte_activation,lymphocyte_activation,immune_system_process,t_cell_activation
ENSG00000167912	ENSG00000234883	immune_response,leukocyte_activation,lymphocyte_activation,immune_system_process,t_cell_activation,differentiation
ENSG00000223552	ENSG00000230438	immune_response,leukocyte_activation,lymphocyte_activation,immune_system_process,t_cell_activation,t_cell_proliferation
ENSG00000167912	ENSG00000235831	immune_response,leukocyte_activation,lymphocyte_activation,t_cell_activation
ENSG00000167912	ENSG00000226751	immune_response,lymphocyte_activation
ENSG00000167912	ENSG00000237484	immune_response,lymphocyte_activation
ENSG00000223552	ENSG00000232613	immune_response,lymphocyte_activation
ENSG00000224298	ENSG00000273112	immune_response,lymphocyte_activation
ENSG00000224429	ENSG00000232613	immune_response,lymphocyte_activation
ENSG00000226791	ENSG00000232613	immune_response,lymphocyte_activation
ENSG00000167912	ENSG00000223552	immune_response,lymphocyte_activation,immune_system_process,t_cell_activation
ENSG00000167912	ENSG00000240350	immune_response,lymphocyte_activation,immune_system_process,t_cell_activation,differentiation
ENSG00000167912	ENSG00000259834	immune_response,lymphocyte_activation,immune_system_process,t_cell_activation,differentiation
ENSG00000132832	ENSG00000231889	immune_response,lymphocyte_activation,t_cell_activation
ENSG00000167912	ENSG00000267074	immune_response,lymphocyte_activation,t_cell_activation
ENSG00000167912	ENSG00000269290	immune_response,lymphocyte_activation,t_cell_activation,differentiation
ENSG00000132832	ENSG00000255310	immune_response,lymphocyte_activation,t_cell_activation,t_cell_proliferation
ENSG00000224298	ENSG00000226751	immune_response,t_cell_activation
ENSG00000224298	ENSG00000237604	immune_response,t_cell_activation
ENSG00000224298	ENSG00000249096	immune_response,t_cell_activation
ENSG00000224298	ENSG00000262370	immune_response,t_cell_activation
ENSG00000226751	ENSG00000256039	immune_response,t_cell_activation
ENSG00000100181	ENSG00000258168	immune_system_development and hemopoiesis
ENSG00000100181	ENSG00000267397	immune_system_development and hemopoiesis
ENSG00000132832	ENSG00000174171	immune_system_development and hemopoiesis
ENSG00000132832	ENSG00000175147	immune_system_development and hemopoiesis
ENSG00000132832	ENSG00000229228	immune_system_development and hemopoiesis
ENSG00000132832	ENSG00000229646	immune_system_development and hemopoiesis
ENSG00000132832	ENSG00000232613	immune_system_development and hemopoiesis
ENSG00000132832	ENSG00000234184	immune_system_development and hemopoiesis
ENSG00000132832	ENSG00000237943	immune_system_development and hemopoiesis
ENSG00000132832	ENSG00000256576	immune_system_development and hemopoiesis
ENSG00000132832	ENSG00000256633	immune_system_development and hemopoiesis
ENSG00000132832	ENSG00000264016	immune_system_development and hemopoiesis
ENSG00000132832	ENSG00000268895	immune_system_development and hemopoiesis
ENSG00000132832	ENSG00000269481	immune_system_development and hemopoiesis
ENSG00000167912	ENSG00000186594	immune_system_development and hemopoiesis
ENSG00000167912	ENSG00000232759	immune_system_development and hemopoiesis
ENSG00000167912	ENSG00000236481	immune_system_development and hemopoiesis
ENSG00000167912	ENSG00000236914	immune_system_development and hemopoiesis
ENSG00000167912	ENSG00000260655	immune_system_development and hemopoiesis
ENSG00000178977	ENSG00000259198	immune_system_development and hemopoiesis
ENSG00000178977	ENSG00000272053	immune_system_development and hemopoiesis
ENSG00000224137	ENSG00000247982	immune_system_development and hemopoiesis
ENSG00000225331	ENSG00000253522	immune_system_development and hemopoiesis
ENSG00000228427	ENSG00000247982	immune_system_development and hemopoiesis
ENSG00000224137	ENSG00000241657	immune_system_development and hemopoiesis,differentiation
ENSG00000225331	ENSG00000233355	immune_system_development and hemopoiesis,differentiation
ENSG00000225331	ENSG00000234883	immune_system_development and hemopoiesis,differentiation
ENSG00000225331	ENSG00000237181	immune_system_development and hemopoiesis,differentiation
ENSG00000225331	ENSG00000238121	immune_system_development and hemopoiesis,differentiation
ENSG00000225331	ENSG00000251301	immune_system_development and hemopoiesis,differentiation
ENSG00000225331	ENSG00000273445	immune_system_development and hemopoiesis,differentiation
ENSG00000226791	ENSG00000241657	immune_system_development and hemopoiesis,differentiation
ENSG00000226791	ENSG00000266088	immune_system_development and hemopoiesis,differentiation
ENSG00000228427	ENSG00000241657	immune_system_development and hemopoiesis,differentiation
ENSG00000231486	ENSG00000233038	immune_system_development and hemopoiesis,differentiation
ENSG00000166770	ENSG00000261448	immune_system_development and hemopoiesis,differentiation,immune_system_process
ENSG00000167912	ENSG00000258929	immune_system_development and hemopoiesis,differentiation,immune_system_process
ENSG00000178977	ENSG00000258929	immune_system_development and hemopoiesis,differentiation,immune_system_process
ENSG00000206337	ENSG00000229645	immune_system_development and hemopoiesis,differentiation,immune_system_process
ENSG00000167912	ENSG00000227531	immune_system_development and hemopoiesis,differentiation,immune_system_process,lymphocyte_activation
ENSG00000167912	ENSG00000236935	immune_system_development and hemopoiesis,differentiation,immune_system_process,lymphocyte_activation
ENSG00000167912	ENSG00000254703	immune_system_development and hemopoiesis,differentiation,immune_system_process,lymphocyte_activation
ENSG00000167912	ENSG00000256576	immune_system_development and hemopoiesis,differentiation,immune_system_process,lymphocyte_activation
ENSG00000167912	ENSG00000261438	immune_system_development and hemopoiesis,differentiation,immune_system_process,lymphocyte_activation
ENSG00000167912	ENSG00000272792	immune_system_development and hemopoiesis,differentiation,immune_system_process,lymphocyte_activation
ENSG00000167912	ENSG00000273112	immune_system_development and hemopoiesis,differentiation,immune_system_process,lymphocyte_activation
ENSG00000132832	ENSG00000228784	immune_system_development and hemopoiesis,differentiation,immune_system_process,lymphocyte_activation,t_cell_activation
ENSG00000132832	ENSG00000240057	immune_system_development and hemopoiesis,differentiation,immune_system_process,lymphocyte_activation,t_cell_activation
ENSG00000132832	ENSG00000268804	immune_system_development and hemopoiesis,differentiation,immune_system_process,lymphocyte_activation,t_cell_activation
ENSG00000167912	ENSG00000232807	immune_system_development and hemopoiesis,differentiation,immune_system_process,lymphocyte_activation,t_cell_activation
ENSG00000167912	ENSG00000233627	immune_system_development and hemopoiesis,differentiation,immune_system_process,lymphocyte_activation,t_cell_activation
ENSG00000167912	ENSG00000234956	immune_system_development and hemopoiesis,differentiation,immune_system_process,lymphocyte_activation,t_cell_activation
ENSG00000167912	ENSG00000235576	immune_system_development and hemopoiesis,differentiation,immune_system_process,lymphocyte_activation,t_cell_activation
ENSG00000167912	ENSG00000241490	immune_system_development and hemopoiesis,differentiation,immune_system_process,lymphocyte_activation,t_cell_activation
ENSG00000167912	ENSG00000245812	immune_system_development and hemopoiesis,differentiation,immune_system_process,lymphocyte_activation,t_cell_activation
ENSG00000167912	ENSG00000249096	immune_system_development and hemopoiesis,differentiation,immune_system_process,lymphocyte_activation,t_cell_activation
ENSG00000167912	ENSG00000249669	immune_system_development and hemopoiesis,differentiation,immune_system_process,lymphocyte_activation,t_cell_activation
ENSG00000167912	ENSG00000262370	immune_system_development and hemopoiesis,differentiation,immune_system_process,lymphocyte_activation,t_cell_activation
ENSG00000167912	ENSG00000266088	immune_system_development and hemopoiesis,differentiation,immune_system_process,lymphocyte_activation,t_cell_activation
ENSG00000167912	ENSG00000268895	immune_system_development and hemopoiesis,differentiation,immune_system_process,lymphocyte_activation,t_cell_activation
ENSG00000178977	ENSG00000241490	immune_system_development and hemopoiesis,differentiation,immune_system_process,lymphocyte_activation,t_cell_activation
ENSG00000167912	ENSG00000226791	immune_system_development and hemopoiesis,differentiation,lymphocyte_activation,immune_system_process,t_cell_activation
ENSG00000167912	ENSG00000228427	immune_system_development and hemopoiesis,differentiation,lymphocyte_activation,immune_system_process,t_cell_activation
ENSG00000167912	ENSG00000233038	immune_system_development and hemopoiesis,differentiation,lymphocyte_activation,immune_system_process,t_cell_activation
ENSG00000167912	ENSG00000239636	immune_system_development and hemopoiesis,differentiation,lymphocyte_activation,immune_system_process,t_cell_activation
ENSG00000167912	ENSG00000251301	immune_system_development and hemopoiesis,differentiation,lymphocyte_activation,immune_system_process,t_cell_activation
ENSG00000167912	ENSG00000268802	immune_system_development and hemopoiesis,differentiation,lymphocyte_activation,immune_system_process,t_cell_activation
[truncated: 939 more rows]

## Sheet: Fig. 2b
Immune category	go_names	IC-lncRNA number
[truncated: 38 more rows]

[truncated: 28 more sheets: Fig. 2c, Fig. 2d, Fig. 2f,h, Fig. 3a, Fig. 3b, Fig. 3c, Fig. 3d, Fig. 3e, Fig. 3g, Fig. 4a, Fig. 4b, Fig. 4c, Fig. 4d, Fig. 4f, Fig. 4h, Fig. 5a, Fig. 5b, Fig. 5c, Fig. 5d, Fig. 5e …]
